# Supplementary material for: Transcriptome Analysis of Pacific White Shrimp (Litopenaeus vannamei) Hepatopancreas in Response to Taura Syndrome Virus (TSV) Experimental Infection
Source: PLoS One. 2013 Feb 28;8(2):e57515. doi: 10.1371/journal.pone.0057515 (PMC3585375; doi:10.1371/journal.pone.0057515)
Supplement: Table S1 — Primers used in qRT-PCR for validation of differentially expressed genes. (XLS) [file pone.0057515.s001.xls]

## Sheet: Sheet1
Primers used in qRT-PCR for validation of differentially expressed genes.
GENE NAME	FORWARD PRIMER	REVERSE PRIMER
cathepsin L	5' GAAGTGCCATTACAACCC 3'	5' AATCTGTGCCGTCATCGT 3'
arginine kinase	5' AGGCTAGAAAGGGTAGAGGAAA 3'	5' ATGGCTGACGCTGCTGTTAT 3'
fatty acids binding protein	5' AGCCACTTCGCTTTGACC 3'	5' TCACCTGACTTGCCTCCC 3'
alternative splicing factor	5' CCTGGCTCATCACTCCTGTC 3'	5' CTCCTGTTCGCCGATCTTAT 3'
sorbitol dehydrogenase	5' CAGAAGGAGGCGAAGAGGAT 3'	5' TTGAAGCGGTGGGTGATGAG 3'
hemocyanin	5' GGCACATCAGGCACAGTAAC 3'	5' GGACAGTCTCCCTCCCTACA 3'
