# Supplementary material for: Transcriptome Analysis of Pacific White Shrimp (Litopenaeus vannamei) Hepatopancreas in Response to Taura Syndrome Virus (TSV) Experimental Infection
Source: PLoS One. 2013 Feb 28;8(2):e57515. doi: 10.1371/journal.pone.0057515 (PMC3585375; doi:10.1371/journal.pone.0057515)
Supplement: Table S4 — GO annotation of all unigenes. (XLS) [file pone.0057515.s004.xls]

Ontology	Class	number_of_TSV_infected	number_of_Control	genes_of_TSV_infected	genes_of_Control
biological_process	biological adhesion	19	22	RL-all_c592;RL-all_c1341;RL-all_c8036;RL-all_c4480;RL-all_c4593;RL-all_c7020;RL-all_c7308;RL-all_c7343;RL-all_c941;RL-all_rep_c8508;RL-all_c8120;RL-all_c1453;RL-all_c155;RL-all_c2619;RL-all_c50;RL-all_c612;RL-all_rep_c8368;RL-all_c158;RL-all_c2588	RL-all_c3030;RL-all_c4872;RL-all_c5034;RL-all_c592;RL-all_c4779;RL-all_c1341;RL-all_c8036;RL-all_c2423;RL-all_c2830;RL-all_c7308;RL-all_rep_c8508;RL-all_s14795;RL-all_c8120;RL-all_c1453;RL-all_c155;RL-all_c3177;RL-all_c50;RL-all_c5414;RL-all_c612;RL-all_rep_c8368;RL-all_c158;RL-all_c2588
biological_process	biological regulation	418	423	RL-all_c3424;RL-all_c93;RL-all_c4480;RL-all_c6725;RL-all_c8119;RL-all_rep_c11745;RL-all_c7993;RL-all_rep_c12827;RL-all_c2689;RL-all_rep_c12052;RL-all_rep_c12446;RL-all_rep_c8240;RL-all_c3916;RL-all_c2048;RL-all_c750;RL-all_rep_c11462;RL-all_rep_c12067;RL-all_rep_c12481;RL-all_rep_c12492;RL-all_rep_c13054;RL-all_rep_c8263;RL-all_rep_c8396;RL-all_c1449;RL-all_c1259;RL-all_c1417;RL-all_c2053;RL-all_…	RL-all_c93;RL-all_c458;RL-all_c8119;RL-all_rep_c11745;RL-all_c4455;RL-all_c7993;RL-all_rep_c12827;RL-all_rep_c13039;RL-all_c2689;RL-all_rep_c12052;RL-all_rep_c12446;RL-all_rep_c8240;RL-all_s14816;RL-all_c2048;RL-all_c750;RL-all_rep_c11462;RL-all_rep_c12067;RL-all_rep_c12481;RL-all_rep_c12492;RL-all_rep_c13054;RL-all_rep_c8263;RL-all_rep_c8396;RL-all_c1449;RL-all_c6326;RL-all_c8051;RL-all_c7141;RL…
biological_process	cell killing	1	0	RL-all_c4480	-
biological_process	cell proliferation	12	13	RL-all_c4480;RL-all_rep_c11491;RL-all_rep_c12131;RL-all_rep_c13585;RL-all_rep_c8266;RL-all_c69;RL-all_c1558;RL-all_c2255;RL-all_c485;RL-all_c3625;RL-all_c6725;RL-all_rep_c12528	RL-all_rep_c11491;RL-all_rep_c12131;RL-all_rep_c13522;RL-all_rep_c8266;RL-all_s15072;RL-all_s15111;RL-all_c69;RL-all_c3030;RL-all_c1558;RL-all_c8139;RL-all_c485;RL-all_c3625;RL-all_rep_c12528
biological_process	cellular component organization or biogenesis	356	356	RL-all_c1328;RL-all_c665;RL-all_c8211;RL-all_c3916;RL-all_c2048;RL-all_c6168;RL-all_c8120;RL-all_rep_c12815;RL-all_rep_c8440;RL-all_rep_c8920;RL-all_c7151;RL-all_c8036;RL-all_c1179;RL-all_c1269;RL-all_c1349;RL-all_c1449;RL-all_c1539;RL-all_c2122;RL-all_c2253;RL-all_c280;RL-all_c337;RL-all_c3696;RL-all_c434;RL-all_c455;RL-all_c478;RL-all_c6728;RL-all_c72;RL-all_c753;RL-all_rep_c11441;RL-all_rep_c1…	RL-all_c1328;RL-all_c665;RL-all_c8211;RL-all_rep_c13592;RL-all_rep_c9156;RL-all_s14448;RL-all_c2048;RL-all_c3030;RL-all_c3443;RL-all_c6168;RL-all_c8120;RL-all_rep_c12815;RL-all_rep_c8440;RL-all_rep_c8920;RL-all_c7151;RL-all_c8036;RL-all_rep_c11756;RL-all_c1179;RL-all_c1269;RL-all_c1349;RL-all_c1449;RL-all_c1539;RL-all_c2122;RL-all_c280;RL-all_c3186;RL-all_c434;RL-all_c455;RL-all_c478;RL-all_c6326…
biological_process	cellular process	1269	1250	RL-all_c1220;RL-all_c14;RL-all_c2243;RL-all_c291;RL-all_c340;RL-all_c360;RL-all_c3608;RL-all_c412;RL-all_c4247;RL-all_c6179;RL-all_rep_c11614;RL-all_rep_c8403;RL-all_rep_c8488;RL-all_c93;RL-all_c111;RL-all_c4270;RL-all_c6659;RL-all_rep_c8626;RL-all_c2799;RL-all_c1328;RL-all_c665;RL-all_c8211;RL-all_c4480;RL-all_c2661;RL-all_c4584;RL-all_c1418;RL-all_c1449;RL-all_c1460;RL-all_c1629;RL-all_c2139;RL…	RL-all_c1220;RL-all_c14;RL-all_c2243;RL-all_c291;RL-all_c340;RL-all_c360;RL-all_c3608;RL-all_c412;RL-all_c7616;RL-all_c8198;RL-all_rep_c11614;RL-all_rep_c13886;RL-all_rep_c8403;RL-all_rep_c8488;RL-all_c93;RL-all_c111;RL-all_c4270;RL-all_rep_c8626;RL-all_c2799;RL-all_c1328;RL-all_c665;RL-all_c8211;RL-all_rep_c13592;RL-all_rep_c9156;RL-all_s14448;RL-all_c3330;RL-all_c4608;RL-all_c8139;RL-all_c1418;…
biological_process	death	108	113	RL-all_c1220;RL-all_c14;RL-all_c2243;RL-all_c291;RL-all_c340;RL-all_c360;RL-all_c3608;RL-all_c412;RL-all_c4247;RL-all_c6179;RL-all_rep_c11614;RL-all_rep_c8403;RL-all_rep_c8488;RL-all_c8119;RL-all_rep_c11745;RL-all_c694;RL-all_c1242;RL-all_c182;RL-all_c333;RL-all_rep_c8272;RL-all_c8029;RL-all_rep_c11644;RL-all_rep_c12311;RL-all_c1855;RL-all_c191;RL-all_rep_c11441;RL-all_rep_c12635;RL-all_rep_c9646…	RL-all_c1220;RL-all_c14;RL-all_c2243;RL-all_c291;RL-all_c340;RL-all_c360;RL-all_c3608;RL-all_c412;RL-all_c7616;RL-all_c8198;RL-all_rep_c11614;RL-all_rep_c13886;RL-all_rep_c8403;RL-all_rep_c8488;RL-all_c8119;RL-all_rep_c11745;RL-all_c5820;RL-all_c1242;RL-all_c182;RL-all_c3219;RL-all_c333;RL-all_rep_c8272;RL-all_c8029;RL-all_c1855;RL-all_c191;RL-all_rep_c11441;RL-all_rep_c12635;RL-all_rep_c9460;RL-…
biological_process	developmental process	369	378	RL-all_c3424;RL-all_c4480;RL-all_c4593;RL-all_c1054;RL-all_c1159;RL-all_c1164;RL-all_c4550;RL-all_c7833;RL-all_c976;RL-all_rep_c9008;RL-all_c181;RL-all_c658;RL-all_c753;RL-all_c9053;RL-all_c7489;RL-all_c2048;RL-all_c3994;RL-all_c1243;RL-all_rep_c13657;RL-all_rep_c13835;RL-all_c7151;RL-all_c8036;RL-all_rep_c11491;RL-all_rep_c12131;RL-all_rep_c8266;RL-all_c2588;RL-all_c592;RL-all_c958;RL-all_rep_c1…	RL-all_c3030;RL-all_c1054;RL-all_c1159;RL-all_c1164;RL-all_c1312;RL-all_c4550;RL-all_c976;RL-all_c181;RL-all_c4033;RL-all_c4210;RL-all_c7260;RL-all_c753;RL-all_c7489;RL-all_c2048;RL-all_c1243;RL-all_rep_c13657;RL-all_rep_c13740;RL-all_rep_c13835;RL-all_c7151;RL-all_c8036;RL-all_rep_c11756;RL-all_c249;RL-all_rep_c11491;RL-all_rep_c12131;RL-all_rep_c8266;RL-all_c2588;RL-all_c592;RL-all_c7404;RL-all…
biological_process	establishment of localization	357	341	RL-all_c111;RL-all_c4270;RL-all_c6659;RL-all_rep_c8626;RL-all_c2929;RL-all_c2661;RL-all_c4584;RL-all_c7993;RL-all_rep_c12827;RL-all_c158;RL-all_c228;RL-all_c2689;RL-all_rep_c12052;RL-all_rep_c12446;RL-all_rep_c8240;RL-all_c2402;RL-all_c2608;RL-all_c2616;RL-all_c5746;RL-all_c876;RL-all_rep_c12514;RL-all_rep_c12848;RL-all_c1449;RL-all_c5773;RL-all_c1179;RL-all_c1269;RL-all_c1349;RL-all_c1539;RL-all…	RL-all_c111;RL-all_c4270;RL-all_rep_c8626;RL-all_c2929;RL-all_c3330;RL-all_c4608;RL-all_c8139;RL-all_c4455;RL-all_c7993;RL-all_rep_c12827;RL-all_rep_c13039;RL-all_c158;RL-all_c228;RL-all_c2689;RL-all_rep_c12052;RL-all_rep_c12446;RL-all_rep_c8240;RL-all_s14816;RL-all_c2402;RL-all_c2608;RL-all_c2616;RL-all_c3514;RL-all_c5392;RL-all_c876;RL-all_rep_c12848;RL-all_c1449;RL-all_c6326;RL-all_c7141;RL-al…
biological_process	growth	50	50	RL-all_c2048;RL-all_c1075;RL-all_c6728;RL-all_c1987;RL-all_c1311;RL-all_c1578;RL-all_c2560;RL-all_c3981;RL-all_c7151;RL-all_rep_c11424;RL-all_rep_c12039;RL-all_rep_c12796;RL-all_s17515;RL-all_c1269;RL-all_c2588;RL-all_c182;RL-all_c1835;RL-all_rep_c9384;RL-all_c4248;RL-all_c3097;RL-all_c6466;RL-all_c1950;RL-all_c208;RL-all_c2085;RL-all_c280;RL-all_c493;RL-all_c50;RL-all_c6725;RL-all_rep_c12252;RL-…	RL-all_c2048;RL-all_c1075;RL-all_c6728;RL-all_c3330;RL-all_c2830;RL-all_c3219;RL-all_c1311;RL-all_c1578;RL-all_c249;RL-all_c3981;RL-all_c5929;RL-all_c7151;RL-all_rep_c11424;RL-all_rep_c11756;RL-all_rep_c12039;RL-all_rep_c12796;RL-all_c1269;RL-all_c2588;RL-all_c182;RL-all_c4138;RL-all_c1005;RL-all_c1051;RL-all_c1950;RL-all_c208;RL-all_c2085;RL-all_c280;RL-all_c458;RL-all_c493;RL-all_c50;RL-all_rep…
biological_process	immune system process	44	43	RL-all_c4480;RL-all_c158;RL-all_c191;RL-all_c3069;RL-all_rep_c11441;RL-all_rep_c12635;RL-all_c990;RL-all_rep_c12118;RL-all_rep_c12126;RL-all_rep_c8290;RL-all_c1341;RL-all_c2624;RL-all_rep_c11601;RL-all_rep_c8339;RL-all_c3776;RL-all_c2440;RL-all_c3074;RL-all_c7816;RL-all_c3270;RL-all_c5845;RL-all_rep_c11846;RL-all_c399;RL-all_c1338;RL-all_rep_c8317;RL-all_c1618;RL-all_c6971;RL-all_c859;RL-all_c899…	RL-all_c158;RL-all_c191;RL-all_rep_c11441;RL-all_rep_c12635;RL-all_s15161;RL-all_s15363;RL-all_c990;RL-all_rep_c12118;RL-all_rep_c12126;RL-all_rep_c8290;RL-all_c1341;RL-all_rep_c11601;RL-all_rep_c8339;RL-all_c3776;RL-all_c3030;RL-all_c3074;RL-all_c3270;RL-all_c5845;RL-all_c399;RL-all_rep_c8317;RL-all_c1618;RL-all_c4352;RL-all_c6971;RL-all_c859;RL-all_c899;RL-all_rep_c11802;RL-all_rep_c12254;RL-al…
biological_process	localization	451	434	RL-all_c93;RL-all_c111;RL-all_c4270;RL-all_c6659;RL-all_rep_c8626;RL-all_c2929;RL-all_c2661;RL-all_c4584;RL-all_c4386;RL-all_c7993;RL-all_rep_c12827;RL-all_c158;RL-all_c228;RL-all_c2689;RL-all_rep_c12052;RL-all_rep_c12446;RL-all_rep_c8240;RL-all_c3916;RL-all_c2402;RL-all_c2608;RL-all_c2616;RL-all_c5746;RL-all_c876;RL-all_rep_c12514;RL-all_rep_c12848;RL-all_c1449;RL-all_c6600;RL-all_c6725;RL-all_c…	RL-all_c93;RL-all_c111;RL-all_c4270;RL-all_rep_c8626;RL-all_c2929;RL-all_c3330;RL-all_c4608;RL-all_c8139;RL-all_c3490;RL-all_c4455;RL-all_c7993;RL-all_rep_c12827;RL-all_rep_c13039;RL-all_c158;RL-all_c228;RL-all_c2689;RL-all_rep_c12052;RL-all_rep_c12446;RL-all_rep_c8240;RL-all_s14816;RL-all_c2402;RL-all_c2608;RL-all_c2616;RL-all_c3514;RL-all_c5392;RL-all_c876;RL-all_rep_c12848;RL-all_c1449;RL-all_…
biological_process	locomotion	52	50	RL-all_c93;RL-all_c6600;RL-all_c6725;RL-all_c1338;RL-all_c2401;RL-all_c255;RL-all_c3009;RL-all_c3994;RL-all_c4593;RL-all_c591;RL-all_c67;RL-all_c714;RL-all_c7308;RL-all_c7481;RL-all_c958;RL-all_rep_c10181;RL-all_rep_c11654;RL-all_rep_c12229;RL-all_c1558;RL-all_c2146;RL-all_c3097;RL-all_c6368;RL-all_rep_c8659;RL-all_c1328;RL-all_c1341;RL-all_c158;RL-all_c2624;RL-all_c3270;RL-all_c481;RL-all_c665;R…	RL-all_c93;RL-all_c6600;RL-all_c2101;RL-all_c255;RL-all_c3009;RL-all_c3141;RL-all_c4138;RL-all_c4779;RL-all_c586;RL-all_c591;RL-all_c67;RL-all_c714;RL-all_c7308;RL-all_c958;RL-all_rep_c10181;RL-all_rep_c11654;RL-all_rep_c12229;RL-all_c3330;RL-all_c1558;RL-all_c6368;RL-all_rep_c8659;RL-all_c1328;RL-all_c1341;RL-all_c158;RL-all_c3270;RL-all_c4210;RL-all_c481;RL-all_c665;RL-all_c7141;RL-all_c753;RL-…
biological_process	metabolic process	1265	1284	RL-all_c2799;RL-all_c2854;RL-all_c877;RL-all_c2085;RL-all_c607;RL-all_rep_c11751;RL-all_rep_c12578;RL-all_c84;RL-all_c750;RL-all_rep_c11462;RL-all_rep_c12067;RL-all_rep_c12481;RL-all_rep_c12492;RL-all_rep_c13054;RL-all_rep_c8263;RL-all_rep_c8396;RL-all_c5790;RL-all_c6368;RL-all_rep_c8659;RL-all_c1814;RL-all_c3138;RL-all_c960;RL-all_c7481;RL-all_c2625;RL-all_c1650;RL-all_c434;RL-all_c6527;RL-all_r…	RL-all_c2799;RL-all_c5811;RL-all_c2854;RL-all_c2489;RL-all_c877;RL-all_c2085;RL-all_c607;RL-all_rep_c12578;RL-all_c84;RL-all_c750;RL-all_rep_c11462;RL-all_rep_c12067;RL-all_rep_c12481;RL-all_rep_c12492;RL-all_rep_c13054;RL-all_rep_c8263;RL-all_rep_c8396;RL-all_c3141;RL-all_c5790;RL-all_c7754;RL-all_c3556;RL-all_c1900;RL-all_c8051;RL-all_c6368;RL-all_rep_c8659;RL-all_c1814;RL-all_c3138;RL-all_c461…
biological_process	multi-organism process	37	39	RL-all_c1075;RL-all_c6728;RL-all_c546;RL-all_c7247;RL-all_rep_c12118;RL-all_rep_c8290;RL-all_c2642;RL-all_c4593;RL-all_c1338;RL-all_rep_c8317;RL-all_c182;RL-all_c1199;RL-all_c259;RL-all_c45;RL-all_rep_c12487;RL-all_c6971;RL-all_c877;RL-all_rep_c11802;RL-all_rep_c13351;RL-all_rep_c8214;RL-all_rep_c8506;RL-all_c2793;RL-all_c575;RL-all_c1014;RL-all_c133;RL-all_rep_c11750;RL-all_rep_c8789;RL-all_c108…	RL-all_c1075;RL-all_c6728;RL-all_c546;RL-all_rep_c12118;RL-all_rep_c8290;RL-all_c2642;RL-all_rep_c8317;RL-all_c182;RL-all_c2189;RL-all_c1199;RL-all_c259;RL-all_c45;RL-all_rep_c12487;RL-all_c6971;RL-all_c877;RL-all_rep_c11802;RL-all_rep_c13351;RL-all_rep_c8214;RL-all_rep_c8506;RL-all_rep_c9785;RL-all_c4210;RL-all_c575;RL-all_c1014;RL-all_c8051;RL-all_c133;RL-all_rep_c11750;RL-all_rep_c8789;RL-all_…
biological_process	multicellular organismal process	372	389	RL-all_c3424;RL-all_c4480;RL-all_c6725;RL-all_c20;RL-all_rep_c12139;RL-all_rep_c13038;RL-all_c4593;RL-all_c2146;RL-all_c8119;RL-all_rep_c11745;RL-all_c1054;RL-all_c1159;RL-all_c1164;RL-all_c4550;RL-all_c7833;RL-all_c976;RL-all_rep_c9008;RL-all_c7489;RL-all_c2048;RL-all_c3994;RL-all_c1243;RL-all_rep_c13657;RL-all_rep_c13835;RL-all_c175;RL-all_rep_c12482;RL-all_rep_c12826;RL-all_rep_c11491;RL-all_r…	RL-all_c20;RL-all_rep_c12139;RL-all_rep_c13038;RL-all_s15355;RL-all_c3030;RL-all_c8119;RL-all_rep_c11745;RL-all_c1054;RL-all_c1159;RL-all_c1164;RL-all_c1312;RL-all_c4550;RL-all_c976;RL-all_c7489;RL-all_c2048;RL-all_c1243;RL-all_rep_c13657;RL-all_rep_c13740;RL-all_rep_c13835;RL-all_c175;RL-all_rep_c12482;RL-all_rep_c12826;RL-all_rep_c13069;RL-all_c249;RL-all_rep_c11491;RL-all_rep_c12131;RL-all_rep…
biological_process	negative regulation of biological process	86	90	RL-all_c93;RL-all_c7993;RL-all_rep_c12827;RL-all_c6494;RL-all_c2102;RL-all_c4480;RL-all_c694;RL-all_c1078;RL-all_c1170;RL-all_c1367;RL-all_c191;RL-all_c267;RL-all_c2905;RL-all_c3026;RL-all_c349;RL-all_c4109;RL-all_c5218;RL-all_c590;RL-all_c7990;RL-all_c8045;RL-all_c990;RL-all_rep_c11785;RL-all_rep_c12577;RL-all_rep_c12635;RL-all_rep_c13363;RL-all_c7247;RL-all_rep_c8630;RL-all_c6511;RL-all_c166;RL…	RL-all_c93;RL-all_c4455;RL-all_c7993;RL-all_rep_c12827;RL-all_rep_c13039;RL-all_c1643;RL-all_c6494;RL-all_c1078;RL-all_c1170;RL-all_c1367;RL-all_c191;RL-all_c267;RL-all_c349;RL-all_c4109;RL-all_c437;RL-all_c5218;RL-all_c590;RL-all_c7990;RL-all_c8045;RL-all_c990;RL-all_rep_c12295;RL-all_rep_c12577;RL-all_rep_c12635;RL-all_rep_c13363;RL-all_rep_c8550;RL-all_s15161;RL-all_c1900;RL-all_rep_c8630;RL-a…
biological_process	pigmentation	13	13	RL-all_c158;RL-all_c228;RL-all_c1994;RL-all_c1047;RL-all_c182;RL-all_c1343;RL-all_c1243;RL-all_c7343;RL-all_c941;RL-all_rep_c13657;RL-all_rep_c13835;RL-all_c1837;RL-all_c301	RL-all_c158;RL-all_c228;RL-all_c1047;RL-all_c182;RL-all_c1343;RL-all_c1243;RL-all_c2423;RL-all_rep_c13657;RL-all_rep_c13740;RL-all_rep_c13835;RL-all_c1837;RL-all_c301;RL-all_c4546
biological_process	positive regulation of biological process	54	67	RL-all_c4480;RL-all_c1449;RL-all_rep_c11491;RL-all_rep_c12131;RL-all_rep_c8266;RL-all_c158;RL-all_c191;RL-all_c3069;RL-all_rep_c11441;RL-all_rep_c12635;RL-all_c1479;RL-all_c859;RL-all_c3776;RL-all_c6725;RL-all_rep_c13585;RL-all_c1855;RL-all_c2753;RL-all_c3054;RL-all_c653;RL-all_c6883;RL-all_c1876;RL-all_c842;RL-all_c4566;RL-all_c7993;RL-all_rep_c12827;RL-all_c8207;RL-all_rep_c11662;RL-all_rep_c12…	RL-all_c1449;RL-all_c6326;RL-all_c3030;RL-all_rep_c11491;RL-all_rep_c12131;RL-all_rep_c8266;RL-all_c158;RL-all_c191;RL-all_rep_c11441;RL-all_rep_c12635;RL-all_s15161;RL-all_s15363;RL-all_c8051;RL-all_c3330;RL-all_c1479;RL-all_c859;RL-all_c5820;RL-all_c3776;RL-all_c458;RL-all_rep_c13522;RL-all_s15072;RL-all_s15111;RL-all_c1855;RL-all_rep_c9460;RL-all_c2753;RL-all_c3914;RL-all_c653;RL-all_c6883;RL-…
biological_process	regulation of biological process	326	325	RL-all_c3424;RL-all_c93;RL-all_c4480;RL-all_c6725;RL-all_c7993;RL-all_rep_c12827;RL-all_c2689;RL-all_rep_c12052;RL-all_rep_c12446;RL-all_rep_c8240;RL-all_c750;RL-all_rep_c11462;RL-all_rep_c12067;RL-all_rep_c12481;RL-all_rep_c12492;RL-all_rep_c13054;RL-all_rep_c8263;RL-all_rep_c8396;RL-all_c1449;RL-all_c1259;RL-all_c1417;RL-all_c2053;RL-all_c2085;RL-all_c2456;RL-all_c258;RL-all_c7435;RL-all_rep_c1…	RL-all_c93;RL-all_c4455;RL-all_c7993;RL-all_rep_c12827;RL-all_rep_c13039;RL-all_c2689;RL-all_rep_c12052;RL-all_rep_c12446;RL-all_rep_c8240;RL-all_s14816;RL-all_c750;RL-all_rep_c11462;RL-all_rep_c12067;RL-all_rep_c12481;RL-all_rep_c12492;RL-all_rep_c13054;RL-all_rep_c8263;RL-all_rep_c8396;RL-all_c1449;RL-all_c6326;RL-all_c7141;RL-all_c1259;RL-all_c1417;RL-all_c2053;RL-all_c2085;RL-all_c258;RL-all_…
biological_process	reproduction	124	134	RL-all_c546;RL-all_c20;RL-all_rep_c12139;RL-all_rep_c13038;RL-all_c4593;RL-all_c1134;RL-all_c3981;RL-all_c1511;RL-all_c1703;RL-all_c2048;RL-all_c2642;RL-all_c3329;RL-all_c3451;RL-all_c3950;RL-all_c56;RL-all_c7675;RL-all_c8075;RL-all_rep_c12052;RL-all_rep_c12532;RL-all_rep_c12848;RL-all_rep_c13035;RL-all_rep_c13226;RL-all_rep_c8240;RL-all_rep_c8274;RL-all_rep_c9384;RL-all_c3553;RL-all_c4603;RL-all…	RL-all_c546;RL-all_c20;RL-all_rep_c12139;RL-all_rep_c13038;RL-all_s15355;RL-all_c1134;RL-all_c3981;RL-all_c1006;RL-all_c1511;RL-all_c1703;RL-all_c2048;RL-all_c2642;RL-all_c3329;RL-all_c56;RL-all_c8075;RL-all_rep_c12052;RL-all_rep_c12532;RL-all_rep_c12848;RL-all_rep_c13035;RL-all_rep_c13226;RL-all_rep_c8240;RL-all_rep_c8274;RL-all_c3330;RL-all_c166;RL-all_c319;RL-all_c3430;RL-all_c1558;RL-all_c132…
biological_process	reproductive process	118	128	RL-all_c546;RL-all_c20;RL-all_rep_c12139;RL-all_rep_c13038;RL-all_c4593;RL-all_c1134;RL-all_c1511;RL-all_c1703;RL-all_c2048;RL-all_c2642;RL-all_c3329;RL-all_c3451;RL-all_c3950;RL-all_c56;RL-all_c7675;RL-all_c8075;RL-all_rep_c12052;RL-all_rep_c12532;RL-all_rep_c12848;RL-all_rep_c13035;RL-all_rep_c13226;RL-all_rep_c8240;RL-all_rep_c8274;RL-all_rep_c9384;RL-all_c3553;RL-all_c4603;RL-all_c166;RL-all_…	RL-all_c546;RL-all_c20;RL-all_rep_c12139;RL-all_rep_c13038;RL-all_s15355;RL-all_c1134;RL-all_c1006;RL-all_c1511;RL-all_c1703;RL-all_c2048;RL-all_c2642;RL-all_c3329;RL-all_c56;RL-all_c8075;RL-all_rep_c12052;RL-all_rep_c12532;RL-all_rep_c12848;RL-all_rep_c13035;RL-all_rep_c13226;RL-all_rep_c8240;RL-all_rep_c8274;RL-all_c3330;RL-all_c166;RL-all_c319;RL-all_c3430;RL-all_c3981;RL-all_c1558;RL-all_c132…
biological_process	response to stimulus	313	320	RL-all_c5388;RL-all_c1311;RL-all_c215;RL-all_c2624;RL-all_c2862;RL-all_c3214;RL-all_c3468;RL-all_c3713;RL-all_c5010;RL-all_c5080;RL-all_c6368;RL-all_rep_c11607;RL-all_rep_c8312;RL-all_rep_c8659;RL-all_c1895;RL-all_c5730;RL-all_c644;RL-all_c7550;RL-all_rep_c11498;RL-all_rep_c12109;RL-all_rep_c12518;RL-all_rep_c13351;RL-all_rep_c8214;RL-all_c3973;RL-all_rep_c12139;RL-all_rep_c13038;RL-all_rep_c8429…	RL-all_c5929;RL-all_c1311;RL-all_c215;RL-all_c2862;RL-all_c3330;RL-all_c3468;RL-all_c3713;RL-all_c3749;RL-all_c4583;RL-all_c6368;RL-all_rep_c11607;RL-all_rep_c8312;RL-all_rep_c8659;RL-all_rep_c9460;RL-all_c1895;RL-all_c5730;RL-all_c644;RL-all_rep_c11498;RL-all_rep_c12109;RL-all_rep_c12518;RL-all_rep_c13351;RL-all_rep_c8214;RL-all_c1155;RL-all_c4930;RL-all_rep_c12139;RL-all_rep_c13038;RL-all_rep_c…
biological_process	rhythmic process	3	3	RL-all_c1134;RL-all_rep_c12126;RL-all_c8036	RL-all_c1134;RL-all_rep_c12126;RL-all_c8036
biological_process	signaling	185	187	RL-all_c3424;RL-all_c2146;RL-all_c8119;RL-all_rep_c11745;RL-all_c1259;RL-all_c1417;RL-all_c2053;RL-all_c2085;RL-all_c2456;RL-all_c258;RL-all_c7435;RL-all_rep_c12052;RL-all_rep_c12848;RL-all_rep_c8240;RL-all_rep_c8272;RL-all_rep_c9601;RL-all_c158;RL-all_c4480;RL-all_c3241;RL-all_c6100;RL-all_c6388;RL-all_c8036;RL-all_c191;RL-all_c3069;RL-all_rep_c11441;RL-all_rep_c12635;RL-all_c445;RL-all_c6746;RL…	RL-all_c8119;RL-all_rep_c11745;RL-all_c1259;RL-all_c1417;RL-all_c2053;RL-all_c2085;RL-all_c258;RL-all_c4852;RL-all_c7435;RL-all_rep_c12052;RL-all_rep_c12848;RL-all_rep_c8240;RL-all_rep_c8272;RL-all_rep_c9601;RL-all_c158;RL-all_c3241;RL-all_c8036;RL-all_s14737;RL-all_c1051;RL-all_c191;RL-all_rep_c11441;RL-all_rep_c12635;RL-all_s15161;RL-all_s15363;RL-all_c445;RL-all_c8075;RL-all_c976;RL-all_rep_c1…
biological_process	signaling process	132	132	RL-all_c2146;RL-all_c8119;RL-all_rep_c11745;RL-all_c1259;RL-all_c1417;RL-all_c2053;RL-all_c2085;RL-all_c2456;RL-all_c258;RL-all_c7435;RL-all_rep_c12052;RL-all_rep_c12848;RL-all_rep_c8240;RL-all_rep_c8272;RL-all_rep_c9601;RL-all_c4480;RL-all_c3241;RL-all_c6100;RL-all_c6388;RL-all_c8036;RL-all_c445;RL-all_c6746;RL-all_c8075;RL-all_c976;RL-all_rep_c12336;RL-all_rep_c9384;RL-all_c191;RL-all_rep_c1144…	RL-all_c8119;RL-all_rep_c11745;RL-all_c1259;RL-all_c1417;RL-all_c2053;RL-all_c2085;RL-all_c258;RL-all_c4852;RL-all_c7435;RL-all_rep_c12052;RL-all_rep_c12848;RL-all_rep_c8240;RL-all_rep_c8272;RL-all_rep_c9601;RL-all_c3241;RL-all_c8036;RL-all_s14737;RL-all_c1051;RL-all_c445;RL-all_c8075;RL-all_c976;RL-all_rep_c11682;RL-all_rep_c12336;RL-all_c191;RL-all_c3030;RL-all_rep_c11441;RL-all_rep_c12615;RL-a…
biological_process	viral reproduction	33	35	RL-all_c546;RL-all_c3553;RL-all_c4603;RL-all_c1126;RL-all_c1196;RL-all_c1227;RL-all_c2208;RL-all_rep_c11442;RL-all_rep_c11462;RL-all_rep_c11493;RL-all_rep_c11509;RL-all_rep_c11543;RL-all_rep_c11548;RL-all_rep_c11552;RL-all_rep_c11601;RL-all_rep_c12048;RL-all_rep_c12061;RL-all_rep_c12067;RL-all_rep_c12481;RL-all_rep_c12816;RL-all_rep_c8257;RL-all_rep_c8263;RL-all_rep_c8278;RL-all_rep_c8285;RL-all_…	RL-all_c546;RL-all_c1126;RL-all_c1196;RL-all_c1227;RL-all_c2208;RL-all_c763;RL-all_rep_c11442;RL-all_rep_c11462;RL-all_rep_c11493;RL-all_rep_c11509;RL-all_rep_c11543;RL-all_rep_c11548;RL-all_rep_c11552;RL-all_rep_c11601;RL-all_rep_c11768;RL-all_rep_c11954;RL-all_rep_c12048;RL-all_rep_c12061;RL-all_rep_c12067;RL-all_rep_c12481;RL-all_rep_c12816;RL-all_rep_c8257;RL-all_rep_c8263;RL-all_rep_c8278;RL…
cellular_component	cell	1567	1566	RL-all_c1082;RL-all_c117;RL-all_c1184;RL-all_c1213;RL-all_c1227;RL-all_c1574;RL-all_c1708;RL-all_c2863;RL-all_c349;RL-all_c358;RL-all_c363;RL-all_c3666;RL-all_c3794;RL-all_c8208;RL-all_c852;RL-all_c9871;RL-all_c990;RL-all_rep_c11421;RL-all_rep_c11425;RL-all_rep_c11431;RL-all_rep_c11437;RL-all_rep_c11456;RL-all_rep_c11457;RL-all_rep_c11474;RL-all_rep_c11489;RL-all_rep_c11494;RL-all_rep_c11495;RL-a…	RL-all_c1082;RL-all_c117;RL-all_c1184;RL-all_c1213;RL-all_c1227;RL-all_c1574;RL-all_c1872;RL-all_c2502;RL-all_c2863;RL-all_c349;RL-all_c358;RL-all_c363;RL-all_c5170;RL-all_c8208;RL-all_c852;RL-all_c9871;RL-all_c990;RL-all_rep_c11421;RL-all_rep_c11425;RL-all_rep_c11431;RL-all_rep_c11437;RL-all_rep_c11456;RL-all_rep_c11457;RL-all_rep_c11474;RL-all_rep_c11489;RL-all_rep_c11494;RL-all_rep_c11495;RL-a…
cellular_component	cell part	1486	1481	RL-all_c1082;RL-all_c117;RL-all_c1184;RL-all_c1213;RL-all_c1227;RL-all_c1574;RL-all_c1708;RL-all_c2863;RL-all_c349;RL-all_c358;RL-all_c363;RL-all_c3666;RL-all_c3794;RL-all_c8208;RL-all_c852;RL-all_c9871;RL-all_c990;RL-all_rep_c11421;RL-all_rep_c11425;RL-all_rep_c11431;RL-all_rep_c11437;RL-all_rep_c11456;RL-all_rep_c11457;RL-all_rep_c11474;RL-all_rep_c11489;RL-all_rep_c11494;RL-all_rep_c11495;RL-a…	RL-all_c1082;RL-all_c117;RL-all_c1184;RL-all_c1213;RL-all_c1227;RL-all_c1574;RL-all_c1872;RL-all_c2502;RL-all_c2863;RL-all_c349;RL-all_c358;RL-all_c363;RL-all_c5170;RL-all_c8208;RL-all_c852;RL-all_c9871;RL-all_c990;RL-all_rep_c11421;RL-all_rep_c11425;RL-all_rep_c11431;RL-all_rep_c11437;RL-all_rep_c11456;RL-all_rep_c11457;RL-all_rep_c11474;RL-all_rep_c11489;RL-all_rep_c11494;RL-all_rep_c11495;RL-a…
cellular_component	extracellular region	46	50	RL-all_c2608;RL-all_c1216;RL-all_c1300;RL-all_c1461;RL-all_c1623;RL-all_c1950;RL-all_c324;RL-all_c3329;RL-all_c3451;RL-all_c5730;RL-all_c5773;RL-all_c69;RL-all_c7984;RL-all_rep_c10114;RL-all_rep_c11417;RL-all_rep_c11447;RL-all_rep_c12029;RL-all_rep_c12054;RL-all_rep_c12091;RL-all_rep_c12193;RL-all_rep_c12460;RL-all_rep_c12494;RL-all_rep_c12504;RL-all_rep_c12780;RL-all_rep_c12850;RL-all_rep_c13087…	RL-all_c2608;RL-all_c1300;RL-all_c1461;RL-all_c1623;RL-all_c1950;RL-all_c324;RL-all_c3329;RL-all_c5730;RL-all_c5773;RL-all_c69;RL-all_c7984;RL-all_c7997;RL-all_rep_c10445;RL-all_rep_c11417;RL-all_rep_c11447;RL-all_rep_c12029;RL-all_rep_c12054;RL-all_rep_c12091;RL-all_rep_c12193;RL-all_rep_c12460;RL-all_rep_c12494;RL-all_rep_c12504;RL-all_rep_c12780;RL-all_rep_c12850;RL-all_rep_c12852;RL-all_rep_c…
cellular_component	extracellular region part	9	8	RL-all_c2608;RL-all_c3;RL-all_c6632;RL-all_c1164;RL-all_rep_c8368;RL-all_c8075;RL-all_rep_c9384;RL-all_rep_c9601;RL-all_c1558	RL-all_c2608;RL-all_c3;RL-all_rep_c11753;RL-all_c1164;RL-all_rep_c8368;RL-all_c8075;RL-all_rep_c9601;RL-all_c1558
cellular_component	macromolecular complex	431	433	RL-all_c1082;RL-all_c117;RL-all_c1184;RL-all_c1213;RL-all_c1227;RL-all_c1574;RL-all_c1708;RL-all_c2863;RL-all_c349;RL-all_c358;RL-all_c363;RL-all_c3666;RL-all_c3794;RL-all_c8208;RL-all_c852;RL-all_c9871;RL-all_c990;RL-all_rep_c11421;RL-all_rep_c11425;RL-all_rep_c11431;RL-all_rep_c11437;RL-all_rep_c11456;RL-all_rep_c11457;RL-all_rep_c11474;RL-all_rep_c11489;RL-all_rep_c11494;RL-all_rep_c11495;RL-a…	RL-all_c1082;RL-all_c117;RL-all_c1184;RL-all_c1213;RL-all_c1227;RL-all_c1574;RL-all_c1872;RL-all_c2502;RL-all_c2863;RL-all_c349;RL-all_c358;RL-all_c363;RL-all_c5170;RL-all_c8208;RL-all_c852;RL-all_c9871;RL-all_c990;RL-all_rep_c11421;RL-all_rep_c11425;RL-all_rep_c11431;RL-all_rep_c11437;RL-all_rep_c11456;RL-all_rep_c11457;RL-all_rep_c11474;RL-all_rep_c11489;RL-all_rep_c11494;RL-all_rep_c11495;RL-a…
cellular_component	membrane-enclosed lumen	149	150	RL-all_c1160;RL-all_c117;RL-all_c1184;RL-all_c139;RL-all_c1444;RL-all_c2277;RL-all_c2440;RL-all_c2766;RL-all_c3214;RL-all_c4761;RL-all_c8129;RL-all_c88;RL-all_c948;RL-all_c9871;RL-all_rep_c11687;RL-all_c2164;RL-all_c2753;RL-all_c370;RL-all_c6883;RL-all_c402;RL-all_c4322;RL-all_c5677;RL-all_c8053;RL-all_rep_c10955;RL-all_rep_c8505;RL-all_c149;RL-all_c9418;RL-all_c3892;RL-all_c849;RL-all_c1220;RL-a…	RL-all_c1160;RL-all_c117;RL-all_c1184;RL-all_c139;RL-all_c1444;RL-all_c1690;RL-all_c2502;RL-all_c2766;RL-all_c3049;RL-all_c4761;RL-all_c8129;RL-all_c88;RL-all_c948;RL-all_c9871;RL-all_rep_c11687;RL-all_c2164;RL-all_c3960;RL-all_c1171;RL-all_c2753;RL-all_c370;RL-all_c6883;RL-all_c402;RL-all_c5677;RL-all_c8053;RL-all_rep_c8505;RL-all_c149;RL-all_c9418;RL-all_c849;RL-all_c1220;RL-all_c6909;RL-all_c3…
cellular_component	organelle	987	991	RL-all_c2947;RL-all_c120;RL-all_c1414;RL-all_c1415;RL-all_c1492;RL-all_c1640;RL-all_c296;RL-all_c3023;RL-all_c359;RL-all_c365;RL-all_c368;RL-all_c7164;RL-all_c9;RL-all_rep_c11512;RL-all_rep_c11547;RL-all_rep_c11599;RL-all_rep_c12112;RL-all_rep_c12148;RL-all_rep_c12338;RL-all_rep_c12420;RL-all_rep_c12534;RL-all_rep_c12592;RL-all_rep_c12843;RL-all_rep_c12866;RL-all_rep_c8314;RL-all_rep_c8345;RL-all…	RL-all_c1180;RL-all_c2947;RL-all_c120;RL-all_c1414;RL-all_c1415;RL-all_c1492;RL-all_c1640;RL-all_c296;RL-all_c3023;RL-all_c365;RL-all_c368;RL-all_c5674;RL-all_c7164;RL-all_c9;RL-all_rep_c11512;RL-all_rep_c11547;RL-all_rep_c11599;RL-all_rep_c12112;RL-all_rep_c12148;RL-all_rep_c12534;RL-all_rep_c12843;RL-all_rep_c8314;RL-all_rep_c8345;RL-all_rep_c8362;RL-all_rep_c8498;RL-all_rep_c8557;RL-all_c1074;…
cellular_component	organelle part	528	530	RL-all_c2947;RL-all_c120;RL-all_c1414;RL-all_c1415;RL-all_c1492;RL-all_c1640;RL-all_c296;RL-all_c3023;RL-all_c359;RL-all_c365;RL-all_c368;RL-all_c7164;RL-all_c9;RL-all_rep_c11512;RL-all_rep_c11547;RL-all_rep_c11599;RL-all_rep_c12112;RL-all_rep_c12148;RL-all_rep_c12338;RL-all_rep_c12420;RL-all_rep_c12534;RL-all_rep_c12592;RL-all_rep_c12843;RL-all_rep_c12866;RL-all_rep_c8314;RL-all_rep_c8345;RL-all…	RL-all_c1180;RL-all_c2947;RL-all_c120;RL-all_c1414;RL-all_c1415;RL-all_c1492;RL-all_c1640;RL-all_c296;RL-all_c3023;RL-all_c365;RL-all_c368;RL-all_c5674;RL-all_c7164;RL-all_c9;RL-all_rep_c11512;RL-all_rep_c11547;RL-all_rep_c11599;RL-all_rep_c12112;RL-all_rep_c12148;RL-all_rep_c12534;RL-all_rep_c12843;RL-all_rep_c8314;RL-all_rep_c8345;RL-all_rep_c8362;RL-all_rep_c8498;RL-all_rep_c8557;RL-all_c1030;…
cellular_component	synapse	2	2	RL-all_c2473;RL-all_c612	RL-all_c2473;RL-all_c612
cellular_component	synapse part	1	1	RL-all_c2473	RL-all_c2473
molecular_function	antioxidant activity	14	16	RL-all_c13;RL-all_c1300;RL-all_c8068;RL-all_rep_c10229;RL-all_rep_c12118;RL-all_rep_c12460;RL-all_rep_c12492;RL-all_rep_c13054;RL-all_rep_c13171;RL-all_rep_c13494;RL-all_rep_c8290;RL-all_rep_c8396;RL-all_rep_c8517;RL-all_s17671	RL-all_c13;RL-all_c1300;RL-all_c1931;RL-all_c5034;RL-all_c8068;RL-all_rep_c12118;RL-all_rep_c12146;RL-all_rep_c12460;RL-all_rep_c12492;RL-all_rep_c12844;RL-all_rep_c13054;RL-all_rep_c13171;RL-all_rep_c13494;RL-all_rep_c8290;RL-all_rep_c8396;RL-all_rep_c8517
molecular_function	binding	1163	1104	RL-all_c4480;RL-all_c1124;RL-all_c1201;RL-all_c1460;RL-all_c20;RL-all_c2510;RL-all_c2588;RL-all_c3805;RL-all_c4550;RL-all_c4668;RL-all_c6368;RL-all_c6511;RL-all_c7230;RL-all_c849;RL-all_rep_c11583;RL-all_rep_c12139;RL-all_rep_c13038;RL-all_rep_c8429;RL-all_rep_c8659;RL-all_rep_c12460;RL-all_rep_c13171;RL-all_rep_c13494;RL-all_c1054;RL-all_c124;RL-all_c3994;RL-all_c4618;RL-all_c72;RL-all_c7308;RL-…	RL-all_c3177;RL-all_s14795;RL-all_c1124;RL-all_c1201;RL-all_c1460;RL-all_c20;RL-all_c2510;RL-all_c2588;RL-all_c3688;RL-all_c4455;RL-all_c4550;RL-all_c4668;RL-all_c6368;RL-all_c6511;RL-all_c849;RL-all_rep_c11583;RL-all_rep_c12139;RL-all_rep_c12162;RL-all_rep_c13038;RL-all_rep_c8429;RL-all_rep_c8659;RL-all_rep_c8761;RL-all_rep_c12460;RL-all_rep_c13171;RL-all_rep_c13494;RL-all_c1054;RL-all_c124;RL-a…
molecular_function	catalytic activity	1439	1405	RL-all_rep_c11475;RL-all_rep_c12126;RL-all_rep_c8265;RL-all_c1313;RL-all_rep_c12604;RL-all_rep_c13208;RL-all_rep_c9479;RL-all_c2916;RL-all_c564;RL-all_c6118;RL-all_c6934;RL-all_rep_c11461;RL-all_rep_c12214;RL-all_rep_c12489;RL-all_rep_c8696;RL-all_c2606;RL-all_c903;RL-all_c102;RL-all_c1605;RL-all_c31;RL-all_rep_c13351;RL-all_rep_c13676;RL-all_rep_c8214;RL-all_c19;RL-all_c2970;RL-all_rep_c11544;RL…	RL-all_rep_c11475;RL-all_rep_c12126;RL-all_rep_c12322;RL-all_rep_c12409;RL-all_rep_c8265;RL-all_c1313;RL-all_rep_c13208;RL-all_rep_c9479;RL-all_c2916;RL-all_c564;RL-all_c6934;RL-all_rep_c11461;RL-all_rep_c11825;RL-all_rep_c11882;RL-all_rep_c12214;RL-all_rep_c12489;RL-all_rep_c8628;RL-all_rep_c8696;RL-all_c903;RL-all_c102;RL-all_c1605;RL-all_c31;RL-all_rep_c13351;RL-all_rep_c13676;RL-all_rep_c8214…
molecular_function	channel regulator activity	1	1	RL-all_c9871	RL-all_c9871
molecular_function	enzyme regulator activity	33	36	RL-all_c1703;RL-all_c6100;RL-all_c6388;RL-all_c8075;RL-all_c1134;RL-all_s17515;RL-all_c1303;RL-all_c1242;RL-all_c255;RL-all_c4468;RL-all_c2255;RL-all_c485;RL-all_c948;RL-all_c6971;RL-all_rep_c11802;RL-all_rep_c12153;RL-all_rep_c8272;RL-all_rep_c8506;RL-all_c322;RL-all_c7990;RL-all_rep_c11679;RL-all_rep_c8423;RL-all_c2546;RL-all_c1578;RL-all_c4525;RL-all_c45;RL-all_c5802;RL-all_c7211;RL-all_rep_c1…	RL-all_c1703;RL-all_c8075;RL-all_c1134;RL-all_c1303;RL-all_c1242;RL-all_c2291;RL-all_c255;RL-all_c4468;RL-all_c485;RL-all_c948;RL-all_c6971;RL-all_rep_c11802;RL-all_rep_c12153;RL-all_rep_c8272;RL-all_rep_c8506;RL-all_c2331;RL-all_c322;RL-all_c7990;RL-all_rep_c11679;RL-all_rep_c8423;RL-all_c4138;RL-all_c2546;RL-all_rep_c9982;RL-all_c1578;RL-all_c45;RL-all_c5012;RL-all_c5802;RL-all_rep_c11837;RL-al…
molecular_function	molecular transducer activity	176	102	RL-all_c6725;RL-all_c993;RL-all_c5388;RL-all_c11110;RL-all_c1273;RL-all_c1417;RL-all_c1509;RL-all_c172;RL-all_c1740;RL-all_c1797;RL-all_c1807;RL-all_c1825;RL-all_c2138;RL-all_c2172;RL-all_c2256;RL-all_c2374;RL-all_c2398;RL-all_c2528;RL-all_c2689;RL-all_c2780;RL-all_c3061;RL-all_c3229;RL-all_c3295;RL-all_c3363;RL-all_c3436;RL-all_c3517;RL-all_c3534;RL-all_c3543;RL-all_c3554;RL-all_c3585;RL-all_c38…	RL-all_c993;RL-all_c1273;RL-all_c1417;RL-all_c172;RL-all_c1797;RL-all_c1825;RL-all_c2256;RL-all_c2398;RL-all_c2414;RL-all_c2689;RL-all_c2780;RL-all_c2892;RL-all_c3436;RL-all_c3523;RL-all_c3562;RL-all_c3936;RL-all_c4260;RL-all_c445;RL-all_c4608;RL-all_c4779;RL-all_c6103;RL-all_c7726;RL-all_c781;RL-all_c7875;RL-all_c7949;RL-all_c8083;RL-all_c8161;RL-all_c9317;RL-all_rep_c10430;RL-all_rep_c10478;RL-…
molecular_function	nucleic acid binding transcription factor activity	1	1	RL-all_c1146	RL-all_c1146
molecular_function	protein binding transcription factor activity	9	12	RL-all_c1056;RL-all_c1160;RL-all_c1280;RL-all_c2588;RL-all_c34;RL-all_c4174;RL-all_c6219;RL-all_c1387;RL-all_c2589	RL-all_c1056;RL-all_c1160;RL-all_c1280;RL-all_c2588;RL-all_c3030;RL-all_c34;RL-all_c4174;RL-all_c4376;RL-all_c5158;RL-all_c6219;RL-all_c1387;RL-all_c2589
molecular_function	transcription regulator activity	7	9	RL-all_c1559;RL-all_c657;RL-all_c7816;RL-all_c3608;RL-all_rep_c11846;RL-all_c1280;RL-all_c6434	RL-all_c4376;RL-all_c5917;RL-all_c657;RL-all_c3914;RL-all_c5326;RL-all_c1104;RL-all_c3030;RL-all_c3608;RL-all_c1280
molecular_function	translation regulator activity	2	3	RL-all_c1511;RL-all_c290	RL-all_c3117;RL-all_c1511;RL-all_c290
molecular_function	transporter activity	132	134	RL-all_c5746;RL-all_c1862;RL-all_c235;RL-all_c1650;RL-all_c2063;RL-all_c277;RL-all_c434;RL-all_c523;RL-all_c8172;RL-all_rep_c11560;RL-all_rep_c11728;RL-all_rep_c11878;RL-all_rep_c12171;RL-all_rep_c8253;RL-all_rep_c8332;RL-all_rep_c8400;RL-all_rep_c8561;RL-all_c181;RL-all_c756;RL-all_c838;RL-all_c122;RL-all_c224;RL-all_c6127;RL-all_c6527;RL-all_c742;RL-all_c8152;RL-all_rep_c11468;RL-all_rep_c11630…	RL-all_c5392;RL-all_c883;RL-all_c235;RL-all_c277;RL-all_c434;RL-all_c523;RL-all_c8172;RL-all_rep_c11560;RL-all_rep_c11728;RL-all_rep_c11878;RL-all_rep_c12163;RL-all_rep_c12171;RL-all_rep_c8253;RL-all_rep_c8332;RL-all_rep_c8400;RL-all_rep_c8561;RL-all_c1308;RL-all_c181;RL-all_c4033;RL-all_s14816;RL-all_c756;RL-all_c838;RL-all_c122;RL-all_c224;RL-all_c6068;RL-all_c6527;RL-all_c742;RL-all_c8152;RL-a…
