# Supplementary material for: Transcriptome Analysis of Pacific White Shrimp (Litopenaeus vannamei) Hepatopancreas in Response to Taura Syndrome Virus (TSV) Experimental Infection
Source: PLoS One. 2013 Feb 28;8(2):e57515. doi: 10.1371/journal.pone.0057515 (PMC3585375; doi:10.1371/journal.pone.0057515)
Supplement: Table S5 — KEGG annotation of all unigenes. (XLS) [file pone.0057515.s005.xls]

#Pathway	Sample1 (1484)	Sample2 (4925)	Pvalue	Qvalue	Pathway ID	Genes	KOs
Protein digestion and absorption	73	150	1.016733e-06	0.0002358334	ko04974	RL-all_c488;RL-all_c1520;RL-all_rep_c8310;RL-all_rep_c8367;RL-all_rep_c8434;RL-all_rep_c8497;RL-all_rep_c8842;RL-all_rep_c11544;RL-all_rep_c11642;RL-all_rep_c11752;RL-all_rep_c12020;RL-all_rep_c12032;RL-all_rep_c12043;RL-all_rep_c12193;RL-all_rep_c12437;RL-all_rep_c12447;RL-all_rep_c12461;RL-all_rep_c12479;RL-all_rep_c12773;RL-all_rep_c12788;RL-all_rep_c13074;RL-all_rep_c13141;RL-all_rep_c13149;R…	K08187+K01298+K01300+K01395+K08606+K01345+K01540+K01312+K08779+K01291+K01346
Glycosaminoglycan biosynthesis - keratan sulfate	9	9	2.013120e-05	0.0017044416	ko00533	RL-all_c421;RL-all_c685;RL-all_c1597;RL-all_c2258;RL-all_c2627;RL-all_c3440;RL-all_c4049;RL-all_c4702;RL-all_rep_c8903	K07968+K07966+K00717+K09671+K04746+K00741+K07969
Butanoate metabolism	24	45	0.000924852	0.0469824816	ko00650	RL-all_c66;RL-all_c379;RL-all_c491;RL-all_c530;RL-all_c633;RL-all_c770;RL-all_c914;RL-all_c1044;RL-all_c1903;RL-all_c2324;RL-all_c2614;RL-all_c2630;RL-all_c3556;RL-all_c4620;RL-all_c8097;RL-all_rep_c8393;RL-all_rep_c8477;RL-all_rep_c8646;RL-all_c10010;RL-all_rep_c11657;RL-all_rep_c12201;RL-all_rep_c12506;RL-all_rep_c12620;RL-all_c12925	K00019+K00100+K00626+K00139+K00135+K00248+K00109+K01580+K07511+K07515+K01692+K00022
Phenylalanine metabolism	24	47	0.002039041	0.0739880591	ko00360	RL-all_c623;RL-all_c698;RL-all_c1523;RL-all_c1614;RL-all_c1939;RL-all_c2336;RL-all_c2495;RL-all_c4507;RL-all_c5598;RL-all_rep_c8343;RL-all_rep_c8441;RL-all_rep_c11620;RL-all_rep_c11690;RL-all_rep_c12085;RL-all_rep_c12480;RL-all_rep_c12491;RL-all_rep_c12567;RL-all_rep_c12732;RL-all_rep_c12822;RL-all_rep_c12871;RL-all_rep_c13504;RL-all_rep_c13630;RL-all_rep_c13631;RL-all_rep_c13754	K00813+K01904+K07253+K01426+K01593+K00129+K00588
Sphingolipid metabolism	23	46	0.003560267	0.0981062554	ko00600	RL-all_c712;RL-all_c758;RL-all_c1038;RL-all_c1194;RL-all_c1218;RL-all_c1327;RL-all_c1440;RL-all_c1758;RL-all_c1961;RL-all_c5870;RL-all_c8070;RL-all_rep_c8404;RL-all_rep_c8756;RL-all_rep_c8874;RL-all_rep_c8903;RL-all_rep_c11681;RL-all_rep_c11702;RL-all_rep_c11716;RL-all_rep_c11862;RL-all_rep_c12286;RL-all_rep_c12344;RL-all_rep_c12538;RL-all_s15172	K01019+K01634+K12348+K12350+K12349+K01190+K07553+K01201+K04628
Fructose and mannose metabolism	31	67	0.003680683	0.0981062554	ko00051	RL-all_c234;RL-all_c379;RL-all_c530;RL-all_c633;RL-all_c679;RL-all_c770;RL-all_c914;RL-all_c1344;RL-all_c2145;RL-all_c2324;RL-all_c3198;RL-all_c4459;RL-all_c4802;RL-all_c5258;RL-all_c6934;RL-all_c8127;RL-all_rep_c8628;RL-all_rep_c8726;RL-all_rep_c8774;RL-all_rep_c9153;RL-all_c10010;RL-all_rep_c11825;RL-all_rep_c11882;RL-all_rep_c11918;RL-all_rep_c12054;RL-all_rep_c12224;RL-all_rep_c12235;RL-all_r…	K01623+K00100+K00900+K01103+K00008+K01628+K05305+K00966+K01809+K01805+K00011+K00068
Flavonoid biosynthesis	6	7	0.003862451	0.0981062554	ko00941	RL-all_rep_c12085;RL-all_rep_c12480;RL-all_rep_c12822;RL-all_rep_c13504;RL-all_rep_c13630;RL-all_rep_c13631	K00588
Histidine metabolism	18	35	0.006574745	0.1333442166	ko00340	RL-all_c1132;RL-all_c3618;RL-all_c3687;RL-all_c4507;RL-all_c5363;RL-all_rep_c8214;RL-all_rep_c8343;RL-all_rep_c9306;RL-all_rep_c12085;RL-all_rep_c12480;RL-all_rep_c12491;RL-all_rep_c12822;RL-all_rep_c12897;RL-all_rep_c13500;RL-all_rep_c13504;RL-all_rep_c13630;RL-all_rep_c13631;RL-all_rep_c13754	K00128+K00599+K01593+K00129
Glutathione metabolism	32	72	0.006787819	0.1333442166	ko00480	RL-all_c301;RL-all_c463;RL-all_c605;RL-all_c609;RL-all_c722;RL-all_c1155;RL-all_c1569;RL-all_c1582;RL-all_c1931;RL-all_c2706;RL-all_c2836;RL-all_c4199;RL-all_c5129;RL-all_c8052;RL-all_c8068;RL-all_c8123;RL-all_c8159;RL-all_rep_c8256;RL-all_rep_c8290;RL-all_rep_c8480;RL-all_rep_c8734;RL-all_rep_c8852;RL-all_rep_c9816;RL-all_rep_c10372;RL-all_rep_c11747;RL-all_rep_c12084;RL-all_rep_c12109;RL-all_re…	K00310+K00799+K00031+K01255+K10808+K00432+K11142+K11140+K05361+K10807
Arginine and proline metabolism	36	83	0.006824704	0.1333442166	ko00330	RL-all_c173;RL-all_c495;RL-all_c623;RL-all_c698;RL-all_c893;RL-all_c955;RL-all_c1123;RL-all_c1132;RL-all_c1424;RL-all_c1525;RL-all_c2495;RL-all_c2706;RL-all_rep_c8214;RL-all_rep_c8232;RL-all_rep_c8244;RL-all_rep_c8303;RL-all_rep_c8343;RL-all_rep_c9030;RL-all_rep_c11470;RL-all_rep_c11690;RL-all_rep_c12096;RL-all_rep_c12343;RL-all_rep_c12442;RL-all_rep_c12491;RL-all_rep_c12871;RL-all_rep_c12897;RL-…	K08688+K11394+K00813+K00273+K00286+K00128+K01480+K01426+K11142+K00933+K01915+K00261+K00934
Metabolic pathways	420	1278	0.00759875	0.1378630357	ko01100	RL-all_c13;RL-all_c28;RL-all_c66;RL-all_c78;RL-all_c104;RL-all_c109;RL-all_c122;RL-all_c135;RL-all_c165;RL-all_c173;RL-all_c208;RL-all_c234;RL-all_c238;RL-all_c249;RL-all_c253;RL-all_c257;RL-all_c320;RL-all_c326;RL-all_c365;RL-all_c372;RL-all_c379;RL-all_c421;RL-all_c432;RL-all_c463;RL-all_c467;RL-all_c486;RL-all_c491;RL-all_c495;RL-all_c530;RL-all_c536;RL-all_c552;RL-all_c581;RL-all_c582;RL-all_…	K03781+K12669+K00019+K11154+K13368+K01681+K00106+K07413+K02149+K00600+K00787+K08688+K01758+K01623+K00064+K13506+K01187+K00079+K03331+K01057+K13482+K03943+K00020+K00100+K07968+K07966+K00699+K00031+K00517+K10852+K00626+K11394+K07748+K01205+K00010+K00816+K00825+K13811+K09479+K00972+K01255+K00101+K00813+K01084+K00292+K00290+K00059+K12373+K00456+K00717+K01557+K01019+K00772+K01634+K01830+K02259+K01620+…
Lysosome	104	284	0.00923875	0.1564428333	ko04142	RL-all_c110;RL-all_c229;RL-all_c536;RL-all_c662;RL-all_c747;RL-all_c851;RL-all_c1051;RL-all_c1174;RL-all_c1183;RL-all_c1194;RL-all_c1218;RL-all_c1312;RL-all_c1407;RL-all_c1448;RL-all_c1676;RL-all_c1837;RL-all_c1908;RL-all_c1961;RL-all_c2541;RL-all_c3312;RL-all_c3321;RL-all_c4074;RL-all_c4660;RL-all_c4957;RL-all_c5149;RL-all_c5212;RL-all_c5453;RL-all_c5837;RL-all_c5870;RL-all_rep_c8383;RL-all_rep_…	K12311+K06528+K01205+K12373+K12394+K12307+K01074+K02154+K12348+K12350+K12316+K01365+K13443+K12399+K12382+K01052+K12392+K12301+K01132+K01379+K02144+K01369+K01204+K01201+K01275+K01135+K02146
Caprolactam degradation	15	29	0.01194064	0.1895576600	ko00930	RL-all_c8127;RL-all_rep_c8393;RL-all_rep_c8477;RL-all_rep_c9153;RL-all_rep_c11657;RL-all_rep_c12201;RL-all_rep_c12234;RL-all_rep_c12506;RL-all_rep_c12567;RL-all_rep_c12620;RL-all_c12925;RL-all_rep_c13515;RL-all_s14737;RL-all_s14892;RL-all_s14913	K00002+K07511+K07515+K01692+K01053+K00022+K01913
Polycyclic aromatic hydrocarbon degradation	18	37	0.01340512	0.2002882635	ko00624	RL-all_c467;RL-all_c3618;RL-all_c3687;RL-all_c5363;RL-all_c5467;RL-all_c8057;RL-all_rep_c8267;RL-all_rep_c9306;RL-all_rep_c12085;RL-all_rep_c12372;RL-all_rep_c12480;RL-all_rep_c12822;RL-all_rep_c13504;RL-all_rep_c13599;RL-all_rep_c13630;RL-all_rep_c13631;RL-all_rep_c13768;RL-all_s15146	K00517+K00599
Phenylpropanoid biosynthesis	14	27	0.01460395	0.2017497810	ko00940	RL-all_c1523;RL-all_c1614;RL-all_c2336;RL-all_c5598;RL-all_rep_c8441;RL-all_rep_c11620;RL-all_rep_c12085;RL-all_rep_c12480;RL-all_rep_c12567;RL-all_rep_c12732;RL-all_rep_c12822;RL-all_rep_c13504;RL-all_rep_c13630;RL-all_rep_c13631	K01904+K00588
Nitrogen metabolism	17	35	0.01636072	0.2017497810	ko00910	RL-all_c208;RL-all_c1788;RL-all_c3240;RL-all_c5899;RL-all_rep_c8244;RL-all_rep_c9030;RL-all_rep_c11579;RL-all_rep_c12157;RL-all_rep_c12442;RL-all_rep_c12547;RL-all_rep_c12890;RL-all_rep_c13150;RL-all_rep_c13478;RL-all_rep_c13522;RL-all_rep_c13625;RL-all_s15072;RL-all_s15111	K01758+K01424+K00605+K00264+K01915+K00261+K01672
Metabolism of xenobiotics by cytochrome P450	45	113	0.01668010	0.2017497810	ko00980	RL-all_c109;RL-all_c301;RL-all_c378;RL-all_c432;RL-all_c468;RL-all_c605;RL-all_c875;RL-all_c1155;RL-all_c1582;RL-all_c1895;RL-all_c2026;RL-all_c4199;RL-all_c5129;RL-all_c8051;RL-all_c8052;RL-all_c8057;RL-all_c8123;RL-all_rep_c8256;RL-all_rep_c8343;RL-all_rep_c8461;RL-all_rep_c8480;RL-all_rep_c8607;RL-all_rep_c8721;RL-all_rep_c8734;RL-all_rep_c8852;RL-all_rep_c9764;RL-all_rep_c10372;RL-all_rep_c11…	K07413+K00799+K01253+K00699+K00078+K07416+K07412+K07408+K07424+K00129
Tryptophan metabolism	24	54	0.01776433	0.2050972645	ko00380	RL-all_c13;RL-all_c491;RL-all_c581;RL-all_c1132;RL-all_c2495;RL-all_c4507;RL-all_c8051;RL-all_rep_c8214;RL-all_rep_c8343;RL-all_rep_c8393;RL-all_rep_c8396;RL-all_rep_c8477;RL-all_rep_c8886;RL-all_rep_c11657;RL-all_rep_c12201;RL-all_rep_c12491;RL-all_rep_c12492;RL-all_rep_c12506;RL-all_rep_c12620;RL-all_rep_c12897;RL-all_c12925;RL-all_rep_c13054;RL-all_rep_c13500;RL-all_rep_c13754	K03781+K00626+K00816+K00825+K00128+K01426+K01593+K07408+K07511+K07515+K01692+K00022
Fatty acid biosynthesis	8	13	0.01859492	0.2053525948	ko00061	RL-all_c633;RL-all_c3127;RL-all_c3689;RL-all_c6328;RL-all_c7325;RL-all_rep_c8774;RL-all_s14847;RL-all_s15429	K00059+K00665+K11262+K09458
Selenocompound metabolism	10	18	0.02143122	0.2177411952	ko00450	RL-all_c208;RL-all_c581;RL-all_c582;RL-all_c2238;RL-all_c2489;RL-all_c2508;RL-all_c3625;RL-all_c4267;RL-all_rep_c8886;RL-all_rep_c8950	K01758+K00816+K13811+K00548+K01008+K01874+K00384
Bisphenol degradation	19	42	0.02703376	0.2640990400	ko00363	RL-all_c379;RL-all_c467;RL-all_c530;RL-all_c633;RL-all_c770;RL-all_c914;RL-all_c1313;RL-all_c2324;RL-all_c5467;RL-all_c8057;RL-all_rep_c8267;RL-all_rep_c8269;RL-all_c10010;RL-all_rep_c11451;RL-all_rep_c12372;RL-all_rep_c12470;RL-all_rep_c13599;RL-all_rep_c13768;RL-all_s15146	K00100+K00517+K00258
Arachidonic acid metabolism	20	45	0.02907647	0.2642620233	ko00590	RL-all_c109;RL-all_c257;RL-all_c771;RL-all_c978;RL-all_c1224;RL-all_c1895;RL-all_c1931;RL-all_c2026;RL-all_c2098;RL-all_c2698;RL-all_c3019;RL-all_c8068;RL-all_rep_c8290;RL-all_rep_c8480;RL-all_rep_c8844;RL-all_rep_c8932;RL-all_rep_c11747;RL-all_rep_c12118;RL-all_rep_c12146;RL-all_rep_c12844	K07413+K00079+K01830+K08726+K01047+K07418+K00432+K07412+K05309
Stilbenoid, diarylheptanoid and gingerol biosynthesis	14	29	0.02997424	0.2642620233	ko00945	RL-all_c467;RL-all_c5467;RL-all_c8057;RL-all_rep_c8267;RL-all_rep_c12085;RL-all_rep_c12372;RL-all_rep_c12480;RL-all_rep_c12822;RL-all_rep_c13504;RL-all_rep_c13599;RL-all_rep_c13630;RL-all_rep_c13631;RL-all_rep_c13768;RL-all_s15146	K00517+K00588
Glycosphingolipid biosynthesis - lacto and neolacto series	4	5	0.03121205	0.2642620233	ko00601	RL-all_c421;RL-all_c2627;RL-all_c3440;RL-all_rep_c8903	K07968+K07966+K00741+K07969
Linoleic acid metabolism	22	52	0.04103917	0.3257484119	ko00591	RL-all_c109;RL-all_c379;RL-all_c530;RL-all_c633;RL-all_c770;RL-all_c914;RL-all_c1224;RL-all_c1895;RL-all_c2026;RL-all_c2324;RL-all_c3019;RL-all_c8057;RL-all_rep_c8607;RL-all_rep_c8721;RL-all_rep_c9764;RL-all_c10010;RL-all_rep_c12238;RL-all_rep_c12521;RL-all_rep_c13256;RL-all_rep_c13296;RL-all_s14723;RL-all_s15146	K07413+K00100+K01047+K07418+K07424
Alanine, aspartate and glutamate metabolism	24	59	0.05384757	0.4144631145	ko00250	RL-all_c623;RL-all_c698;RL-all_c893;RL-all_c1044;RL-all_c1618;RL-all_c1788;RL-all_c1903;RL-all_c3385;RL-all_c3556;RL-all_c4700;RL-all_c5899;RL-all_c8097;RL-all_rep_c8244;RL-all_rep_c9030;RL-all_rep_c11690;RL-all_rep_c12327;RL-all_rep_c12442;RL-all_rep_c12871;RL-all_rep_c13150;RL-all_rep_c13478;RL-all_rep_c13522;RL-all_rep_c13625;RL-all_s15072;RL-all_s15111	K00813+K00272+K00139+K00827+K01424+K00135+K00814+K00264+K01580+K01915+K00261
Cytosolic DNA-sensing pathway	5	8	0.05884931	0.4338137521	ko04623	RL-all_c2753;RL-all_c4328;RL-all_c4595;RL-all_c5559;RL-all_s15307	K03007+K03019+K03009+K05410+K12968
Ubiquinone and other terpenoid-quinone biosynthesis	12	26	0.06166895	0.4338137521	ko00130	RL-all_c1523;RL-all_c1614;RL-all_c2164;RL-all_c2336;RL-all_c5598;RL-all_rep_c8441;RL-all_rep_c11440;RL-all_rep_c11620;RL-all_rep_c12567;RL-all_rep_c12732;RL-all_rep_c12802;RL-all_rep_c13016	K01904+K06125+K03183
Chloroalkane and chloroalkene degradation	16	37	0.0619177	0.4338137521	ko00625	RL-all_c379;RL-all_c530;RL-all_c633;RL-all_c770;RL-all_c914;RL-all_c978;RL-all_c1132;RL-all_c2324;RL-all_c2698;RL-all_rep_c8214;RL-all_rep_c8343;RL-all_c10010;RL-all_rep_c12491;RL-all_rep_c12897;RL-all_rep_c13500;RL-all_rep_c13754	K00100+K08726+K00128
Glycerolipid metabolism	23	57	0.06362478	0.4338137521	ko00561	RL-all_c249;RL-all_c1132;RL-all_c1760;RL-all_c1783;RL-all_c2141;RL-all_c3657;RL-all_c4074;RL-all_c5015;RL-all_c8127;RL-all_rep_c8214;RL-all_rep_c8343;RL-all_rep_c8726;RL-all_rep_c9153;RL-all_rep_c11507;RL-all_rep_c11918;RL-all_rep_c12127;RL-all_rep_c12341;RL-all_rep_c12491;RL-all_rep_c12897;RL-all_rep_c13184;RL-all_rep_c13500;RL-all_rep_c13754;RL-all_s14845	K13506+K00128+K01046+K14073+K09881+K13523+K12298+K00002+K00011
Galactose metabolism	17	40	0.06490127	0.4338137521	ko00052	RL-all_c253;RL-all_c421;RL-all_c624;RL-all_c1172;RL-all_c1281;RL-all_c1312;RL-all_c1358;RL-all_c1474;RL-all_c1714;RL-all_c8127;RL-all_rep_c8726;RL-all_rep_c8874;RL-all_rep_c8903;RL-all_rep_c9153;RL-all_rep_c11918;RL-all_rep_c13184;RL-all_s14845	K01187+K07966+K01084+K12047+K12316+K01784+K00849+K00011+K12308+K01190
Peroxisome	42	114	0.0716881	0.4668917282	ko04146	RL-all_c13;RL-all_c104;RL-all_c193;RL-all_c309;RL-all_c463;RL-all_c722;RL-all_c893;RL-all_c895;RL-all_c978;RL-all_c1006;RL-all_c1197;RL-all_c1258;RL-all_c1289;RL-all_c1373;RL-all_c1409;RL-all_c1450;RL-all_c1466;RL-all_c1523;RL-all_c1598;RL-all_c1890;RL-all_c1999;RL-all_c2031;RL-all_c2336;RL-all_c2364;RL-all_c2698;RL-all_c5572;RL-all_rep_c8396;RL-all_rep_c8539;RL-all_rep_c8781;RL-all_rep_c11449;RL…	K03781+K00106+K13353+K13239+K00031+K00273+K00272+K13354+K08726+K12405+K00624+K01897+K00477+K08764+K13347+K00232+K05677+K04564+K06664+K00308+K00306+K13279
Taurine and hypotaurine metabolism	3	4	0.08461648	0.5117282362	ko00430	RL-all_c670;RL-all_c3715;RL-all_c8097	K00456+K01594+K01580
Various types of N-glycan biosynthesis	8	17	0.1065355	0.5980568043	ko00513	RL-all_c28;RL-all_c144;RL-all_c421;RL-all_c685;RL-all_c1232;RL-all_c1379;RL-all_c4049;RL-all_rep_c8903	K12669+K00753+K07968+K07966+K00717+K12667
ABC transporters	8	17	0.1065355	0.5980568043	ko02010	RL-all_c182;RL-all_c404;RL-all_c1024;RL-all_c1359;RL-all_c1999;RL-all_c2201;RL-all_c2285;RL-all_c6430	K05681+K05663+K05661+K05667+K05666+K05677+K09687+K05665
Pentose and glucuronate interconversions	28	75	0.1083095	0.5980568043	ko00040	RL-all_c257;RL-all_c432;RL-all_c468;RL-all_c1132;RL-all_c1148;RL-all_c6934;RL-all_c8127;RL-all_rep_c8214;RL-all_rep_c8343;RL-all_rep_c8461;RL-all_rep_c8628;RL-all_rep_c8726;RL-all_rep_c9153;RL-all_rep_c11825;RL-all_rep_c11882;RL-all_rep_c11918;RL-all_rep_c12225;RL-all_rep_c12491;RL-all_rep_c12748;RL-all_rep_c12819;RL-all_rep_c12897;RL-all_rep_c13059;RL-all_rep_c13184;RL-all_rep_c13500;RL-all_rep_…	K03331+K00699+K00078+K00128+K13247+K01805+K00011+K01783
Carbohydrate digestion and absorption	12	29	0.1321151	0.6991090708	ko04973	RL-all_c624;RL-all_c1125;RL-all_c1172;RL-all_c1312;RL-all_c1714;RL-all_c3107;RL-all_rep_c11752;RL-all_rep_c12091;RL-all_rep_c12494;RL-all_rep_c12852;RL-all_rep_c13080;RL-all_s14932	K01084+K01203+K12047+K01176+K01540
Methane metabolism	13	32	0.1354597	0.7021788531	ko00680	RL-all_c13;RL-all_c135;RL-all_c1090;RL-all_c1108;RL-all_c1466;RL-all_c2737;RL-all_c3492;RL-all_c3988;RL-all_rep_c8396;RL-all_rep_c8433;RL-all_rep_c12492;RL-all_rep_c12860;RL-all_rep_c13054	K03781+K00600+K05884+K01689+K01834+K01007+K01070
Glycosphingolipid biosynthesis - globo series	8	18	0.1431367	0.7271344360	ko00603	RL-all_c662;RL-all_c1174;RL-all_c1407;RL-all_c3312;RL-all_rep_c11448;RL-all_rep_c12081;RL-all_rep_c12828;RL-all_s15355	K12373+K01204
Amino sugar and nucleotide sugar metabolism	36	102	0.1495247	0.7299624528	ko00520	RL-all_c608;RL-all_c611;RL-all_c662;RL-all_c818;RL-all_c917;RL-all_c1174;RL-all_c1356;RL-all_c1358;RL-all_c1407;RL-all_c1474;RL-all_c2051;RL-all_c2740;RL-all_c2768;RL-all_c3198;RL-all_c3312;RL-all_c4459;RL-all_c4802;RL-all_c5258;RL-all_c7984;RL-all_rep_c11423;RL-all_rep_c11567;RL-all_rep_c12029;RL-all_rep_c12037;RL-all_rep_c12839;RL-all_rep_c13133;RL-all_rep_c13221;RL-all_rep_c13348;RL-all_rep_c1…	K00972+K00326+K12373+K01443+K01784+K00849+K00698+K00975+K05305+K00966+K01809+K01183
Valine, leucine and isoleucine degradation	24	66	0.1642831	0.7586892255	ko00280	RL-all_c372;RL-all_c491;RL-all_c1132;RL-all_c1447;RL-all_c2019;RL-all_c2159;RL-all_c2505;RL-all_c2630;RL-all_c6594;RL-all_rep_c8214;RL-all_rep_c8343;RL-all_rep_c8393;RL-all_rep_c8477;RL-all_rep_c8810;RL-all_rep_c11657;RL-all_rep_c12201;RL-all_rep_c12491;RL-all_rep_c12506;RL-all_rep_c12599;RL-all_rep_c12620;RL-all_rep_c12897;RL-all_c12925;RL-all_rep_c13500;RL-all_rep_c13754	K00020+K00626+K00128+K08683+K01965+K00166+K05606+K00248+K05605+K07511+K07515+K01692+K00022+K05607
Fatty acid elongation in mitochondria	7	16	0.1780791	0.8077159179	ko00062	RL-all_c1051;RL-all_rep_c8393;RL-all_rep_c8477;RL-all_rep_c11657;RL-all_rep_c12506;RL-all_rep_c12620;RL-all_c12925	K01074+K07511+K07515+K00022
Sulfur metabolism	8	19	0.1850141	0.8194443902	ko00920	RL-all_c512;RL-all_c582;RL-all_c2508;RL-all_c4103;RL-all_c5600;RL-all_rep_c8344;RL-all_rep_c8553;RL-all_rep_c9488	K01017+K07779+K13811+K01016+K00387+K01014
Glycosaminoglycan biosynthesis - chondroitin sulfate	4	8	0.1963415	0.8194443902	ko00532	RL-all_c512;RL-all_c1597;RL-all_c4583;RL-all_rep_c11617	K01017+K07779+K04743+K10812+K00771
Glycosaminoglycan degradation	15	40	0.1967957	0.8194443902	ko00531	RL-all_c536;RL-all_c662;RL-all_c1174;RL-all_c1407;RL-all_c3312;RL-all_c3321;RL-all_rep_c8383;RL-all_rep_c12089;RL-all_rep_c12478;RL-all_rep_c13014;RL-all_rep_c13194;RL-all_rep_c13205;RL-all_rep_c13244;RL-all_rep_c13392;RL-all_s15355	K01205+K12373+K01132+K01135
Glycosphingolipid biosynthesis - ganglio series	5	11	0.2129968	0.8725997935	ko00604	RL-all_c662;RL-all_c1174;RL-all_c1407;RL-all_c3312;RL-all_s15355	K12373
N-Glycan biosynthesis	7	17	0.2281596	0.8954747775	ko00510	RL-all_c28;RL-all_c421;RL-all_c685;RL-all_c1379;RL-all_c4049;RL-all_c8157;RL-all_rep_c8903	K12669+K07968+K07966+K00717+K12667+K00721
Other glycan degradation	13	35	0.2316453	0.8954747775	ko00511	RL-all_c110;RL-all_c662;RL-all_c1072;RL-all_c1174;RL-all_c1407;RL-all_c3312;RL-all_rep_c8874;RL-all_rep_c9126;RL-all_rep_c11702;RL-all_rep_c12286;RL-all_rep_c12538;RL-all_s14678;RL-all_s15355	K12311+K12373+K01206+K01190+K01201
Tropane, piperidine and pyridine alkaloid biosynthesis	9	23	0.2330222	0.8954747775	ko00960	RL-all_c623;RL-all_c698;RL-all_c1102;RL-all_c1386;RL-all_c5015;RL-all_c5942;RL-all_rep_c11690;RL-all_rep_c12567;RL-all_rep_c12871	K00813+K01044+K01913
Fatty acid metabolism	29	85	0.2430862	0.8954747775	ko00071	RL-all_c309;RL-all_c491;RL-all_c588;RL-all_c1132;RL-all_c1258;RL-all_c1523;RL-all_c1598;RL-all_c1890;RL-all_c2336;RL-all_c2494;RL-all_c2630;RL-all_rep_c8214;RL-all_rep_c8343;RL-all_rep_c8393;RL-all_rep_c8477;RL-all_rep_c8539;RL-all_rep_c11657;RL-all_rep_c11924;RL-all_rep_c12201;RL-all_rep_c12229;RL-all_rep_c12491;RL-all_rep_c12506;RL-all_rep_c12509;RL-all_rep_c12620;RL-all_rep_c12732;RL-all_rep_c…	K13239+K00626+K09479+K00128+K01897+K00232+K08765+K00248+K07511+K07515+K01692+K00022
Cysteine and methionine metabolism	20	57	0.2467076	0.8954747775	ko00270	RL-all_c208;RL-all_c623;RL-all_c670;RL-all_c698;RL-all_c720;RL-all_c928;RL-all_c1090;RL-all_c2238;RL-all_c3492;RL-all_c5628;RL-all_c8093;RL-all_rep_c11569;RL-all_rep_c11690;RL-all_rep_c12206;RL-all_rep_c12318;RL-all_rep_c12322;RL-all_rep_c12409;RL-all_rep_c12493;RL-all_rep_c12871;RL-all_rep_c12910	K01758+K00813+K00456+K00772+K08963+K05884+K00548+K00789+K08967+K00544+K01251
Propanoate metabolism	19	54	0.2498198	0.8954747775	ko00640	RL-all_c491;RL-all_c1132;RL-all_c2019;RL-all_c2505;RL-all_c2966;RL-all_c6328;RL-all_c6594;RL-all_rep_c8214;RL-all_rep_c8343;RL-all_rep_c8393;RL-all_rep_c8477;RL-all_rep_c8810;RL-all_rep_c11657;RL-all_rep_c12201;RL-all_rep_c12491;RL-all_rep_c12567;RL-all_rep_c12897;RL-all_rep_c13500;RL-all_rep_c13754	K00626+K00128+K01965+K05606+K01908+K11262+K05605+K07511+K07515+K01692+K01913
Caffeine metabolism	3	6	0.2580452	0.8954747775	ko00232	RL-all_c104;RL-all_c1409;RL-all_c2031	K00106
Mucin type O-Glycan biosynthesis	3	6	0.2580452	0.8954747775	ko00512	RL-all_c1270;RL-all_rep_c8903;RL-all_rep_c11986	K00710+K09905
Phenylalanine, tyrosine and tryptophan biosynthesis	4	9	0.2732275	0.8954747775	ko00400	RL-all_c623;RL-all_c698;RL-all_rep_c11690;RL-all_rep_c12871	K00813
Synthesis and degradation of ketone bodies	4	9	0.2732275	0.8954747775	ko00072	RL-all_c66;RL-all_c491;RL-all_c2614;RL-all_rep_c8646	K00019+K00626
RNA polymerase	4	9	0.2732275	0.8954747775	ko03020	RL-all_c1171;RL-all_c2753;RL-all_c4328;RL-all_c4595	K03008+K03007+K03019+K03009
DDT degradation	4	9	0.2732275	0.8954747775	ko00351	RL-all_c1313;RL-all_rep_c8269;RL-all_rep_c11451;RL-all_rep_c12470	K00258
Two-component system	11	30	0.2744647	0.8954747775	ko02020	RL-all_c491;RL-all_c814;RL-all_c1219;RL-all_rep_c8244;RL-all_rep_c12442;RL-all_rep_c13150;RL-all_rep_c13478;RL-all_rep_c13522;RL-all_rep_c13625;RL-all_s15072;RL-all_s15111	K00626+K02259+K01077+K01915
Biosynthesis of unsaturated fatty acids	10	27	0.2771023	0.8954747775	ko01040	RL-all_c174;RL-all_c633;RL-all_c1598;RL-all_c2324;RL-all_rep_c8477;RL-all_rep_c8774;RL-all_rep_c8807;RL-all_rep_c11670;RL-all_s14847;RL-all_s15429	K10258+K00059+K00232+K10251+K07515+K00507
Geraniol degradation	5	12	0.2796535	0.8954747775	ko00281	RL-all_c5872;RL-all_rep_c12201;RL-all_rep_c12506;RL-all_rep_c12620;RL-all_c12925	K00257+K01692+K00022
Steroid biosynthesis	6	15	0.2820393	0.8954747775	ko00100	RL-all_c530;RL-all_c1355;RL-all_c4074;RL-all_c4660;RL-all_c5015;RL-all_rep_c12341	K07748+K07750+K01052+K12298
Lipoic acid metabolism	1	1	0.3013198	0.9124039833	ko00785	RL-all_c3389	K10105
D-Arginine and D-ornithine metabolism	1	1	0.3013198	0.9124039833	ko00472	RL-all_c893	K00273
Indole alkaloid biosynthesis	1	1	0.3013198	0.9124039833	ko00901	RL-all_c4507	K01593
Limonene and pinene degradation	21	62	0.3017399	0.9124039833	ko00903	RL-all_c41;RL-all_c467;RL-all_c1132;RL-all_c1847;RL-all_c2448;RL-all_c2455;RL-all_c5467;RL-all_c8057;RL-all_rep_c8214;RL-all_rep_c8267;RL-all_rep_c8343;RL-all_rep_c12201;RL-all_rep_c12372;RL-all_rep_c12491;RL-all_rep_c12567;RL-all_rep_c12897;RL-all_rep_c13500;RL-all_rep_c13599;RL-all_rep_c13754;RL-all_rep_c13768;RL-all_s15146	K00680+K00517+K00128+K01692+K01913
Pyruvate metabolism	25	75	0.3105663	0.9209818488	ko00620	RL-all_c84;RL-all_c379;RL-all_c491;RL-all_c611;RL-all_c770;RL-all_c1132;RL-all_c1150;RL-all_c1562;RL-all_c2737;RL-all_c3988;RL-all_c6328;RL-all_c8127;RL-all_rep_c8214;RL-all_rep_c8343;RL-all_rep_c8605;RL-all_rep_c8726;RL-all_rep_c9153;RL-all_rep_c11918;RL-all_rep_c11942;RL-all_rep_c12491;RL-all_rep_c12897;RL-all_rep_c13184;RL-all_rep_c13500;RL-all_rep_c13754;RL-all_s14845	K01069+K00102+K00626+K00101+K00128+K00627+K01007+K11262+K00011+K00025
Aminobenzoate degradation	30	91	0.3118285	0.9209818488	ko00627	RL-all_c41;RL-all_c467;RL-all_c1219;RL-all_c1847;RL-all_c2448;RL-all_c2455;RL-all_c2495;RL-all_c5467;RL-all_c8057;RL-all_rep_c8267;RL-all_rep_c8393;RL-all_rep_c8477;RL-all_rep_c8570;RL-all_rep_c8607;RL-all_rep_c8721;RL-all_rep_c8971;RL-all_rep_c9764;RL-all_rep_c11657;RL-all_rep_c11834;RL-all_rep_c12201;RL-all_rep_c12238;RL-all_rep_c12372;RL-all_rep_c12521;RL-all_rep_c12567;RL-all_rep_c13256;RL-al…	K00680+K00517+K01077+K01426+K07424+K07511+K07515+K01078+K01781+K01692+K01913
Cell cycle	10	28	0.3227082	0.9421595724	ko04110	RL-all_c203;RL-all_c524;RL-all_c551;RL-all_c2862;RL-all_c3035;RL-all_c3055;RL-all_c4571;RL-all_c4831;RL-all_c4979;RL-all_c7404	K02180+K02216+K06624+K09993+K06625+K06669+K02540+K03364+K02603+K05868
Fat digestion and absorption	9	25	0.3280606	0.9469021864	ko04975	RL-all_c1224;RL-all_c1760;RL-all_c5015;RL-all_rep_c11507;RL-all_rep_c12022;RL-all_rep_c12127;RL-all_rep_c12341;RL-all_rep_c13159;RL-all_rep_c13445	K01047+K14073+K12298+K08750+K08751
Lysine degradation	21	63	0.3323223	0.9484254404	ko00310	RL-all_c491;RL-all_c581;RL-all_c628;RL-all_c1132;RL-all_c6195;RL-all_rep_c8214;RL-all_rep_c8343;RL-all_rep_c8393;RL-all_rep_c8477;RL-all_rep_c11435;RL-all_rep_c11657;RL-all_rep_c11867;RL-all_rep_c12201;RL-all_rep_c12491;RL-all_rep_c12506;RL-all_rep_c12620;RL-all_rep_c12897;RL-all_c12925;RL-all_rep_c13396;RL-all_rep_c13500;RL-all_rep_c13754	K00626+K00825+K00292+K00290+K00128+K11422+K07511+K07515+K00471+K00474+K01692+K00022+K00306
Primary bile acid biosynthesis	6	16	0.3444155	0.9616399468	ko00120	RL-all_c1006;RL-all_c1373;RL-all_rep_c8781;RL-all_rep_c11449;RL-all_rep_c12681;RL-all_s15412	K12405+K08764
Lysine biosynthesis	2	4	0.3506116	0.9616399468	ko00300	RL-all_c581;RL-all_c628	K00825+K00290
Terpenoid backbone biosynthesis	2	4	0.3506116	0.9616399468	ko00900	RL-all_c165;RL-all_c491	K00787+K00626
RIG-I-like receptor signaling pathway	4	10	0.3538358	0.9616399468	ko04622	RL-all_c2373;RL-all_c2895;RL-all_c5559;RL-all_rep_c8830	K11594+K08339+K05410+K04398
Other types of O-glycan biosynthesis	9	26	0.3780641	1.0000000000	ko00514	RL-all_c421;RL-all_c432;RL-all_c4100;RL-all_rep_c8461;RL-all_rep_c8903;RL-all_rep_c12225;RL-all_rep_c12748;RL-all_s14580;RL-all_s15172	K07968+K07966+K00699+K03691
Pentose phosphate pathway	13	39	0.388515	1.0000000000	ko00030	RL-all_c234;RL-all_c320;RL-all_c2301;RL-all_c4493;RL-all_c7257;RL-all_rep_c8691;RL-all_rep_c12234;RL-all_rep_c12235;RL-all_rep_c13059;RL-all_rep_c13515;RL-all_s14737;RL-all_s14892;RL-all_s14913	K01623+K01057+K00948+K01619+K00852+K00616+K01053+K01783
Ribosome biogenesis in eukaryotes	6	17	0.4078278	1.0000000000	ko03008	RL-all_c255;RL-all_c1872;RL-all_c2502;RL-all_c2957;RL-all_c3522;RL-all_c3561	K03115+K11129+K11131+K03537+K06943+K11108
TGF-beta signaling pathway	6	17	0.4078278	1.0000000000	ko04350	RL-all_c3;RL-all_c3166;RL-all_c3177;RL-all_c5158;RL-all_c5414;RL-all_rep_c11753	K04660+K04659+K04680
Starch and sucrose metabolism	22	69	0.4193338	1.0000000000	ko00500	RL-all_c253;RL-all_c318;RL-all_c432;RL-all_c624;RL-all_c1098;RL-all_c1125;RL-all_c1172;RL-all_c1281;RL-all_c1312;RL-all_c1714;RL-all_c2740;RL-all_c3107;RL-all_rep_c8461;RL-all_rep_c12091;RL-all_rep_c12225;RL-all_rep_c12494;RL-all_rep_c12748;RL-all_rep_c12852;RL-all_rep_c13080;RL-all_s14580;RL-all_s14932;RL-all_s15172	K01187+K00688+K00699+K01084+K01838+K01203+K01178+K12047+K12316+K00975+K01176
Adipocytokine signaling pathway	14	43	0.4198823	1.0000000000	ko04920	RL-all_c280;RL-all_c494;RL-all_c624;RL-all_c1258;RL-all_c1417;RL-all_c1431;RL-all_c1523;RL-all_c2336;RL-all_c2494;RL-all_c3330;RL-all_c3876;RL-all_rep_c11924;RL-all_rep_c12229;RL-all_rep_c12732	K07198+K07199+K01084+K01897+K07297+K08765+K07203
beta-Alanine metabolism	13	40	0.4298963	1.0000000000	ko00410	RL-all_c1132;RL-all_c6594;RL-all_c8097;RL-all_rep_c8214;RL-all_rep_c8343;RL-all_rep_c8393;RL-all_rep_c8477;RL-all_rep_c11657;RL-all_rep_c12201;RL-all_rep_c12491;RL-all_rep_c12897;RL-all_rep_c13500;RL-all_rep_c13754	K00128+K05605+K01580+K00129+K07511+K07515+K01692
Steroid hormone biosynthesis	27	86	0.4388644	1.0000000000	ko00140	RL-all_c66;RL-all_c432;RL-all_c1052;RL-all_c1534;RL-all_c4103;RL-all_c8051;RL-all_c8057;RL-all_rep_c8344;RL-all_rep_c8461;RL-all_rep_c8553;RL-all_rep_c8607;RL-all_rep_c8646;RL-all_rep_c8721;RL-all_rep_c9488;RL-all_rep_c9764;RL-all_rep_c11443;RL-all_rep_c12225;RL-all_rep_c12238;RL-all_rep_c12521;RL-all_rep_c12748;RL-all_rep_c13034;RL-all_rep_c13256;RL-all_rep_c13296;RL-all_s14580;RL-all_s14723;RL-…	K13368+K00699+K13370+K01016+K00512+K07408+K07424+K00044
Complement and coagulation cascades	7	21	0.4548039	1.0000000000	ko04610	RL-all_c1520;RL-all_rep_c12461;RL-all_rep_c14187;RL-all_s14507;RL-all_s14703;RL-all_s14898;RL-all_s15086	K01300+K01324+K01323+K01333
Protein export	6	18	0.4706092	1.0000000000	ko03060	RL-all_c668;RL-all_c786;RL-all_c970;RL-all_c8179;RL-all_rep_c12513;RL-all_rep_c12922	K03107+K09490+K03108+K10956+K07342
Ascorbate and aldarate metabolism	19	61	0.4793562	1.0000000000	ko00053	RL-all_c238;RL-all_c432;RL-all_c1132;RL-all_rep_c8214;RL-all_rep_c8343;RL-all_rep_c8461;RL-all_rep_c12225;RL-all_rep_c12234;RL-all_rep_c12491;RL-all_rep_c12748;RL-all_rep_c12897;RL-all_rep_c13500;RL-all_rep_c13515;RL-all_rep_c13754;RL-all_s14580;RL-all_s14737;RL-all_s14892;RL-all_s14913;RL-all_s15172	K00064+K00699+K00128+K01053
Folate biosynthesis	5	15	0.4891164	1.0000000000	ko00790	RL-all_c1219;RL-all_c2124;RL-all_c2222;RL-all_c7151;RL-all_rep_c11756	K01077+K01737+K00287+K00072
Purine metabolism	21	68	0.4920220	1.0000000000	ko00230	RL-all_c104;RL-all_c326;RL-all_c582;RL-all_c1171;RL-all_c1409;RL-all_c1569;RL-all_c2031;RL-all_c2301;RL-all_c2453;RL-all_c2508;RL-all_c2753;RL-all_c3141;RL-all_c4328;RL-all_c4546;RL-all_c4595;RL-all_c5733;RL-all_c5811;RL-all_c8159;RL-all_rep_c8900;RL-all_rep_c9816;RL-all_rep_c12207	K00106+K13482+K13811+K03008+K10808+K00948+K00939+K03007+K01951+K03019+K01487+K03009+K01587+K00759+K01488+K10807+K00856
Vitamin digestion and absorption	4	12	0.5116461	1.0000000000	ko04977	RL-all_c1760;RL-all_c6430;RL-all_rep_c11507;RL-all_rep_c12127	K14073+K05665
D-Glutamine and D-glutamate metabolism	1	2	0.5118887	1.0000000000	ko00471	RL-all_rep_c9030	K00261
Carotenoid biosynthesis	1	2	0.5118887	1.0000000000	ko00906	RL-all_c1409	K09842
Glycosaminoglycan biosynthesis - heparan sulfate	1	2	0.5118887	1.0000000000	ko00534	RL-all_rep_c11617	K00771
Toll-like receptor signaling pathway	5	16	0.5548895	1.0000000000	ko04620	RL-all_c101;RL-all_c158;RL-all_c5559;RL-all_rep_c8830;RL-all_rep_c12859	K05409+K04368+K05410+K04398+K05401
Benzoate degradation	10	33	0.5571453	1.0000000000	ko00362	RL-all_c41;RL-all_c491;RL-all_c708;RL-all_c1847;RL-all_c2448;RL-all_c2455;RL-all_rep_c8393;RL-all_rep_c8477;RL-all_rep_c11657;RL-all_rep_c12201	K00680+K00626+K01826+K07511+K07515+K01692
Insect hormone biosynthesis	2	6	0.5827833	1.0000000000	ko00981	RL-all_c467;RL-all_c5467	K10721
ErbB signaling pathway	4	13	0.5836936	1.0000000000	ko04012	RL-all_c158;RL-all_c551;RL-all_c3330;RL-all_c3876	K04368+K06625+K07203
Glycerophospholipid metabolism	8	27	0.5949083	1.0000000000	ko00564	RL-all_c249;RL-all_c316;RL-all_c1224;RL-all_c1510;RL-all_c1697;RL-all_c2141;RL-all_c2332;RL-all_c3657	K13506+K00006+K01047+K05929+K00551+K13523
Spliceosome	23	79	0.6208553	1.0000000000	ko03040	RL-all_c748;RL-all_c810;RL-all_c870;RL-all_c1228;RL-all_c1648;RL-all_c1690;RL-all_c2049;RL-all_c2119;RL-all_c2458;RL-all_c3049;RL-all_c3449;RL-all_c4923;RL-all_c5219;RL-all_c5480;RL-all_c6401;RL-all_c7856;RL-all_c7905;RL-all_rep_c8505;RL-all_rep_c8685;RL-all_rep_c8941;RL-all_rep_c9754;RL-all_c9871;RL-all_rep_c12749	K12623+K12844+K11091+K11094+K12848+K12830+K11086+K12820+K12836+K11092+K12876+K06063+K12859+K12819+K12857+K12839+K12882+K12741+K12823+K12817+K03283
Cyanoamino acid metabolism	3	10	0.6209232	1.0000000000	ko00460	RL-all_c135;RL-all_c1788;RL-all_c2495	K00600+K01424+K01426
Retinol metabolism	25	86	0.6259837	1.0000000000	ko00830	RL-all_c66;RL-all_c109;RL-all_c432;RL-all_c1337;RL-all_c1895;RL-all_c2026;RL-all_c4673;RL-all_c8051;RL-all_c8057;RL-all_rep_c8461;RL-all_rep_c8607;RL-all_rep_c8721;RL-all_rep_c9764;RL-all_c10010;RL-all_rep_c11549;RL-all_rep_c12225;RL-all_rep_c12238;RL-all_rep_c12521;RL-all_rep_c12748;RL-all_rep_c13256;RL-all_rep_c13296;RL-all_s14580;RL-all_s14723;RL-all_s15146;RL-all_s15172	K11154+K07413+K00699+K11153+K11152+K07412+K00515+K07408+K07424+K11151
Apoptosis	9	32	0.6625934	1.0000000000	ko04210	RL-all_c776;RL-all_c1242;RL-all_c3408;RL-all_c5049;RL-all_c5929;RL-all_c8029;RL-all_rep_c8830;RL-all_rep_c12135;RL-all_rep_c12615	K04727+K04725+K04396+K04348+K08738+K04398
Protein processing in endoplasmic reticulum	30	105	0.6731513	1.0000000000	ko04141	RL-all_c28;RL-all_c37;RL-all_c111;RL-all_c557;RL-all_c786;RL-all_c1335;RL-all_c1379;RL-all_c1763;RL-all_c2012;RL-all_c2066;RL-all_c2353;RL-all_c2423;RL-all_c2509;RL-all_c3070;RL-all_c3189;RL-all_c3468;RL-all_c3502;RL-all_c5470;RL-all_c8179;RL-all_rep_c8268;RL-all_rep_c8548;RL-all_rep_c11531;RL-all_rep_c11623;RL-all_rep_c11819;RL-all_rep_c12212;RL-all_rep_c12513;RL-all_rep_c12749;RL-all_rep_c12922…	K12669+K04079+K13251+K14012+K09490+K14000+K12667+K10080+K09517+K09486+K08288+K14007+K08056+K11519+K09542+K06689+K14006+K10956+K08057+K09027+K14004+K04571+K07342+K03283+K07953+K09580
Basal transcription factors	2	7	0.6735436	1.0000000000	ko03022	RL-all_c1104;RL-all_c3822	K03139+K03138
Glycosylphosphatidylinositol(GPI)-anchor biosynthesis	2	7	0.6735436	1.0000000000	ko00563	RL-all_c960;RL-all_rep_c8722	K05294
Glycine, serine and threonine metabolism	18	64	0.6826613	1.0000000000	ko00260	RL-all_c99;RL-all_c135;RL-all_c173;RL-all_c208;RL-all_c877;RL-all_c885;RL-all_c893;RL-all_c1123;RL-all_c1525;RL-all_c1618;RL-all_c1882;RL-all_c3240;RL-all_c3385;RL-all_rep_c11569;RL-all_rep_c12206;RL-all_rep_c12318;RL-all_rep_c13396;RL-all_s14441	K00060+K00600+K08688+K01758+K12235+K01620+K00273+K00827+K00281+K00605+K00544+K00306+K00552
Phototransduction	3	11	0.6909012	1.0000000000	ko04744	RL-all_c3159;RL-all_c7993;RL-all_rep_c13039	K13764+K02183
Mismatch repair	3	11	0.6909012	1.0000000000	ko03430	RL-all_c1034;RL-all_c5820;RL-all_c5983	K10739+K08735+K10756
Carbon fixation in photosynthetic organisms	9	33	0.7021365	1.0000000000	ko00710	RL-all_c234;RL-all_c623;RL-all_c698;RL-all_c4700;RL-all_rep_c11690;RL-all_rep_c11942;RL-all_rep_c12235;RL-all_rep_c12871;RL-all_rep_c13059	K01623+K00813+K00814+K00025+K01783
One carbon pool by folate	5	19	0.7224319	1.0000000000	ko00670	RL-all_c135;RL-all_c2222;RL-all_c2238;RL-all_c3240;RL-all_rep_c8871	K00600+K00287+K00548+K00605+K00289
Calcium signaling pathway	6	23	0.7363045	1.0000000000	ko04020	RL-all_c5929;RL-all_c7993;RL-all_rep_c12052;RL-all_rep_c12848;RL-all_rep_c13039;RL-all_s14816	K04348+K02183+K05862
RNA degradation	6	23	0.7363045	1.0000000000	ko03018	RL-all_c748;RL-all_c1108;RL-all_c1564;RL-all_c3643;RL-all_c5035;RL-all_rep_c8758	K12623+K01689+K12605+K12603+K07573+K04077
Long-term depression	2	8	0.7475225	1.0000000000	ko04730	RL-all_c158;RL-all_c1224	K04368+K01047
Glyoxylate and dicarboxylate metabolism	7	27	0.7490844	1.0000000000	ko00630	RL-all_c78;RL-all_c491;RL-all_c2019;RL-all_c2505;RL-all_rep_c8810;RL-all_rep_c11942;RL-all_rep_c12167	K01681+K00626+K01965+K05606+K00025+K01647
Aminoacyl-tRNA biosynthesis	12	47	0.8007213	1.0000000000	ko00970	RL-all_c82;RL-all_c1700;RL-all_c2015;RL-all_c2282;RL-all_c3394;RL-all_c3625;RL-all_c4267;RL-all_c4704;RL-all_c4922;RL-all_c4930;RL-all_c7240;RL-all_rep_c13362	K01892+K01875+K04567+K01883+K01872+K01874+K01880+K01887+K01870+K01873
Pantothenate and CoA biosynthesis	3	13	0.8007408	1.0000000000	ko00770	RL-all_c189;RL-all_c2915;RL-all_rep_c10458	K08069+K00859
Ethylbenzene degradation	4	17	0.8018172	1.0000000000	ko00642	RL-all_c41;RL-all_c1847;RL-all_c2448;RL-all_c2455	K00680
Plant-pathogen interaction	5	21	0.805768	1.0000000000	ko04626	RL-all_c37;RL-all_c158;RL-all_c7993;RL-all_rep_c11213;RL-all_rep_c13039	K04079+K04368+K02183+K02358
Long-term potentiation	5	21	0.805768	1.0000000000	ko04720	RL-all_c158;RL-all_c1403;RL-all_c5929;RL-all_c7993;RL-all_rep_c13039	K04368+K06270+K04348+K02183
alpha-Linolenic acid metabolism	2	9	0.8065869	1.0000000000	ko00592	RL-all_c1224;RL-all_c1598	K01047+K00232
Proteasome	15	59	0.824706	1.0000000000	ko03050	RL-all_c215;RL-all_c349;RL-all_c437;RL-all_c873;RL-all_c990;RL-all_c1031;RL-all_c1839;RL-all_c2018;RL-all_c2455;RL-all_c3749;RL-all_rep_c8550;RL-all_rep_c8835;RL-all_rep_c12231;RL-all_rep_c12295;RL-all_rep_c12651	K03066+K02730+K03035+K03039+K02725+K02738+K03030+K03036+K03062+K03032+K02729+K02727+K02728
Styrene degradation	1	5	0.8336543	1.0000000000	ko00643	RL-all_c2495	K01426
Phosphatidylinositol signaling system	4	18	0.8388655	1.0000000000	ko04070	RL-all_c4614;RL-all_c7993;RL-all_rep_c8501;RL-all_rep_c13039	K01110+K02183+K00914
GnRH signaling pathway	4	18	0.8388655	1.0000000000	ko04912	RL-all_c158;RL-all_c1224;RL-all_c7993;RL-all_rep_c13039	K04368+K01047+K02183
Naphthalene degradation	5	22	0.839281	1.0000000000	ko00626	RL-all_c41;RL-all_c1847;RL-all_c2448;RL-all_c2455;RL-all_c5872	K00680+K00257
Base excision repair	2	10	0.8530028	1.0000000000	ko03410	RL-all_c4285;RL-all_rep_c8789	K10798+K10802
Cell adhesion molecules (CAMs)	2	10	0.8530028	1.0000000000	ko04514	RL-all_c2830;RL-all_c4779	K06491+K05719
Gap junction	4	19	0.8699145	1.0000000000	ko04540	RL-all_c158;RL-all_c1260;RL-all_c5496;RL-all_rep_c9494	K04368+K07375
SNARE interactions in vesicular transport	1	6	0.8838285	1.0000000000	ko04130	RL-all_c1128	K08517
Fc epsilon RI signaling pathway	2	11	0.8890253	1.0000000000	ko04664	RL-all_c158;RL-all_c1224	K04368+K01047
NOD-like receptor signaling pathway	5	24	0.892065	1.0000000000	ko04621	RL-all_c37;RL-all_c1242;RL-all_rep_c8830;RL-all_rep_c12135;RL-all_rep_c12615	K04079+K04725+K04398
Glycolysis / Gluconeogenesis	16	67	0.8977953	1.0000000000	ko00010	RL-all_c234;RL-all_c624;RL-all_c1108;RL-all_c1132;RL-all_c1466;RL-all_c1562;RL-all_c8127;RL-all_rep_c8214;RL-all_rep_c8343;RL-all_rep_c8605;RL-all_rep_c9153;RL-all_rep_c12235;RL-all_rep_c12491;RL-all_rep_c12897;RL-all_rep_c13500;RL-all_rep_c13754	K01623+K01084+K01689+K00128+K01834+K00627+K00002+K00129
Wnt signaling pathway	6	29	0.9099429	1.0000000000	ko04310	RL-all_c255;RL-all_c497;RL-all_c761;RL-all_c3030;RL-all_c5425;RL-all_c5929	K03115+K01691+K04511+K02105+K04507+K04348
Nucleotide excision repair	2	12	0.9166998	1.0000000000	ko03420	RL-all_c1034;RL-all_c5983	K10739+K10756
Notch signaling pathway	1	7	0.918876	1.0000000000	ko04330	RL-all_c3449	K06063
Biosynthesis of secondary metabolites	137	499	0.9239757	1.0000000000	ko01110	RL-all_c78;RL-all_c104;RL-all_c135;RL-all_c165;RL-all_c234;RL-all_c238;RL-all_c320;RL-all_c463;RL-all_c467;RL-all_c486;RL-all_c491;RL-all_c552;RL-all_c623;RL-all_c628;RL-all_c698;RL-all_c722;RL-all_c814;RL-all_c885;RL-all_c955;RL-all_c1102;RL-all_c1108;RL-all_c1132;RL-all_c1386;RL-all_c1409;RL-all_c1447;RL-all_c1466;RL-all_c1523;RL-all_c1562;RL-all_c1588;RL-all_c1614;RL-all_c1788;RL-all_c2031;RL-…	K01681+K00106+K00600+K00787+K01623+K00064+K01057+K00031+K00517+K10721+K10852+K00626+K00010+K00813+K00292+K00290+K02259+K01620+K00286+K01044+K01689+K00128+K09842+K08683+K01834+K01904+K00627+K08099+K01424+K00166+K06125+K00548+K00948+K00939+K00248+K00505+K00966+K01593+K01809+K01648+K00789+K00257+K00264+K01580+K00002+K07511+K07515+K00616+K03183+K00025+K00588+K01647+K01692+K01053+K00235+K00022+K01913+…
Pyrimidine metabolism	10	46	0.924234	1.0000000000	ko00240	RL-all_c1171;RL-all_c1569;RL-all_c2085;RL-all_c2453;RL-all_c2753;RL-all_c4328;RL-all_c4595;RL-all_c8159;RL-all_rep_c8950;RL-all_rep_c9816	K03008+K10808+K01489+K00944+K03007+K03019+K03009+K00384+K10807
Ubiquitin mediated proteolysis	12	55	0.9368883	1.0000000000	ko04120	RL-all_c663;RL-all_c812;RL-all_c1242;RL-all_c2728;RL-all_c2977;RL-all_c3055;RL-all_c3468;RL-all_c3502;RL-all_c5332;RL-all_c7404;RL-all_rep_c12135;RL-all_rep_c12615	K03178+K10611+K04725+K10685+K03364+K06689+K05633
Ether lipid metabolism	2	13	0.9377833	1.0000000000	ko00565	RL-all_c217;RL-all_c1224	K08743+K01047
Valine, leucine and isoleucine biosynthesis	2	13	0.9377833	1.0000000000	ko00290	RL-all_c7240;RL-all_rep_c13362	K01870+K01873
Inositol phosphate metabolism	3	18	0.9417401	1.0000000000	ko00562	RL-all_c552;RL-all_c4614;RL-all_rep_c8501	K00010+K01110+K00914
DNA replication	3	18	0.9417401	1.0000000000	ko03030	RL-all_c1034;RL-all_c3035;RL-all_c5983	K10739+K02540+K10756
Olfactory transduction	3	18	0.9417401	1.0000000000	ko04740	RL-all_c53;RL-all_c7993;RL-all_rep_c13039	K05030+K05028+K02183
Endocrine and other factor-regulated calcium reabsorption	3	19	0.9552074	1.0000000000	ko04961	RL-all_c4210;RL-all_c4957;RL-all_rep_c11752	K01528+K11825+K01540
Vasopressin-regulated water reabsorption	3	19	0.9552074	1.0000000000	ko04962	RL-all_c1180;RL-all_c2788;RL-all_c2947	K10416+K09048+K10426
Mineral absorption	9	45	0.9554016	1.0000000000	ko04978	RL-all_rep_c11752;RL-all_rep_c13118;RL-all_rep_c13129;RL-all_rep_c13180;RL-all_rep_c13309;RL-all_rep_c13867;RL-all_s14569;RL-all_s14834;RL-all_s15361	K01540+K00522
Tyrosine metabolism	60	237	0.9597705	1.0000000000	ko00350	RL-all_c41;RL-all_c623;RL-all_c698;RL-all_c708;RL-all_c1847;RL-all_c1903;RL-all_c1939;RL-all_c2448;RL-all_c2455;RL-all_c3508;RL-all_c3556;RL-all_c3618;RL-all_c3687;RL-all_c4281;RL-all_c4288;RL-all_c4507;RL-all_c4701;RL-all_c4854;RL-all_c4909;RL-all_c5363;RL-all_c5512;RL-all_c5714;RL-all_c5984;RL-all_c6353;RL-all_c7323;RL-all_c7776;RL-all_c7936;RL-all_rep_c8343;RL-all_rep_c8710;RL-all_rep_c9306;RL…	K00680+K00813+K01826+K01557+K00135+K07253+K00505+K00599+K01593+K00129
Homologous recombination	1	9	0.960451	1.0000000000	ko03440	RL-all_c1034	K10739
MAPK signaling pathway	6	33	0.9604778	1.0000000000	ko04010	RL-all_c158;RL-all_c1224;RL-all_c1726;RL-all_c3189;RL-all_c5929;RL-all_rep_c12749	K04368+K01047+K04445+K04455+K04348+K03283
Citrate cycle (TCA cycle)	10	50	0.9621634	1.0000000000	ko00020	RL-all_c78;RL-all_c463;RL-all_c722;RL-all_c1562;RL-all_c5290;RL-all_rep_c8605;RL-all_rep_c11942;RL-all_rep_c12167;RL-all_rep_c12298;RL-all_s14548	K01681+K00031+K00627+K01648+K00025+K01647+K00235
Natural killer cell mediated cytotoxicity	2	16	0.9746964	1.0000000000	ko04650	RL-all_c158;RL-all_c5929	K04368+K04348
Proximal tubule bicarbonate reclamation	3	22	0.9801534	1.0000000000	ko04964	RL-all_rep_c9030;RL-all_rep_c11752;RL-all_rep_c11942	K00261+K01540+K00025
Aldosterone-regulated sodium reabsorption	1	11	0.9807262	1.0000000000	ko04960	RL-all_rep_c11752	K01540
Porphyrin and chlorophyll metabolism	16	79	0.9829156	1.0000000000	ko00860	RL-all_c432;RL-all_c814;RL-all_c1588;RL-all_rep_c8461;RL-all_rep_c12225;RL-all_rep_c12748;RL-all_rep_c13118;RL-all_rep_c13129;RL-all_rep_c13180;RL-all_rep_c13309;RL-all_rep_c13867;RL-all_s14569;RL-all_s14580;RL-all_s14834;RL-all_s15172;RL-all_s15361	K00699+K02259+K08099+K00522
mRNA surveillance pathway	3	23	0.9849806	1.0000000000	ko03015	RL-all_c3049;RL-all_c3133;RL-all_c7905	K12876+K03267+K12882
Nicotinate and nicotinamide metabolism	2	18	0.9863313	1.0000000000	ko00760	RL-all_c2800;RL-all_c7797	K03462
Oxidative phosphorylation	38	167	0.9877204	1.0000000000	ko00190	RL-all_c122;RL-all_c365;RL-all_c814;RL-all_c1183;RL-all_c1413;RL-all_c1414;RL-all_c1438;RL-all_c1640;RL-all_c2690;RL-all_c5674;RL-all_c6527;RL-all_rep_c8439;RL-all_rep_c8557;RL-all_rep_c8761;RL-all_rep_c9774;RL-all_rep_c11452;RL-all_rep_c11630;RL-all_rep_c11647;RL-all_rep_c11652;RL-all_rep_c12047;RL-all_rep_c12137;RL-all_rep_c12163;RL-all_rep_c12191;RL-all_rep_c12276;RL-all_rep_c12298;RL-all_rep_…	K02149+K03943+K02259+K02154+K03938+K03934+K00329+K00356+K03965+K03962+K02266+K02135+K00411+K03961+K02144+K02264+K02145+K03955+K03937+K02126+K03956+K02138+K02263+K02137+K00235+K02256+K02136+K11351+K03940+K02146+K02128+K03968
RNA transport	19	97	0.9935252	1.0000000000	ko03013	RL-all_c116;RL-all_c205;RL-all_c284;RL-all_c1643;RL-all_c1651;RL-all_c1970;RL-all_c2957;RL-all_c3049;RL-all_c3133;RL-all_c4318;RL-all_c4505;RL-all_c5724;RL-all_c5919;RL-all_c7905;RL-all_rep_c8586;RL-all_rep_c11531;RL-all_rep_c12212;RL-all_s14745;RL-all_s15246	K03262+K03246+K03254+K03242+K05019+K03537+K12876+K03231+K13137+K03245+K03252+K12882+K03251+K14004
Endocytosis	8	52	0.9957477	1.0000000000	ko04144	RL-all_c1293;RL-all_c4210;RL-all_c4608;RL-all_c4957;RL-all_c5332;RL-all_c5379;RL-all_rep_c9982;RL-all_rep_c12749	K12196+K01528+K12483+K12476+K11825+K05633+K12495+K12491+K03283
Isoquinoline alkaloid biosynthesis	39	193	0.9994336	1.0000000000	ko00950	RL-all_c623;RL-all_c698;RL-all_c3508;RL-all_c4281;RL-all_c4288;RL-all_c4507;RL-all_c4701;RL-all_c4854;RL-all_c4909;RL-all_c5512;RL-all_c5714;RL-all_c5984;RL-all_c6353;RL-all_c7323;RL-all_c7776;RL-all_c7936;RL-all_rep_c8710;RL-all_rep_c10355;RL-all_rep_c10379;RL-all_rep_c10963;RL-all_rep_c11690;RL-all_rep_c12339;RL-all_rep_c12375;RL-all_rep_c12436;RL-all_rep_c12690;RL-all_rep_c12871;RL-all_rep_c13…	K00813+K00505+K01593
Riboflavin metabolism	38	194	0.9997424	1.0000000000	ko00740	RL-all_c1098;RL-all_c3508;RL-all_c3631;RL-all_c4281;RL-all_c4288;RL-all_c4701;RL-all_c4854;RL-all_c4909;RL-all_c5512;RL-all_c5714;RL-all_c5984;RL-all_c6353;RL-all_c7323;RL-all_c7776;RL-all_c7936;RL-all_rep_c8570;RL-all_rep_c8710;RL-all_rep_c10355;RL-all_rep_c10379;RL-all_rep_c10963;RL-all_rep_c11834;RL-all_rep_c12339;RL-all_rep_c12375;RL-all_rep_c12436;RL-all_rep_c12690;RL-all_rep_c13464;RL-all_r…	K00861+K00505+K01078
Ribosome	45	224	0.9998069	1.0000000000	ko03010	RL-all_c278;RL-all_c363;RL-all_c621;RL-all_c763;RL-all_c808;RL-all_c935;RL-all_c1227;RL-all_c2208;RL-all_c2445;RL-all_c2863;RL-all_rep_c8278;RL-all_rep_c11494;RL-all_rep_c11764;RL-all_rep_c11768;RL-all_rep_c11934;RL-all_rep_c11938;RL-all_rep_c11944;RL-all_rep_c11949;RL-all_rep_c11954;RL-all_rep_c12107;RL-all_rep_c12133;RL-all_rep_c12216;RL-all_rep_c12230;RL-all_rep_c12345;RL-all_rep_c12383;RL-all…	K02903+K02887+K02884+K02979+K02864+K02896+K02901+K02978+K02921+K02941+K02993+K02868+K02932+K02943+K02998+K02977+K02974+K02877+K02936+K02912+K02865+K02934+K02920+K02989+K02942+K02975+K02925+K02880+K02937+K02889+K02898+K02882
Betalain biosynthesis	35	184	0.9998214	1.0000000000	ko00965	RL-all_c3508;RL-all_c4281;RL-all_c4288;RL-all_c4507;RL-all_c4701;RL-all_c4854;RL-all_c4909;RL-all_c5512;RL-all_c5714;RL-all_c5984;RL-all_c6353;RL-all_c7323;RL-all_c7776;RL-all_c7936;RL-all_rep_c8710;RL-all_rep_c10355;RL-all_rep_c10379;RL-all_rep_c10963;RL-all_rep_c12339;RL-all_rep_c12375;RL-all_rep_c12436;RL-all_rep_c12690;RL-all_rep_c13464;RL-all_rep_c13729;RL-all_rep_c13771;RL-all_rep_c13805;RL…	K00505+K01593
Phagosome	247	1029	0.9999996	1.0000000000	ko04145	RL-all_c122;RL-all_c229;RL-all_c273;RL-all_c546;RL-all_c618;RL-all_c1128;RL-all_c1180;RL-all_c1183;RL-all_c1260;RL-all_c1448;RL-all_c1617;RL-all_c1698;RL-all_c1754;RL-all_c1775;RL-all_c1868;RL-all_c2265;RL-all_c2271;RL-all_c2347;RL-all_c2357;RL-all_c2404;RL-all_c2524;RL-all_c2541;RL-all_c2884;RL-all_c2907;RL-all_c3012;RL-all_c3166;RL-all_c3177;RL-all_c3183;RL-all_c3465;RL-all_c3632;RL-all_c3883;R…	K02149+K06528+K06560+K06563+K08517+K10416+K02154+K07375+K01365+K05692+K04659+K05719+K10956+K08057+K00914+K02144+K02145+K07342+K02146
Focal adhesion	188	857	1	1.0000000000	ko04510	RL-all_c158;RL-all_c492;RL-all_c1242;RL-all_c1403;RL-all_c1617;RL-all_c1658;RL-all_c1698;RL-all_c1754;RL-all_c1775;RL-all_c1800;RL-all_c1868;RL-all_c2265;RL-all_c2271;RL-all_c2347;RL-all_c2357;RL-all_c2524;RL-all_c2764;RL-all_c2884;RL-all_c2907;RL-all_c3012;RL-all_c3030;RL-all_c3166;RL-all_c3177;RL-all_c3183;RL-all_c3465;RL-all_c3632;RL-all_c3883;RL-all_c3889;RL-all_c3952;RL-all_c4206;RL-all_c435…	K04368+K06248+K04725+K06270+K05692+K10351+K12754+K12755+K06271+K05760+K02105+K04659+K01110+K05719+K05699+K06277+K06252
Tight junction	180	833	1	1.0000000000	ko04530	RL-all_c176;RL-all_c255;RL-all_c1617;RL-all_c1658;RL-all_c1698;RL-all_c1754;RL-all_c1775;RL-all_c1868;RL-all_c2265;RL-all_c2271;RL-all_c2347;RL-all_c2357;RL-all_c2391;RL-all_c2524;RL-all_c2884;RL-all_c2907;RL-all_c3012;RL-all_c3030;RL-all_c3183;RL-all_c3465;RL-all_c3632;RL-all_c3883;RL-all_c3889;RL-all_c3952;RL-all_c4206;RL-all_c4504;RL-all_c4564;RL-all_c4614;RL-all_c4677;RL-all_c4810;RL-all_c482…	K06102+K10352+K03115+K05692+K10351+K12754+K12755+K06105+K02105+K01110+K05699+K06110+K05702
Adherens junction	173	822	1	1.0000000000	ko04520	RL-all_c255;RL-all_c1617;RL-all_c1698;RL-all_c1754;RL-all_c1775;RL-all_c1868;RL-all_c2265;RL-all_c2271;RL-all_c2347;RL-all_c2357;RL-all_c2524;RL-all_c2884;RL-all_c2907;RL-all_c3012;RL-all_c3030;RL-all_c3183;RL-all_c3465;RL-all_c3632;RL-all_c3883;RL-all_c3889;RL-all_c3952;RL-all_c4206;RL-all_c4504;RL-all_c4564;RL-all_c4677;RL-all_c4810;RL-all_c4825;RL-all_c4918;RL-all_c5073;RL-all_c5075;RL-all_c51…	K03115+K05692+K02105+K05699+K05702+K06084
