# Supplementary material for: Transcriptome Analysis of Pacific White Shrimp (Litopenaeus vannamei) Hepatopancreas in Response to Taura Syndrome Virus (TSV) Experimental Infection
Source: PLoS One. 2013 Feb 28;8(2):e57515. doi: 10.1371/journal.pone.0057515 (PMC3585375; doi:10.1371/journal.pone.0057515)
Supplement: Table S6 — List of differentially expressed genes with Nr, Nt, Swissprot, GO, COG, KEGG and ORF analysis. (XLS) [file pone.0057515.s006.xls]

List of differentially expressed genes with functional annotation.
T- TSV infected
C- Control
							Expression							ORF					GO annotation				Nr annotation				Nt annotation				Swissprot annotation
GeneID	Gene_length	T-Expression	C-Expression	Total-Expression	T-Expression-normalized	C-Expression-normalized	Fold(T/C)	log2 Ratio(T/C)	Up/Down(T/C)	P-value	FDR	Symbol	ORF_start_site	ORF_end_site	ORF_length	GC content	COG/KOG annotation	GO Component	GO Function	GO Process	Pathway annotation	Best Hit	Identity	E-value	Description	Best Hit	Identity	E-value	Description	Best Hit	Identity	E-value	Description
RL-all_rep_c8427	656	124	0	124	3199.519122	0	#DIV/0!	#DIV/0!	Up	1.82E-158	6.47E-157	-	3	623	621	0.47	-	-	-	-	-	-	-	-	-	-	-	-	-	-	-	-	-
RL-all_rep_c8398	625	108	0	108	2924.897172	0	#DIV/0!	#DIV/0!	Up	2.69E-138	9.53E-137	-	549	1	549	0.61	-	-	-	-	-	-	-	-	-	-	-	-	-	-	-	-	-
RL-all_c70	2013	92	0	92	773.5901244	0	#DIV/0!	#DIV/0!	Up	7.93E-118	2.80E-116	-	2011	1148	864	0.42	KOG3327/Nucleotide transport and metabolism ;/Thymidylate kinase/adenylate kinase	GO:0044444//cytoplasmic part	GO:0016776//phosphotransferase activity, phosphate group as acceptor	GO:0009197;GO:0009123	ko00240//Pyrimidine metabolism;ko01100//Metabolic pathways	gi|196015603|ref|XP_002117658.1|	48.04	4.25E-27	hypothetical protein TRIADDRAFT_32784 [Trichoplax adhaerens]	-	-	-	-	sp|P97930|KTHY_MOUSE	51.52	3.00E-25	Thymidylate kinase
RL-all_rep_c8448	584	80	0	80	2318.697022	0	#DIV/0!	#DIV/0!	Up	1.79E-102	6.29E-101	-	1	582	582	0.54	-	-	-	-	-	gi|260784358|ref|XP_002587234.1|	38.89	2.01E-11	hypothetical protein BRAFLDRAFT_101955 [Branchiostoma floridae]	-	-	-	-	-	-	-	-
RL-all_rep_c13773	532	72	0	72	2290.802923	0	#DIV/0!	#DIV/0!	Up	3.07E-92	1.07E-90	-	525	220	306	0.46	-	-	-	-	-	-	-	-	-	-	-	-	-	-	-	-	-
RL-all_rep_c8447	734	60	0	60	1383.636643	0	#DIV/0!	#DIV/0!	Up	6.91E-77	2.39E-75	-	19	696	678	0.43	-	-	-	-	-	-	-	-	-	-	-	-	-	-	-	-	-
RL-all_rep_c12477	702	60	0	60	1446.708398	0	#DIV/0!	#DIV/0!	Up	6.91E-77	2.39E-75	-	700	2	699	0.55	-	-	-	-	-	-	-	-	-	-	-	-	-	-	-	-	-
RL-all_c565	952	60	0	60	1066.795479	0	#DIV/0!	#DIV/0!	Up	6.91E-77	2.40E-75	-	316	654	339	0.44	-	-	-	-	-	-	-	-	-	-	-	-	-	-	-	-	-
RL-all_c125	1771	56	0	56	535.2249252	0	#DIV/0!	#DIV/0!	Up	9.06E-72	3.11E-70	-	2	877	876	0.41	-	-	-	-	-	-	-	-	-	-	-	-	-	-	-	-	-
RL-all_rep_c8549	665	52	0	52	1323.575022	0	#DIV/0!	#DIV/0!	Up	5.93E-67	2.01E-65	-	663	1	663	0.62	-	-	-	-	-	-	-	-	-	-	-	-	-	-	-	-	-
RL-all_rep_c12140	1001	52	0	52	879.2980916	0	#DIV/0!	#DIV/0!	Up	5.93E-67	2.01E-65	-	986	672	315	0.54	-	-	-	-	ko05100//Bacterial invasion of epithelial cells;ko04670//Leukocyte transendothelial migration;ko04510//Focal adhesion;ko05110//Vibrio cholerae infection;ko04145//Phagosome;ko05131//Shigellosis;ko05414//Dilated cardiomyopathy;ko04530//Tight junction;ko05130//Pathogenic Escherichia coli infection;ko04745//Phototransduction - fly;ko04810//Regulation of actin cytoskeleton;ko05416//Viral myocarditis;k…	gi|262401379|gb|ACY66592.1|	90	7.25E-19	hypothetical protein [Scylla paramamosain]	gi|218526713|gb|EU920969.1|	99.69	0	Penaeus sp. AT-2008 isolate KCpen 18S ribosomal RNA gene, partial sequence	-	-	-	-
RL-all_c910	676	52	0	52	1302.037558	0	#DIV/0!	#DIV/0!	Up	5.93E-67	2.01E-65	-	2	676	675	0.53	-	-	-	-	-	-	-	-	-	-	-	-	-	-	-	-	-
RL-all_c5388	409	52	0	52	2152.022958	0	#DIV/0!	#DIV/0!	Up	1.53E-05	2.82E-05	-	3	287	285	0.52	KOG0660/Signal transduction mechanisms ;/Mitogen-activated protein kinase	GO:0043231//intracellular membrane-bounded organelle	GO:0004707//MAP kinase activity;GO:0032559	GO:0007472//wing disc morphogenesis;GO:0007243//intracellular protein kinase cascade;GO:0000302//response to reactive oxygen species;GO:0030509//BMP signaling pathway;GO:0002376//immune system process;GO:0006970//response to osmotic stress;GO:0031347//regulation of defense response;GO:0046685//response to arsenic-containing substance;GO:0046686//response to cadmium ion;GO:0006464//protein modific…	ko05160//Hepatitis C;ko05142//Chagas disease (American trypanosomiasis);ko04670//Leukocyte transendothelial migration;ko05145//Toxoplasmosis;ko04664//Fc epsilon RI signaling pathway;ko04912//GnRH signaling pathway;ko04722//Neurotrophin signaling pathway;ko04011//MAPK signaling pathway - yeast;ko05131//Shigellosis;ko04370//VEGF signaling pathway;ko04620//Toll-like receptor signaling pathway;ko0438…	gi|157118743|ref|XP_001653239.1|	81.37	1.23E-56	P38 mapk [Aedes aegypti]	gi|171847220|gb|BC162032.1|	88.79	3.00E-26	Rattus norvegicus mitogen-activated protein kinase 11, mRNA (cDNA clone MGC:187942 IMAGE:9102947), complete cds	sp|O61443|MK14B_DROME	79.8	5.00E-54	Mitogen-activated protein kinase 14B
RL-all_rep_c12172	560	48	0	48	1450.841851	0	#DIV/0!	#DIV/0!	Up	7.78E-62	2.61E-60	-	240	28	213	0.39	-	-	-	-	-	-	-	-	-	-	-	-	-	-	-	-	-
RL-all_rep_c11732	82	44	0	44	9082.505896	0	#DIV/0!	#DIV/0!	Up	1.02E-56	3.38E-55	-	1	81	81	0.68	-	-	-	-	-	-	-	-	-	gi|218526750|gb|EU921006.1|	100	1.00E-18	Penaeus sp. AT-2008 isolate KCpen_b 28S ribosomal RNA gene, partial sequence	-	-	-	-
RL-all_rep_c8590	545	40	0	40	1242.311065	0	#DIV/0!	#DIV/0!	Up	1.34E-51	4.35E-50	-	354	1	354	0.58	-	-	-	-	-	gi|242009491|ref|XP_002425519.1|	52.69	8.08E-14	conserved hypothetical protein [Pediculus humanus corporis]	gi|41059634|gb|AY466327.1|	99.76	0	Litopenaeus vannamei microsatellite TUMXLV9.100 sequence	-	-	-	-
RL-all_rep_c13077	59	40	0	40	11475.58526	0	#DIV/0!	#DIV/0!	Up	1.34E-51	4.36E-50	-	2	58	57	0.53	-	-	-	-	-	-	-	-	-	gi|115382570|gb|DQ858900.1|	100	7.00E-10	Litopenaeus vannamei clone c002 C-type lectin 1-like mRNA, complete sequence	-	-	-	-
RL-all_rep_c12244	508	36	0	36	1199.514916	0	#DIV/0!	#DIV/0!	Up	1.75E-46	5.64E-45	-	1	297	297	0.63	-	-	-	-	-	gi|307174634|gb|EFN65036.1|	77.97	1.68E-17	Uncharacterized protein ART2 [Camponotus floridanus]	gi|41059558|gb|AY466258.1|	99.24	7.00E-139	Litopenaeus vannamei microsatellite TUMXLV8.126 sequence	sp|Q8TGM7|ART2_YEAST	56.52	1.00E-06	Putative uncharacterized protein ART2
RL-all_rep_c12104	941	36	0	36	647.5595936	0	#DIV/0!	#DIV/0!	Up	1.75E-46	5.59E-45	-	2	595	594	0.44	-	-	-	-	-	-	-	-	-	-	-	-	-	-	-	-	-
RL-all_rep_c11696	744	36	0	36	819.0236256	0	#DIV/0!	#DIV/0!	Up	1.75E-46	5.61E-45	-	3	617	615	0.7	-	-	-	-	-	-	-	-	-	-	-	-	-	-	-	-	-
RL-all_c841	1158	36	0	36	526.2120704	0	#DIV/0!	#DIV/0!	Up	1.75E-46	5.63E-45	-	1	960	960	0.58	KOG1643/Carbohydrate transport and metabolism ;/Triosephosphate isomerase	-	GO:0016853//isomerase activity	GO:0006629//lipid metabolic process;GO:0006006//glucose metabolic process	ko00562//Inositol phosphate metabolism;ko00051//Fructose and mannose metabolism;ko00710//Carbon fixation in photosynthetic organisms;ko01120//Microbial metabolism in diverse environments;ko01100//Metabolic pathways;ko01110//Biosynthesis of secondary metabolites;ko00010//Glycolysis / Gluconeogenesis	gi|307564155|gb|ADN52396.1|	60.48	1.46E-85	triosephosphate isomerase [Eriocheir sinensis]	gi|327284861|ref|XM_003227106.1|	92	8.00E-08	PREDICTED: Anolis carolinensis triosephosphate isomerase-like (LOC100565792), mRNA	sp|Q90XG0|TPISB_DANRE	56.5	8.00E-78	Triosephosphate isomerase B
RL-all_c4399	820	36	0	36	743.1141188	0	#DIV/0!	#DIV/0!	Up	1.75E-46	5.60E-45	-	1	246	246	0.32	-	-	-	-	-	-	-	-	-	-	-	-	-	-	-	-	-
RL-all_rep_c13859	744	32	0	32	728.0210004	0	#DIV/0!	#DIV/0!	Up	2.30E-41	7.15E-40	-	645	40	606	0.67	-	-	-	-	-	gi|170048439|ref|XP_001852902.1|	85.37	1.15E-11	GLP_748_1200_211 [Culex quinquefasciatus]	gi|56968030|gb|AY859576.1|	95.69	3.00E-86	Gaetice depressus 28S ribosomal RNA gene, partial sequence	-	-	-	-
RL-all_rep_c13485	858	32	0	32	631.2909376	0	#DIV/0!	#DIV/0!	Up	2.30E-41	7.21E-40	-	3	551	549	0.58	-	-	-	-	-	gi|242012026|ref|XP_002426744.1|	44.19	3.51E-21	conserved hypothetical protein [Pediculus humanus corporis]	gi|5825422|gb|AF124597.1|AF124597	97	0	Penaeus vannamei 18S ribosomal RNA, partial sequence; internal transcribed spacer 1, 5.8S ribosomal RNA, internal transcribed spacer 2, and 28S ribosomal RNA, complete sequence; intergenic spacer region, partial sequence	sp|Q8TGM7|ART2_YEAST	56.52	4.00E-06	Putative uncharacterized protein ART2
RL-all_rep_c12882	658	32	0	32	823.1726816	0	#DIV/0!	#DIV/0!	Up	2.30E-41	7.10E-40	-	658	95	564	0.63	-	-	-	-	-	-	-	-	-	-	-	-	-	-	-	-	-
RL-all_rep_c12829	582	32	0	32	930.6660212	0	#DIV/0!	#DIV/0!	Up	2.30E-41	7.16E-40	-	582	1	582	0.57	-	-	-	-	-	gi|290561120|gb|ADD37962.1|	32	2.72E-16	Gamma-crystallin-1 [Lepeophtheirus salmonis]	-	-	-	-	-	-	-	-
RL-all_rep_c12632	70	32	0	32	7737.823204	0	#DIV/0!	#DIV/0!	Up	2.30E-41	7.18E-40	-	1	69	69	0.53	KOG2304/Lipid transport and metabolism ;/3-hydroxyacyl-CoA dehydrogenase	-	-	-	-	-	-	-	-	gi|291401304|ref|XM_002717172.1|	89.58	1.00E-05	PREDICTED: Oryctolagus cuniculus hydroxyacyl-Coenzyme A dehydrogenase-like (LOC100352945), mRNA	-	-	-	-
RL-all_rep_c12116	519	32	0	32	1043.637041	0	#DIV/0!	#DIV/0!	Up	2.30E-41	7.13E-40	-	177	518	342	0.59	-	-	-	-	-	gi|297490460|ref|XP_002698349.1|	65.71	2.43E-12	PREDICTED: hypothetical protein [Bos taurus]	gi|41059634|gb|AY466327.1|	99.3	0	Litopenaeus vannamei microsatellite TUMXLV9.100 sequence	-	-	-	-
RL-all_rep_c12114	1057	32	0	32	512.4386228	0	#DIV/0!	#DIV/0!	Up	2.30E-41	7.22E-40	-	2	997	996	0.64	KOG1366/Posttranslational modification, protein turnover, chaperones ;/Alpha-macroglobulin	-	-	-	-	gi|219551908|gb|ACL26692.1|	37.97	2.50E-49	farnesoic acid O-methyltransferase [Nilaparvata lugens]	-	-	-	-	sp|Q8IZJ3|CPMD8_HUMAN	34.51	6.00E-06	C3 and PZP-like alpha-2-macroglobulin domain-containing protein 8
RL-all_rep_c11827	523	32	0	32	1035.655114	0	#DIV/0!	#DIV/0!	Up	2.30E-41	7.19E-40	-	280	2	279	0.63	KOG1721/General function prediction only ;/FOG: Zn-finger	-	-	-	-	gi|242012026|ref|XP_002426744.1|	65.22	1.47E-14	conserved hypothetical protein [Pediculus humanus corporis]	gi|41059558|gb|AY466258.1|	97.58	2.00E-154	Litopenaeus vannamei microsatellite TUMXLV8.126 sequence	-	-	-	-
RL-all_c1392	1079	32	0	32	501.990384	0	#DIV/0!	#DIV/0!	Up	2.30E-41	7.24E-40	-	571	335	237	0.39	-	-	-	-	-	gi|288779616|dbj|BAI70369.1|	93.94	6.88E-10	eukaryotic initiation factor 4E binding protein [Marsupenaeus japonicus]	gi|288779615|dbj|AB516428.1|	85.42	0	Marsupenaeus japonicus mRNA for eukaryotic initiation factor 4E binding protein, complete cds	-	-	-	-
RL-all_c119	1735	32	0	32	312.1888325	0	#DIV/0!	#DIV/0!	Up	2.30E-41	7.12E-40	-	2	1336	1335	0.55	KOG3656/General function prediction only ;/FOG: 7 transmembrane receptor	-	-	-	-	gi|241997858|ref|XP_002433572.1|	31.08	6.02E-31	7 transmembrane receptor, putative [Ixodes scapularis]	-	-	-	-	sp|Q11082|YT66_CAEEL	27.31	4.00E-22	Probable G-protein coupled receptor B0563.6
RL-all_c1147	735	32	0	32	736.9355432	0	#DIV/0!	#DIV/0!	Up	2.30E-41	7.09E-40	-	467	240	228	0.32	-	-	-	-	-	-	-	-	-	-	-	-	-	-	-	-	-
RL-all_rep_c8907	558	28	0	28	849.357834	0	#DIV/0!	#DIV/0!	Up	3.01E-36	9.03E-35	-	384	1	384	0.58	-	-	-	-	-	gi|297490460|ref|XP_002698349.1|	66.67	2.00E-16	PREDICTED: hypothetical protein [Bos taurus]	gi|41059634|gb|AY466327.1|	99.53	0	Litopenaeus vannamei microsatellite TUMXLV9.100 sequence	-	-	-	-
RL-all_rep_c13501	900	28	0	28	526.6018572	0	#DIV/0!	#DIV/0!	Up	3.01E-36	9.16E-35	-	899	579	321	0.55	-	-	-	-	ko05100//Bacterial invasion of epithelial cells;ko04670//Leukocyte transendothelial migration;ko04510//Focal adhesion;ko05110//Vibrio cholerae infection;ko04145//Phagosome;ko05131//Shigellosis;ko05414//Dilated cardiomyopathy;ko04530//Tight junction;ko05130//Pathogenic Escherichia coli infection;ko04745//Phototransduction - fly;ko04810//Regulation of actin cytoskeleton;ko05416//Viral myocarditis;k…	gi|262401379|gb|ACY66592.1|	88	1.50E-17	hypothetical protein [Scylla paramamosain]	gi|218526713|gb|EU920969.1|	99.33	0	Penaeus sp. AT-2008 isolate KCpen 18S ribosomal RNA gene, partial sequence	-	-	-	-
RL-all_rep_c13064	551	28	0	28	860.148224	0	#DIV/0!	#DIV/0!	Up	3.01E-36	9.01E-35	-	485	3	483	0.62	KOG1721/General function prediction only ;/FOG: Zn-finger	-	-	-	-	gi|116833209|gb|ABK29517.1|	63.64	7.55E-15	cytochrome P450-like TBP [Helicoverpa armigera]	gi|41059558|gb|AY466258.1|	98.79	5.00E-174	Litopenaeus vannamei microsatellite TUMXLV8.126 sequence	-	-	-	-
RL-all_rep_c12514	571	28	0	28	830.02044	0	#DIV/0!	#DIV/0!	Up	3.01E-36	9.07E-35	-	1	318	318	0.51	KOG3025/Energy production and conversion ;/Mitochondrial F1F0-ATP synthase, subunit c/ATP9/proteolipid	GO:0016020//membrane	-	GO:0006811//ion transport	ko05012//Parkinson's disease;ko05016//Huntington's disease;ko01100//Metabolic pathways;ko00190//Oxidative phosphorylation;ko05010//Alzheimer's disease	gi|161087399|gb|ABX56859.1|	75.28	4.66E-26	ATP synthase subunit 9 mitochondrial precursor [Litopenaeus vannamei]	gi|18700490|dbj|AB079892.1|	93.37	0	Marsupenaeus japonicus ALBP-1 mRNA for ATP lipid-binding protein like protein, partial cds	sp|Q9U505|AT5G_MANSE	79.07	2.00E-15	ATP synthase lipid-binding protein, mitochondrial
RL-all_rep_c12281	676	28	0	28	701.0971468	0	#DIV/0!	#DIV/0!	Up	3.01E-36	9.10E-35	-	578	3	576	0.68	-	-	-	-	-	gi|156358781|ref|XP_001624693.1|	82.5	1.06E-10	predicted protein [Nematostella vectensis]	gi|56968030|gb|AY859576.1|	94.89	8.00E-53	Gaetice depressus 28S ribosomal RNA gene, partial sequence	-	-	-	-
RL-all_rep_c11765	669	28	0	28	708.4329916	0	#DIV/0!	#DIV/0!	Up	3.01E-36	9.18E-35	-	317	574	258	0.53	-	-	GO:0000166//nucleotide binding	-	ko05100//Bacterial invasion of epithelial cells;ko04670//Leukocyte transendothelial migration;ko04510//Focal adhesion;ko05110//Vibrio cholerae infection;ko04145//Phagosome;ko05131//Shigellosis;ko05414//Dilated cardiomyopathy;ko04530//Tight junction;ko05130//Pathogenic Escherichia coli infection;ko04745//Phototransduction - fly;ko04810//Regulation of actin cytoskeleton;ko05416//Viral myocarditis;k…	gi|84579145|dbj|BAE73006.1|	67.92	1.03E-10	hypothetical protein [Macaca fascicularis]	gi|218526713|gb|EU920969.1|	99.26	0	Penaeus sp. AT-2008 isolate KCpen 18S ribosomal RNA gene, partial sequence	-	-	-	-
RL-all_c568	1112	28	0	28	426.2065388	0	#DIV/0!	#DIV/0!	Up	3.01E-36	9.14E-35	-	1111	17	1095	0.49	KOG3627/Amino acid transport and metabolism ;/Trypsin	-	GO:0016787//hydrolase activity	-	ko04974//Protein digestion and absorption;ko04972//Pancreatic secretion;ko04080//Neuroactive ligand-receptor interaction	gi|227122182|gb|ACP19562.1|	79.04	2.30E-152	clip domain serine proteinase 1 [Penaeus monodon]	gi|227122181|gb|FJ620688.1|	89.8	0	Penaeus monodon clip domain serine proteinase 1 mRNA, complete cds	sp|P13582|EAST_DROME	41.52	1.00E-38	Serine protease easter
RL-all_c506	795	28	0	28	596.1530456	0	#DIV/0!	#DIV/0!	Up	3.01E-36	9.05E-35	-	58	609	552	0.47	KOG4272/General function prediction only ;/Predicted GTP-binding protein	-	-	-	-	gi|91087331|ref|XP_975597.1|	53.07	5.60E-47	PREDICTED: similar to CG10795 CG10795-PA [Tribolium castaneum]	-	-	-	-	sp|Q9W2H1|TM2D1_DROME	55	5.00E-41	TM2 domain-containing protein CG10795
RL-all_c1715	394	28	0	28	1202.897643	0	#DIV/0!	#DIV/0!	Up	3.01E-36	9.08E-35	-	394	2	393	0.56	-	-	-	-	-	-	-	-	-	-	-	-	-	-	-	-	-
RL-all_c1288	712	28	0	28	665.6484148	0	#DIV/0!	#DIV/0!	Up	3.01E-36	9.12E-35	-	712	2	711	0.54	KOG1269/Lipid transport and metabolism ; General function prediction only ;/SAM-dependent methyltransferases	-	GO:0008168//methyltransferase activity	GO:0007275//multicellular organismal development;GO:0040011//locomotion;GO:0009987//cellular process;GO:0008152//metabolic process;GO:0040007//growth;GO:0050789//regulation of biological process	ko00624//Polycyclic aromatic hydrocarbon degradation;ko00564//Glycerophospholipid metabolism;ko01120//Microbial metabolism in diverse environments;ko00340//Histidine metabolism;ko00350//Tyrosine metabolism	gi|260798178|ref|XP_002594077.1|	45.8	5.96E-55	hypothetical protein BRAFLDRAFT_68483 [Branchiostoma floridae]	-	-	-	-	sp|Q9M571|PEAMT_SPIOL	47.77	2.00E-49	Phosphoethanolamine N-methyltransferase
RL-all_rep_c9002	511	24	0	24	794.981836	0	#DIV/0!	#DIV/0!	Up	3.94E-31	1.13E-29	-	425	120	306	0.62	-	-	-	-	-	gi|242012026|ref|XP_002426744.1|	40	1.84E-19	conserved hypothetical protein [Pediculus humanus corporis]	gi|41059558|gb|AY466258.1|	98.2	7.00E-133	Litopenaeus vannamei microsatellite TUMXLV8.126 sequence	sp|Q8TGM7|ART2_YEAST	56.52	2.00E-06	Putative uncharacterized protein ART2
RL-all_rep_c8604	805	24	0	24	504.640644	0	#DIV/0!	#DIV/0!	Up	3.94E-31	1.15E-29	-	2	508	507	0.45	KOG0107/RNA processing and modification ;/Alternative splicing factor SRp20/9G8 (RRM superfamily)	-	GO:0005488//binding	-	ko03040//Spliceosome	gi|110770107|ref|XP_001123058.1|	85.9	2.11E-33	PREDICTED: similar to Rbp1-like CG1987-PA, partial [Apis mellifera]	gi|259089272|ref|NM_001165202.1|	94.64	6.00E-14	Oncorhynchus mykiss Splicing factor, arginine/serine-rich 3 (sfrs3), mRNA	sp|Q02427|RBP1_DROME	76.25	1.00E-30	RNA-binding protein 1
RL-all_rep_c14161	513	24	0	24	791.8824916	0	#DIV/0!	#DIV/0!	Up	3.94E-31	1.13E-29	-	407	3	405	0.59	-	-	-	-	-	gi|297490465|ref|XP_002698352.1|	42.69	2.89E-20	PREDICTED: hypothetical protein [Bos taurus]	gi|41059634|gb|AY466327.1|	98.59	0	Litopenaeus vannamei microsatellite TUMXLV9.100 sequence	-	-	-	-
RL-all_rep_c12204	747	24	0	24	543.822916	0	#DIV/0!	#DIV/0!	Up	3.94E-31	1.13E-29	-	747	436	312	0.56	-	-	-	-	-	gi|262401379|gb|ACY66592.1|	90	4.42E-19	hypothetical protein [Scylla paramamosain]	gi|218526713|gb|EU920969.1|	99.47	0	Penaeus sp. AT-2008 isolate KCpen 18S ribosomal RNA gene, partial sequence	-	-	-	-
RL-all_rep_c12122	1057	24	0	24	384.3289672	0	#DIV/0!	#DIV/0!	Up	3.94E-31	1.15E-29	-	1056	310	747	0.54	-	-	-	-	-	-	-	-	-	-	-	-	-	-	-	-	-
RL-all_rep_c11767	387	24	0	24	1049.704698	0	#DIV/0!	#DIV/0!	Up	3.94E-31	1.14E-29	-	387	73	315	0.68	-	-	-	-	-	-	-	-	-	gi|56968030|gb|AY859576.1|	94.89	5.00E-53	Gaetice depressus 28S ribosomal RNA gene, partial sequence	-	-	-	-
RL-all_c270	1384	24	0	24	293.5229178	0	#DIV/0!	#DIV/0!	Up	3.94E-31	1.14E-29	-	805	38	768	0.44	-	-	-	-	-	-	-	-	-	-	-	-	-	-	-	-	-
RL-all_c1513	581	24	0	24	699.200892	0	#DIV/0!	#DIV/0!	Up	3.94E-31	1.14E-29	-	367	86	282	0.52	-	-	-	-	-	gi|262401223|gb|ACY66514.1|	39.17	5.78E-11	hypothetical protein [Scylla paramamosain]	gi|218526713|gb|EU920969.1|	99.31	0	Penaeus sp. AT-2008 isolate KCpen 18S ribosomal RNA gene, partial sequence	-	-	-	-
RL-all_c1483	792	24	0	24	512.9238868	0	#DIV/0!	#DIV/0!	Up	3.94E-31	1.15E-29	-	3	791	789	0.53	KOG2668/Intracellular trafficking, secretion, and vesicular transport ; Cytoskeleton ;/Flotillins	GO:0005901//caveola	-	-	ko04910//Insulin signaling pathway	gi|242019841|ref|XP_002430367.1|	76.56	1.99E-105	Flotillin-1, putative [Pediculus humanus corporis]	gi|195379956|ref|XM_002048701.1|	86.33	3.00E-25	Drosophila virilis GJ21208 (Dvir\GJ21208), mRNA	sp|O61491|FLOT1_DROME	80.08	7.00E-103	Flotillin-1
RL-all_c1455	639	24	0	24	635.7366484	0	#DIV/0!	#DIV/0!	Up	3.94E-31	1.13E-29	-	435	130	306	0.6	-	-	-	-	-	-	-	-	-	-	-	-	-	-	-	-	-
RL-all_c1338	645	24	0	24	629.8228192	0	#DIV/0!	#DIV/0!	Up	3.94E-31	1.14E-29	-	2	424	423	0.35	KOG0935/Intracellular trafficking, secretion, and vesicular transport ;/Clathrin adaptor complex, small subunit	GO:0030130//clathrin coat of trans-Golgi network vesicle;GO:0030128//clathrin coat of endocytic vesicle	GO:0022892	GO:0006901//vesicle coating;GO:0015031//protein transport;GO:0007173//epidermal growth factor receptor signaling pathway;GO:0050688//regulation of defense response to virus;GO:0006897//endocytosis;GO:0006935//chemotaxis;GO:0001505//regulation of neurotransmitter levels	ko04961//Endocrine and other factor-regulated calcium reabsorption;ko05016//Huntington's disease;ko04144//Endocytosis	gi|270010572|gb|EFA07020.1|	96.45	3.54E-74	hypothetical protein TcasGA2_TC009991 [Tribolium castaneum]	gi|23589828|dbj|AK117023.1|	82.13	7.00E-47	Ciona intestinalis cDNA, clone:cits017o07, full insert sequence	sp|P62744|AP2S1_RAT	95.04	8.00E-74	AP-2 complex subunit sigma
RL-all_c1065	612	24	0	24	663.7838532	0	#DIV/0!	#DIV/0!	Up	3.94E-31	1.14E-29	-	611	3	609	0.53	-	-	-	-	-	-	-	-	-	gi|71650058|ref|XM_808642.1|	100	4.00E-05	Trypanosoma cruzi strain CL Brener mucin TcMUCII partial mRNA	-	-	-	-
RL-all_rep_c9051	669	20	0	20	506.0235652	0	#DIV/0!	#DIV/0!	Up	5.17E-26	1.36E-24	-	545	3	543	0.68	-	-	GO:0016491//oxidoreductase activity;GO:0004871//signal transducer activity	-	-	gi|156404354|ref|XP_001640372.1|	84.38	4.80E-08	predicted protein [Nematostella vectensis]	gi|56968030|gb|AY859576.1|	95.6	6.00E-66	Gaetice depressus 28S ribosomal RNA gene, partial sequence	-	-	-	-
RL-all_rep_c9012	546	20	0	20	620.0178852	0	#DIV/0!	#DIV/0!	Up	5.17E-26	1.33E-24	-	175	546	372	0.59	-	-	-	-	-	gi|118083774|ref|XP_001231536.1|	63.27	2.45E-16	PREDICTED: similar to Ac1147 [Gallus gallus]	gi|41059634|gb|AY466327.1|	99.53	0	Litopenaeus vannamei microsatellite TUMXLV9.100 sequence	-	-	-	-
RL-all_rep_c8954	565	20	0	20	599.167726	0	#DIV/0!	#DIV/0!	Up	5.17E-26	1.34E-24	-	383	6	378	0.59	-	-	-	-	-	gi|242009491|ref|XP_002425519.1|	53.47	5.55E-16	conserved hypothetical protein [Pediculus humanus corporis]	gi|41059634|gb|AY466327.1|	99.76	0	Litopenaeus vannamei microsatellite TUMXLV9.100 sequence	-	-	-	-
RL-all_rep_c8915	85	20	0	20	3982.70312	0	#DIV/0!	#DIV/0!	Up	5.17E-26	1.33E-24	-	1	84	84	0.66	-	-	-	-	-	-	-	-	-	-	-	-	-	-	-	-	-
RL-all_rep_c8838	578	20	0	20	585.6916352	0	#DIV/0!	#DIV/0!	Up	5.17E-26	1.41E-24	-	200	577	378	0.59	-	-	-	-	-	gi|242009491|ref|XP_002425519.1|	54.55	6.95E-17	conserved hypothetical protein [Pediculus humanus corporis]	gi|41059634|gb|AY466327.1|	99.77	0	Litopenaeus vannamei microsatellite TUMXLV9.100 sequence	-	-	-	-
RL-all_rep_c8788	520	20	0	20	651.0187792	0	#DIV/0!	#DIV/0!	Up	5.17E-26	1.32E-24	-	175	519	345	0.59	-	-	-	-	-	gi|297490460|ref|XP_002698349.1|	66.67	1.64E-16	PREDICTED: hypothetical protein [Bos taurus]	gi|41059634|gb|AY466327.1|	99.3	0	Litopenaeus vannamei microsatellite TUMXLV9.100 sequence	-	-	-	-
RL-all_rep_c8720	539	20	0	20	628.0700652	0	#DIV/0!	#DIV/0!	Up	5.17E-26	1.35E-24	-	460	2	459	0.58	-	-	-	-	-	gi|242009491|ref|XP_002425519.1|	54.64	2.20E-16	conserved hypothetical protein [Pediculus humanus corporis]	gi|41059634|gb|AY466327.1|	99.5	0	Litopenaeus vannamei microsatellite TUMXLV9.100 sequence	-	-	-	-
RL-all_rep_c8677	398	20	0	20	850.5772996	0	#DIV/0!	#DIV/0!	Up	5.17E-26	1.33E-24	-	397	2	396	0.51	-	-	-	-	-	-	-	-	-	gi|304376785|gb|BT049140.2|	97.06	7.00E-06	Salmo salar clone ssal-evd-565-078 60S acidic ribosomal protein P1 putative mRNA, complete cds	-	-	-	-
RL-all_rep_c8673	527	20	0	20	642.3714712	0	#DIV/0!	#DIV/0!	Up	5.17E-26	1.40E-24	-	199	495	297	0.59	-	-	-	-	-	gi|118083774|ref|XP_001231536.1|	64.58	1.39E-15	PREDICTED: similar to Ac1147 [Gallus gallus]	gi|41059634|gb|AY466327.1|	100	0	Litopenaeus vannamei microsatellite TUMXLV9.100 sequence	-	-	-	-
RL-all_rep_c13958	546	20	0	20	620.0178852	0	#DIV/0!	#DIV/0!	Up	5.17E-26	1.38E-24	-	544	2	543	0.74	-	-	-	-	-	gi|156404354|ref|XP_001640372.1|	83.87	1.48E-07	predicted protein [Nematostella vectensis]	gi|5825422|gb|AF124597.1|AF124597	100	3.00E-55	Penaeus vannamei 18S ribosomal RNA, partial sequence; internal transcribed spacer 1, 5.8S ribosomal RNA, internal transcribed spacer 2, and 28S ribosomal RNA, complete sequence; intergenic spacer region, partial sequence	-	-	-	-
RL-all_rep_c13741	696	20	0	20	486.3933408	0	#DIV/0!	#DIV/0!	Up	5.17E-26	1.36E-24	-	566	3	564	0.68	-	-	-	-	-	gi|156358781|ref|XP_001624693.1|	82.5	1.11E-10	predicted protein [Nematostella vectensis]	gi|56968030|gb|AY859576.1|	94.61	4.00E-61	Gaetice depressus 28S ribosomal RNA gene, partial sequence	-	-	-	-
RL-all_rep_c13731	589	20	0	20	574.7534216	0	#DIV/0!	#DIV/0!	Up	5.17E-26	1.35E-24	-	10	315	306	0.44	-	-	-	-	-	-	-	-	-	-	-	-	-	-	-	-	-
RL-all_rep_c13591	590	20	0	20	573.7792632	0	#DIV/0!	#DIV/0!	Up	5.17E-26	1.34E-24	-	2	580	579	0.62	KOG1721/General function prediction only ;/FOG: Zn-finger	-	-	-	-	gi|242012026|ref|XP_002426744.1|	48.48	4.74E-32	conserved hypothetical protein [Pediculus humanus corporis]	gi|41059558|gb|AY466258.1|	97.42	3.00E-166	Litopenaeus vannamei microsatellite TUMXLV8.126 sequence	sp|Q8TGM7|ART2_YEAST	56.52	2.00E-06	Putative uncharacterized protein ART2
RL-all_rep_c13567	2056	20	0	20	164.6545551	0	#DIV/0!	#DIV/0!	Up	5.17E-26	1.33E-24	-	2055	34	2022	0.46	-	-	-	-	ko04916//Melanogenesis;ko00740//Riboflavin metabolism;ko01100//Metabolic pathways;ko00950//Isoquinoline alkaloid biosynthesis;ko00350//Tyrosine metabolism;ko00965//Betalain biosynthesis;ko01110//Biosynthesis of secondary metabolites	gi|148841019|gb|ABR14693.1|	88.07	0	hemocyanin subunit L [Marsupenaeus japonicus]	gi|148841018|gb|EF375711.1|	85.96	0	Marsupenaeus japonicus hemocyanin subunit L mRNA, complete cds	sp|P80096|HCYC_PANIN	68.82	0	Hemocyanin C chain
RL-all_rep_c13512	592	20	0	20	571.8408196	0	#DIV/0!	#DIV/0!	Up	5.17E-26	1.41E-24	-	2	592	591	0.49	KOG0651/Posttranslational modification, protein turnover, chaperones ;/26S proteasome regulatory complex, ATPase RPT4	GO:0044424//intracellular part;GO:0043234//protein complex	GO:0016462//pyrophosphatase activity;GO:0032559	GO:0009057//macromolecule catabolic process	ko03050//Proteasome	gi|156547510|ref|XP_001603936.1|	95.94	4.70E-104	PREDICTED: similar to 26S proteasome regulatory complex ATPase RPT4 [Nasonia vitripennis]	gi|225713005|gb|BT077925.1|	82.35	2.00E-44	Lepeophtheirus salmonis Pacific form clone lsal-evj-524-313 26S protease regulatory subunit S10B putative mRNA, complete cds	sp|P62335|PRS10_SPETR	93.4	1.00E-102	26S protease regulatory subunit 10B
RL-all_rep_c13397	644	20	0	20	525.6673372	0	#DIV/0!	#DIV/0!	Up	5.17E-26	1.36E-24	-	240	644	405	0.57	-	-	-	-	-	gi|307185262|gb|EFN71375.1|	46	2.33E-17	hypothetical protein EAG_03557 [Camponotus floridanus]	gi|5825422|gb|AF124597.1|AF124597	98.76	0	Penaeus vannamei 18S ribosomal RNA, partial sequence; internal transcribed spacer 1, 5.8S ribosomal RNA, internal transcribed spacer 2, and 28S ribosomal RNA, complete sequence; intergenic spacer region, partial sequence	-	-	-	-
RL-all_rep_c12866	668	20	0	20	506.7810856	0	#DIV/0!	#DIV/0!	Up	5.17E-26	1.35E-24	-	611	3	609	0.58	KOG1671/Energy production and conversion ;/Ubiquinol cytochrome c reductase, subunit RIP1	GO:0043234//protein complex;GO:0005746//mitochondrial respiratory chain	GO:0015078//hydrogen ion transmembrane transporter activity;GO:0016491//oxidoreductase activity;GO:0005515//protein binding	GO:0006810//transport;GO:0009719;GO:0042221//response to chemical stimulus	ko05012//Parkinson's disease;ko05016//Huntington's disease;ko01100//Metabolic pathways;ko04260//Cardiac muscle contraction;ko00190//Oxidative phosphorylation;ko05010//Alzheimer's disease	gi|283046728|ref|NP_001164310.1|	58.47	5.61E-49	ubiquinol-cytochrome c reductase, Rieske iron-sulfur polypeptide 1 [Tribolium castaneum]	gi|193795732|gb|EU815629.1|	84.43	3.00E-15	Plutella xylostella ubiquinol-cytochrome c reductase mRNA, complete cds	sp|Q9CR68|UCRI_MOUSE	53.03	1.00E-47	Cytochrome b-c1 complex subunit Rieske, mitochondrial
RL-all_rep_c12841	909	20	0	20	372.4199838	0	#DIV/0!	#DIV/0!	Up	5.17E-26	1.37E-24	-	908	441	468	0.5	KOG4063/Function unknown ;/Major epididymal secretory protein HE1	-	-	-	ko04142//Lysosome	gi|89258161|gb|ABD65303.1|	32.11	1.01E-17	ecdysteroid-regulated protein [Litopenaeus vannamei]	gi|19850451|gb|AF360032.1|	86.92	7.00E-48	Penaeus (Litopenaeus) vannamei microsatellite TUMXLv6.31 sequence	sp|O97763|NPC2_PIG	29.63	2.00E-07	Epididymal secretory protein E1
RL-all_rep_c12587	654	20	0	20	517.6296104	0	#DIV/0!	#DIV/0!	Up	5.17E-26	1.40E-24	-	2	652	651	0.5	KOG1683/Lipid transport and metabolism ;/Hydroxyacyl-CoA dehydrogenase/enoyl-CoA hydratase	GO:0015630//microtubule cytoskeleton;GO:0005759//mitochondrial matrix	GO:0005488//binding;GO:0016491//oxidoreductase activity;GO:0016836//hydro-lyase activity	GO:0009062//fatty acid catabolic process	ko00930//Caprolactam degradation;ko00362//Benzoate degradation;ko00310//Lysine degradation;ko00071//Fatty acid metabolism;ko01120//Microbial metabolism in diverse environments;ko01100//Metabolic pathways;ko01040//Biosynthesis of unsaturated fatty acids;ko00627//Aminobenzoate degradation;ko00640//Propanoate metabolism;ko00380//Tryptophan metabolism;ko00280//Valine, leucine and isoleucine degradati…	gi|270007934|gb|EFA04382.1|	65.6	1.64E-74	hypothetical protein TcasGA2_TC014680 [Tribolium castaneum]	gi|291230146|ref|XM_002734985.1|	92.16	1.00E-08	PREDICTED: Saccoglossus kowalevskii mitochondrial trifunctional protein, alpha subunit-like (LOC100377123), mRNA	sp|P40939|ECHA_HUMAN	60.55	2.00E-67	Trifunctional enzyme subunit alpha, mitochondrial
RL-all_rep_c12562	663	20	0	20	510.602964	0	#DIV/0!	#DIV/0!	Up	5.17E-26	1.33E-24	-	663	220	444	0.5	-	GO:0043231//intracellular membrane-bounded organelle	GO:0004866//endopeptidase inhibitor activity;GO:0005515//protein binding	GO:0009987//cellular process;GO:0051346//negative regulation of hydrolase activity;GO:0032501//multicellular organismal process	-	gi|197128521|gb|ACH45019.1|	44.9	1.24E-16	putative cystatin B [Taeniopygia guttata]	-	-	-	-	sp|P56567|CYTA_MOUSE	43.3	9.00E-15	Cystatin-A
RL-all_rep_c12247	357	20	0	20	948.2626476	0	#DIV/0!	#DIV/0!	Up	5.17E-26	1.34E-24	-	53	355	303	0.48	KOG2988/Translation, ribosomal structure and biogenesis ;/60S ribosomal protein L30	GO:0030529//ribonucleoprotein complex	GO:0005198//structural molecule activity	GO:0010467//gene expression	ko03010//Ribosome	gi|225705054|gb|ACO08373.1|	83.17	2.47E-42	60S ribosomal protein L30 [Oncorhynchus mykiss]	gi|225705053|gb|BT073949.1|	82.99	4.00E-16	Oncorhynchus mykiss clone omyk-evo-508-347 60S ribosomal protein L30 putative mRNA, complete cds	sp|P58374|RL30_BRABE	87.76	6.00E-43	60S ribosomal protein L30
RL-all_rep_c11778	698	20	0	20	484.9996636	0	#DIV/0!	#DIV/0!	Up	5.17E-26	1.40E-24	-	370	83	288	0.53	-	-	-	-	ko05100//Bacterial invasion of epithelial cells;ko04670//Leukocyte transendothelial migration;ko04510//Focal adhesion;ko05110//Vibrio cholerae infection;ko04145//Phagosome;ko05131//Shigellosis;ko05414//Dilated cardiomyopathy;ko04530//Tight junction;ko05130//Pathogenic Escherichia coli infection;ko04745//Phototransduction - fly;ko04810//Regulation of actin cytoskeleton;ko05416//Viral myocarditis;k…	gi|297490370|ref|XP_002698303.1|	53.42	4.64E-14	PREDICTED: hypothetical protein [Bos taurus]	gi|218526713|gb|EU920969.1|	99.86	0	Penaeus sp. AT-2008 isolate KCpen 18S ribosomal RNA gene, partial sequence	-	-	-	-
RL-all_rep_c11707	518	20	0	20	653.5323652	0	#DIV/0!	#DIV/0!	Up	5.17E-26	1.36E-24	-	408	1	408	0.59	-	-	-	-	-	gi|242009491|ref|XP_002425519.1|	82.98	4.55E-13	conserved hypothetical protein [Pediculus humanus corporis]	gi|41059634|gb|AY466327.1|	99.45	0	Litopenaeus vannamei microsatellite TUMXLV9.100 sequence	-	-	-	-
RL-all_c8984	308	20	0	20	1099.122614	0	#DIV/0!	#DIV/0!	Up	5.17E-26	1.39E-24	-	176	3	174	0.37	-	-	-	-	-	-	-	-	-	-	-	-	-	-	-	-	-
RL-all_c8191	564	20	0	20	600.23008	0	#DIV/0!	#DIV/0!	Up	5.17E-26	1.37E-24	-	364	2	363	0.58	-	-	-	-	-	gi|118083774|ref|XP_001231536.1|	65.31	5.82E-16	PREDICTED: similar to Ac1147 [Gallus gallus]	gi|41059634|gb|AY466327.1|	99.77	0	Litopenaeus vannamei microsatellite TUMXLV9.100 sequence	-	-	-	-
RL-all_c8185	475	20	0	20	712.6942424	0	#DIV/0!	#DIV/0!	Up	5.17E-26	1.38E-24	-	41	334	294	0.49	-	-	-	-	-	-	-	-	-	-	-	-	-	-	-	-	-
RL-all_c8171	667	20	0	20	507.5408776	0	#DIV/0!	#DIV/0!	Up	5.17E-26	1.41E-24	-	268	59	210	0.35	-	-	-	-	-	-	-	-	-	-	-	-	-	-	-	-	-
RL-all_c8155	863	20	0	20	392.2708751	0	#DIV/0!	#DIV/0!	Up	5.17E-26	1.38E-24	-	393	64	330	0.54	-	-	GO:0000166//nucleotide binding	-	ko05100//Bacterial invasion of epithelial cells;ko04670//Leukocyte transendothelial migration;ko04510//Focal adhesion;ko05110//Vibrio cholerae infection;ko04145//Phagosome;ko05131//Shigellosis;ko05414//Dilated cardiomyopathy;ko04530//Tight junction;ko05130//Pathogenic Escherichia coli infection;ko04745//Phototransduction - fly;ko04810//Regulation of actin cytoskeleton;ko05416//Viral myocarditis;k…	gi|84579145|dbj|BAE73006.1|	75.47	7.17E-14	hypothetical protein [Macaca fascicularis]	gi|218526713|gb|EU920969.1|	99.42	0	Penaeus sp. AT-2008 isolate KCpen 18S ribosomal RNA gene, partial sequence	-	-	-	-
RL-all_c8043	921	20	0	20	367.5676061	0	#DIV/0!	#DIV/0!	Up	5.17E-26	1.34E-24	-	3	899	897	0.58	-	-	-	-	ko04740//Olfactory transduction;ko04972//Pancreatic secretion	gi|126306131|ref|XP_001365438.1|	34.3	7.11E-34	PREDICTED: similar to calcium-activated chloride channel-2 [Monodelphis domestica]	gi|311254861|ref|XM_003125930.1|	86.36	2.00E-05	PREDICTED: Sus scrofa chloride channel accessory 2 (CLCA2), mRNA	sp|Q2TU62|CLCA1_HORSE	36.55	2.00E-28	Calcium-activated chloride channel regulator 1
RL-all_c547	717	20	0	20	472.1475108	0	#DIV/0!	#DIV/0!	Up	5.17E-26	1.37E-24	-	2	427	426	0.39	KOG1097/Nucleotide transport and metabolism ;/Adenine deaminase/adenosine deaminase	-	GO:0016787//hydrolase activity	GO:0055086//nucleobase, nucleoside and nucleotide metabolic process	ko00230//Purine metabolism;ko05340//Primary immunodeficiency;ko01120//Microbial metabolism in diverse environments;ko01100//Metabolic pathways;ko00791//Atrazine degradation	gi|229366052|gb|ACQ58006.1|	50.55	3.70E-30	Adenosine deaminase-like protein [Anoplopoma fimbria]	-	-	-	-	sp|Q6DHV7|ADAL_HUMAN	48.28	5.00E-29	Adenosine deaminase-like protein
RL-all_c517	692	20	0	20	489.2048632	0	#DIV/0!	#DIV/0!	Up	5.17E-26	1.37E-24	-	692	111	582	0.52	KOG3341/Transcription ;/RNA polymerase II transcription factor complex subunit	-	-	GO:0010796//regulation of multivesicular body size;GO:0048610	ko04144//Endocytosis	gi|48095052|ref|XP_394345.1|	61.62	2.60E-66	PREDICTED: similar to CG6637-PA [Apis mellifera]	gi|301171260|ref|NM_001193413.1|	84.07	3.00E-12	Xenopus laevis SNF8, ESCRT-II complex subunit, homolog (snf8), mRNA	sp|Q5RJU0|SNF8_XENTR	56.91	3.00E-57	Vacuolar-sorting protein SNF8
RL-all_c2058	274	20	0	20	1235.510092	0	#DIV/0!	#DIV/0!	Up	5.17E-26	1.39E-24	-	273	1	273	0.62	-	-	-	-	-	gi|242009491|ref|XP_002425519.1|	81.48	1.33E-16	conserved hypothetical protein [Pediculus humanus corporis]	gi|71726260|gb|DQ079766.1|	94.12	5.00E-09	Penaeus semisulcatus voucher KC1269 18S ribosomal RNA gene, partial sequence	-	-	-	-
RL-all_c1853	569	20	0	20	594.9556508	0	#DIV/0!	#DIV/0!	Up	5.17E-26	1.41E-24	-	538	2	537	0.73	-	-	GO:0005515//protein binding	GO:0006351//transcription, DNA-dependent	-	gi|291415748|ref|XP_002724111.1|	75.61	1.14E-08	PREDICTED: rRNA promoter binding protein-like [Oryctolagus cuniculus]	gi|148728131|gb|EF422366.1|	95.37	6.00E-38	Neelides sp. YG-2007 28S ribosomal RNA gene, partial sequence	-	-	-	-
RL-all_c1846	74	20	0	20	4574.726556	0	#DIV/0!	#DIV/0!	Up	5.17E-26	1.32E-24	-	1	72	72	0.76	-	-	-	-	-	-	-	-	-	gi|71726303|gb|DQ079809.1|	100	2.00E-07	Penaeus semisulcatus voucher KC1269 28S large subunit ribosomal RNA gene, partial sequence	-	-	-	-
RL-all_c1798	538	20	0	20	629.237482	0	#DIV/0!	#DIV/0!	Up	5.17E-26	1.35E-24	-	1	225	225	0.39	-	-	-	-	-	-	-	-	-	-	-	-	-	-	-	-	-
RL-all_c1518	478	20	0	20	708.221266	0	#DIV/0!	#DIV/0!	Up	5.17E-26	1.39E-24	-	478	2	477	0.43	-	-	-	-	-	-	-	-	-	-	-	-	-	-	-	-	-
RL-all_c1390	1334	20	0	20	253.7704387	0	#DIV/0!	#DIV/0!	Up	5.17E-26	1.38E-24	-	986	3	984	0.5	KOG2592/Function unknown ;/Tumor differentially expressed (TDE) protein	-	-	-	-	gi|189237616|ref|XP_966420.2|	57.39	1.20E-116	PREDICTED: similar to membrane protein tms1d isoform 1 [Tribolium castaneum]	gi|260815316|ref|XM_002602374.1|	85.86	4.00E-13	Branchiostoma floridae hypothetical protein, mRNA	sp|Q9NRX5|SERC1_HUMAN	54.15	6.00E-92	Serine incorporator 1
RL-all_c1334	673	20	0	20	503.015996	0	#DIV/0!	#DIV/0!	Up	5.17E-26	1.39E-24	-	1	672	672	0.57	KOG0792/Signal transduction mechanisms ;/Protein tyrosine phosphatase PTPMEG, contains FERM domain	GO:0044459//plasma membrane part;GO:0044424//intracellular part	GO:0004725//protein tyrosine phosphatase activity;GO:0005488//binding	GO:0006470//protein dephosphorylation	-	gi|241600187|ref|XP_002405097.1|	56.67	4.68E-51	phosphotyrosyl phosphatase, putative [Ixodes scapularis]	-	-	-	-	sp|Q9WU22|PTN4_MOUSE	57.39	7.00E-49	Tyrosine-protein phosphatase non-receptor type 4
RL-all_c1012	660	20	0	20	512.9238868	0	#DIV/0!	#DIV/0!	Up	5.17E-26	1.38E-24	-	160	660	501	0.38	-	-	-	-	-	-	-	-	-	-	-	-	-	-	-	-	-
RL-all_rep_c8737	67	120	4	124	30316.09838	1201.092273	25.24	4.657665199	Up	1.92E-123	6.79E-122	-	1	66	66	0.73	-	-	-	-	-	-	-	-	-	gi|728636|emb|X85127.1|	100	1.00E-21	P.vannamei cathepsin-L like cysteine protease mRNA	-	-	-	-
RL-all_rep_c13148	1571	64	4	68	689.5577648	51.22417716	13.46	3.750774603	Up	2.17E-57	7.19E-56	-	93	959	867	0.54	KOG0052/Translation, ribosomal structure and biogenesis ;/Translation elongation factor EF-1 alpha/Tu	GO:0044424//intracellular part	GO:0017111//nucleoside-triphosphatase activity;GO:0008135//translation factor activity, nucleic acid binding;GO:0032561//guanyl ribonucleotide binding	GO:0006412//translation;GO:0009207	ko03013//RNA transport	gi|309099428|gb|ADO51768.1|	99.2	0	elongation factor 1-alpha [Litopenaeus vannamei]	gi|224922686|dbj|AB458256.1|	94.08	0	Marsupenaeus japonicus EF1-alpha mRNA for elongation factor 1-alpha, complete cds	sp|P08736|EF1A1_DROME	82.33	0	Elongation factor 1-alpha 1
RL-all_rep_c8569	907	60	4	64	1119.72359	88.72456704	12.62	3.657665199	Up	8.21E-53	2.70E-51	-	821	381	441	0.46	-	-	GO:0004553//hydrolase activity, hydrolyzing O-glycosyl compounds	GO:0009056//catabolic process	ko04970//Salivary secretion	gi|163659844|gb|AAN86085.2|	93.1	1.06E-52	lysozyme [Penaeus semisulcatus]	gi|189098226|gb|EU561662.1|	98.05	0	Litopenaeus stylirostris c-type lysozyme mRNA, complete cds	sp|P11941|LYSC2_ONCMY	52.17	6.00E-17	Lysozyme C II
RL-all_rep_c11546	881	60	4	64	1152.76878	91.3429992	12.62	3.657665199	Up	8.21E-53	2.69E-51	-	879	1	879	0.54	-	-	-	-	-	-	-	-	-	-	-	-	-	-	-	-	-
RL-all_rep_c12098	738	56	4	60	1284.394773	109.0422524	11.78	3.558129525	Up	2.87E-48	9.25E-47	-	29	409	381	0.39	-	-	-	-	-	-	-	-	-	-	-	-	-	-	-	-	-
RL-all_rep_c13973	583	48	4	52	1393.604522	138.0329028	10.1	3.335737104	Up	1.43E-39	4.39E-38	-	394	2	393	0.59	-	-	-	-	-	gi|242009491|ref|XP_002425519.1|	84	5.05E-15	conserved hypothetical protein [Pediculus humanus corporis]	gi|41059634|gb|AY466327.1|	99.32	0	Litopenaeus vannamei microsatellite TUMXLV9.100 sequence	-	-	-	-
RL-all_c452	1535	48	4	52	529.2973528	52.42552592	10.1	3.335737104	Up	1.43E-39	4.38E-38	-	1147	2	1146	0.6	KOG2566/Carbohydrate transport and metabolism ;/Beta-glucocerebrosidase	GO:0044464//cell part	GO:0005488//binding;GO:0016787//hydrolase activity	GO:0044238//primary metabolic process	ko04142//Lysosome;ko01100//Metabolic pathways;ko00600//Sphingolipid metabolism;ko00511//Other glycan degradation	gi|126307797|ref|XP_001374060.1|	42.78	1.90E-110	PREDICTED: similar to glucocerebrosidase [Monodelphis domestica]	-	-	-	-	sp|Q5R8E3|GLCM_PONAB	42.49	1.00E-105	Glucosylceramidase
RL-all_c374	1567	44	4	48	475.2811	51.35493448	9.25	3.210206222	Up	3.61E-35	1.07E-33	-	1499	3	1497	0.49	KOG0358/Posttranslational modification, protein turnover, chaperones ;/Chaperonin complex component, TCP-1 delta subunit (CCT4)	GO:0043234//protein complex;GO:0044444//cytoplasmic part;GO:0015630//microtubule cytoskeleton	GO:0005515//protein binding;GO:0003824//catalytic activity;GO:0032559	GO:0000278//mitotic cell cycle;GO:0000226//microtubule cytoskeleton organization;GO:0044267//cellular protein metabolic process	-	gi|241556246|ref|XP_002399659.1|	69.38	0	chaperonin complex component, TCP-1 delta subunit, putative [Ixodes scapularis]	gi|237859102|gb|FJ422781.1|	81.5	1.00E-22	Rimicaris exoculata chaperonin mRNA, partial cds	sp|Q9NB32|TCPD_AEDTR	69.89	0	T-complex protein 1 subunit delta
RL-all_rep_c12811	469	40	4	44	1443.623732	171.5846105	8.41	3.072702698	Up	7.91E-31	2.24E-29	-	46	318	273	0.5	KOG1758/Energy production and conversion ;/Mitochondrial F1F0-ATP synthase, subunit delta/ATP16	-	GO:0015078//hydrogen ion transmembrane transporter activity	GO:0015986//ATP synthesis coupled proton transport	ko05012//Parkinson's disease;ko05016//Huntington's disease;ko01100//Metabolic pathways;ko00190//Oxidative phosphorylation;ko05010//Alzheimer's disease	gi|91081977|ref|XP_968285.1|	74.24	2.23E-30	PREDICTED: similar to ATP synthase delta chain, mitochondrial [Tribolium castaneum]	-	-	-	-	sp|P05630|ATPD_BOVIN	56.63	1.00E-23	ATP synthase subunit delta, mitochondrial
RL-all_rep_c12181	514	40	4	44	1317.23644	156.5626115	8.41	3.072702698	Up	7.91E-31	2.25E-29	-	512	21	492	0.52	KOG4297/Signal transduction mechanisms ; Defense mechanisms ;/C-type lectin	-	-	-	ko04145//Phagosome;ko05162//Measles	gi|186696079|gb|ACC86854.1|	39.02	2.02E-26	C-type lectin-like domain-containing protein PtLP [Portunus trituberculatus]	-	-	-	-	sp|Q6QLQ4|CLC7A_MOUSE	28.06	6.00E-09	C-type lectin domain family 7 member A
RL-all_c8062	568	40	4	44	1192.006216	141.6781379	8.41	3.072702698	Up	7.91E-31	2.25E-29	-	179	568	390	0.58	-	-	-	-	-	gi|242009491|ref|XP_002425519.1|	84	4.77E-15	conserved hypothetical protein [Pediculus humanus corporis]	gi|41059634|gb|AY466327.1|	99.07	0	Litopenaeus vannamei microsatellite TUMXLV9.100 sequence	-	-	-	-
RL-all_c2006	1401	40	4	44	483.2687584	57.43981608	8.41	3.072702698	Up	7.91E-31	2.25E-29	-	30	857	828	0.45	-	-	-	-	-	-	-	-	-	-	-	-	-	-	-	-	-
RL-all_rep_c12781	1702	112	12	124	1113.846466	141.8446222	7.85	2.973167024	Up	7.01E-81	2.44E-79	-	1693	2	1692	0.55	KOG1516/General function prediction only ;/Carboxylesterase and related proteins	-	GO:0016787//hydrolase activity	-	ko00983//Drug metabolism - other enzymes;ko01100//Metabolic pathways;ko00960//Tropane, piperidine and pyridine alkaloid biosynthesis;ko01110//Biosynthesis of secondary metabolites	gi|156541966|ref|XP_001599255.1|	36.21	5.98E-84	PREDICTED: similar to juvenile hormone esterase [Nasonia vitripennis]	-	-	-	-	sp|P35502|ESTF_MYZPE	34.65	3.00E-67	Esterase FE4
RL-all_c680	1184	72	8	80	1029.313475	135.9344296	7.57	2.920699604	Up	1.22E-51	3.98E-50	-	988	476	513	0.54	-	-	-	-	-	gi|226372466|gb|ACO51858.1|	36.88	5.44E-19	Vitelline membrane outer layer protein 1 homolog precursor [Rana catesbeiana]	-	-	-	-	sp|Q5SXG7|VMO1_MOUSE	35.48	1.00E-16	Vitelline membrane outer layer protein 1 homolog
RL-all_rep_c11691	564	36	4	40	1080.414144	142.6829474	7.57	2.920699605	Up	1.45E-26	3.99E-25	-	177	473	297	0.58	-	-	-	-	-	gi|110456474|gb|ABG74714.1|	74.19	3.37E-12	Ac1147-like protein [Diaphorina citri]	gi|41059634|gb|AY466327.1|	99.3	0	Litopenaeus vannamei microsatellite TUMXLV9.100 sequence	-	-	-	-
RL-all_c1136	680	36	4	40	896.108202	118.3429152	7.57	2.920699605	Up	1.45E-26	3.99E-25	-	678	181	498	0.44	KOG1691/Intracellular trafficking, secretion, and vesicular transport ;/emp24/gp25L/p24 family of membrane trafficking proteins	GO:0031224//intrinsic to membrane	-	GO:0003002//regionalization;GO:0051234//establishment of localization	-	gi|237761908|emb|CAR94540.1|	75.3	2.75E-67	baiser CG11785-PA protein [Blattella germanica]	gi|3087718|emb|Y17129.1|	86.84	3.00E-09	Anguilla anguilla mRNA for S31 protein	sp|B4K4G5|TMEDA_DROMO	67.88	4.00E-61	Transmembrane emp24 domain-containing protein bai
RL-all_rep_c8503	821	32	4	36	659.7413208	98.01849248	6.73	2.750774603	Up	2.15E-22	5.30E-21	-	811	2	810	0.43	KOG1682/Lipid transport and metabolism ;/Enoyl-CoA isomerase	GO:0043231//intracellular membrane-bounded organelle	GO:0016829//lyase activity	-	ko00903//Limonene and pinene degradation;ko00930//Caprolactam degradation;ko00362//Benzoate degradation;ko00310//Lysine degradation;ko00071//Fatty acid metabolism;ko01120//Microbial metabolism in diverse environments;ko01100//Metabolic pathways;ko00281//Geraniol degradation;ko00627//Aminobenzoate degradation;ko00640//Propanoate metabolism;ko00380//Tryptophan metabolism;ko00280//Valine, leucine an…	gi|156545597|ref|XP_001604437.1|	54.37	9.08E-72	PREDICTED: similar to ENSANGP00000010268 [Nasonia vitripennis]	-	-	-	-	sp|A9JS71|ECHD3_XENLA	52.77	7.00E-67	Enoyl-CoA hydratase domain-containing protein 3, mitochondrial
RL-all_rep_c13923	898	32	4	36	603.171074	89.61378876	6.73	2.750774603	Up	2.15E-22	5.29E-21	-	726	205	522	0.65	-	-	GO:0016491//oxidoreductase activity;GO:0004871//signal transducer activity	-	-	gi|170048439|ref|XP_001852902.1|	82.93	4.68E-11	GLP_748_1200_211 [Culex quinquefasciatus]	gi|56968030|gb|AY859576.1|	96.27	1.00E-107	Gaetice depressus 28S ribosomal RNA gene, partial sequence	-	-	-	-
RL-all_rep_c13732	839	32	4	36	645.5871564	95.91559276	6.73	2.750774603	Up	2.15E-22	5.28E-21	-	410	838	429	0.55	-	-	GO:0000166//nucleotide binding	-	ko05100//Bacterial invasion of epithelial cells;ko04670//Leukocyte transendothelial migration;ko04510//Focal adhesion;ko05110//Vibrio cholerae infection;ko04145//Phagosome;ko05131//Shigellosis;ko05414//Dilated cardiomyopathy;ko04530//Tight junction;ko05130//Pathogenic Escherichia coli infection;ko04745//Phototransduction - fly;ko04810//Regulation of actin cytoskeleton;ko05416//Viral myocarditis;k…	gi|262401379|gb|ACY66592.1|	85.71	8.26E-11	hypothetical protein [Scylla paramamosain]	gi|218526713|gb|EU920969.1|	99.17	0	Penaeus sp. AT-2008 isolate KCpen 18S ribosomal RNA gene, partial sequence	-	-	-	-
RL-all_rep_c12541	463	32	4	36	1169.86528	173.8081692	6.73	2.750774603	Up	2.15E-22	5.26E-21	-	422	33	390	0.47	-	-	-	-	-	-	-	-	-	-	-	-	-	-	-	-	-
RL-all_rep_c12487	805	32	4	36	672.8541916	99.96668612	6.73	2.750774603	Up	2.15E-22	5.25E-21	-	44	520	477	0.54	KOG4063/Function unknown ;/Major epididymal secretory protein HE1	GO:0000323//lytic vacuole	GO:0032934//sterol binding;GO:0005515//protein binding	GO:0030301//cholesterol transport;GO:0055092//sterol homeostasis;GO:0009987//cellular process;GO:0051707//response to other organism	ko04142//Lysosome	gi|89258161|gb|ABD65303.1|	33.02	2.03E-15	ecdysteroid-regulated protein [Litopenaeus vannamei]	gi|19850451|gb|AF360032.1|	84.98	8.00E-41	Penaeus (Litopenaeus) vannamei microsatellite TUMXLv6.31 sequence	sp|P61917|NPC2_PANTR	29.81	3.00E-10	Epididymal secretory protein E1
RL-all_rep_c12058	732	32	4	36	739.9557708	109.9360414	6.73	2.750774603	Up	2.15E-22	5.23E-21	-	732	214	519	0.46	KOG4077/Energy production and conversion ;/Cytochrome c oxidase, subunit Va/COX6	-	GO:0015002//heme-copper terminal oxidase activity	GO:0008152//metabolic process	ko05012//Parkinson's disease;ko05016//Huntington's disease;ko01100//Metabolic pathways;ko04260//Cardiac muscle contraction;ko00190//Oxidative phosphorylation;ko05010//Alzheimer's disease	gi|51011610|gb|AAT92214.1|	68.53	9.04E-54	cytochrome c oxidase subunit Va [Ixodes pacificus]	gi|90819985|gb|DQ445512.1|	88.16	1.00E-11	Graphocephala atropunctata isolate WHGA0310 mitochondrial cytochrome c oxidase subunit Va-like protein mRNA, complete cds; nuclear gene for mitochondrial product	sp|Q94514|COX5A_DROME	61.43	3.00E-41	Cytochrome c oxidase subunit 5A, mitochondrial
RL-all_rep_c11650	635	32	4	36	852.9883848	126.729421	6.73	2.750774603	Up	2.15E-22	5.22E-21	-	1	633	633	0.57	KOG3749/Energy production and conversion ;/Phosphoenolpyruvate carboxykinase	GO:0044429//mitochondrial part;GO:0000267//cell fraction	GO:0043169//cation binding;GO:0004611//phosphoenolpyruvate carboxykinase activity;GO:0032561//guanyl ribonucleotide binding	GO:0043648//dicarboxylic acid metabolic process;GO:0031960//response to corticosteroid stimulus;GO:0006006//glucose metabolic process	ko03320//PPAR signaling pathway;ko04910//Insulin signaling pathway;ko01120//Microbial metabolism in diverse environments;ko01100//Metabolic pathways;ko00620//Pyruvate metabolism;ko01110//Biosynthesis of secondary metabolites;ko00010//Glycolysis / Gluconeogenesis;ko04920//Adipocytokine signaling pathway;ko00020//Citrate cycle (TCA cycle);ko04964//Proximal tubule bicarbonate reclamation	gi|7414466|emb|CAB85964.1|	96.92	7.42E-109	phosphoenolpyruvate carboxykinase [Litopenaeus vannamei]	gi|240002749|gb|FJ441189.1|	99.17	1.00E-128	Litopenaeus vannamei phosphoenolpyruvate carboxykinase (PEPCK) gene, partial cds	sp|Q16822|PCKGM_HUMAN	66.67	3.00E-77	Phosphoenolpyruvate carboxykinase [GTP], mitochondrial
RL-all_c8182	619	32	4	36	875.03655	130.005141	6.73	2.750774604	Up	2.15E-22	5.27E-21	-	618	190	429	0.66	-	-	-	-	-	gi|60687936|gb|AAX30301.1|	92.86	1.40E-08	unknown [Schistosoma japonicum]	gi|56968030|gb|AY859576.1|	96.23	3.00E-117	Gaetice depressus 28S ribosomal RNA gene, partial sequence	-	-	-	-
RL-all_c8011	993	32	4	36	545.4658856	81.04046556	6.73	2.750774603	Up	2.15E-22	5.27E-21	-	944	636	309	0.54	-	-	-	-	-	gi|262401223|gb|ACY66514.1|	36.56	2.49E-09	hypothetical protein [Scylla paramamosain]	gi|218526713|gb|EU920969.1|	99.47	0	Penaeus sp. AT-2008 isolate KCpen 18S ribosomal RNA gene, partial sequence	-	-	-	-
RL-all_c14	1544	32	4	36	350.8080469	52.11993672	6.73	2.750774603	Up	2.15E-22	5.24E-21	-	1542	487	1056	0.42	KOG1339/Posttranslational modification, protein turnover, chaperones ;/Aspartyl protease	GO:0015630//microtubule cytoskeleton	GO:0004175//endopeptidase activity	GO:0006915//apoptosis;GO:0019538//protein metabolic process;GO:0048102//autophagic cell death	ko04142//Lysosome	gi|146217392|gb|ABQ10738.1|	91.81	0	cathepsin D [Penaeus monodon]	gi|257228997|gb|FJ943775.1|	79.85	4.00E-66	Homarus americanus cathepsin D2 mRNA, complete cds	sp|Q03168|ASPP_AEDAE	68.66	1.00E-134	Lysosomal aspartic protease
RL-all_rep_c8705	678	28	4	32	699.0290136	118.6920093	5.89	2.558129525	Up	2.44E-18	4.73E-17	-	577	2	576	0.68	-	-	GO:0016491//oxidoreductase activity;GO:0004871//signal transducer activity	-	-	gi|156358781|ref|XP_001624693.1|	82.5	1.07E-10	predicted protein [Nematostella vectensis]	gi|56968030|gb|AY859576.1|	95	1.00E-54	Gaetice depressus 28S ribosomal RNA gene, partial sequence	-	-	-	-
RL-all_rep_c8645	562	28	4	32	843.3125824	143.1907158	5.89	2.558129525	Up	2.44E-18	4.71E-17	-	388	2	387	0.58	-	-	-	-	-	gi|16930529|gb|AAL31950.1|	36.22	3.21E-16	CDH1-D [Gallus gallus]	gi|41059634|gb|AY466327.1|	99.53	0	Litopenaeus vannamei microsatellite TUMXLV9.100 sequence	-	-	-	-
RL-all_rep_c8518	1002	28	4	32	472.99568	80.3125572	5.89	2.558129525	Up	2.44E-18	4.72E-17	-	378	1	378	0.48	-	-	-	-	-	-	-	-	-	-	-	-	-	-	-	-	-
RL-all_rep_c13943	582	28	4	32	814.3327684	138.2700727	5.89	2.558129525	Up	2.44E-18	4.81E-17	-	309	7	303	0.58	-	-	-	-	-	gi|297490465|ref|XP_002698352.1|	64.71	2.21E-20	PREDICTED: hypothetical protein [Bos taurus]	gi|41059634|gb|AY466327.1|	99.07	0	Litopenaeus vannamei microsatellite TUMXLV9.100 sequence	-	-	-	-
RL-all_rep_c13200	742	28	4	32	638.735406	108.4544236	5.89	2.558129525	Up	2.44E-18	4.79E-17	-	165	740	576	0.66	-	-	-	-	-	gi|170048439|ref|XP_001852902.1|	85.37	1.14E-11	GLP_748_1200_211 [Culex quinquefasciatus]	gi|56968030|gb|AY859576.1|	96.08	6.00E-88	Gaetice depressus 28S ribosomal RNA gene, partial sequence	-	-	-	-
RL-all_rep_c13154	1187	28	4	32	399.2768924	67.7954358	5.89	2.558129526	Up	2.44E-18	4.78E-17	-	198	881	684	0.48	KOG4297/Signal transduction mechanisms ; Defense mechanisms ;/C-type lectin	-	-	-	-	gi|296042341|gb|ADG85660.1|	43.37	6.79E-22	lectin B isoform 3 [Marsupenaeus japonicus]	-	-	-	-	-	-	-	-
RL-all_rep_c12999	767	28	4	32	617.9161296	104.9194033	5.89	2.558129525	Up	2.44E-18	4.74E-17	-	21	767	747	0.5	KOG0746/Translation, ribosomal structure and biogenesis ;/60S ribosomal protein L3 and related proteins	GO:0030529//ribonucleoprotein complex	GO:0005198//structural molecule activity	GO:0010467//gene expression	ko03010//Ribosome	gi|233957366|gb|ACQ91223.1|	87.7	6.94E-124	ribosomal protein L3 [Penaeus monodon]	gi|115382583|gb|DQ858913.1|	98.42	4.00E-129	Litopenaeus vannamei clone c021 ribosomal protein L3-like mRNA, complete sequence	sp|O16797|RL3_DROME	68.02	3.00E-92	60S ribosomal protein L3
RL-all_rep_c12265	498	28	4	32	951.6901032	161.5927356	5.89	2.558129525	Up	2.44E-18	4.78E-17	-	497	3	495	0.73	-	-	-	-	-	gi|156358781|ref|XP_001624693.1|	82.5	4.94E-11	predicted protein [Nematostella vectensis]	gi|148728131|gb|EF422366.1|	96.26	3.00E-42	Neelides sp. YG-2007 28S ribosomal RNA gene, partial sequence	-	-	-	-
RL-all_rep_c12243	514	28	4	32	922.0655084	156.5626115	5.89	2.558129525	Up	2.44E-18	4.82E-17	-	294	512	219	0.55	-	-	-	-	-	gi|262401223|gb|ACY66514.1|	77.27	7.35E-08	hypothetical protein [Scylla paramamosain]	gi|218526713|gb|EU920969.1|	99.4	0	Penaeus sp. AT-2008 isolate KCpen 18S ribosomal RNA gene, partial sequence	-	-	-	-
RL-all_rep_c12209	577	28	4	32	821.3893784	139.4682536	5.89	2.558129525	Up	2.44E-18	4.75E-17	-	377	3	375	0.58	-	-	-	-	-	gi|242009491|ref|XP_002425519.1|	53.47	6.95E-17	conserved hypothetical protein [Pediculus humanus corporis]	gi|41059634|gb|AY466327.1|	99.77	0	Litopenaeus vannamei microsatellite TUMXLV9.100 sequence	-	-	-	-
RL-all_rep_c11806	541	28	4	32	876.0474516	148.7489507	5.89	2.558129525	Up	2.44E-18	4.77E-17	-	522	1	522	0.59	-	-	-	-	-	-	-	-	-	-	-	-	-	-	-	-	-
RL-all_c8174	626	28	4	32	757.0953216	128.5514094	5.89	2.558129525	Up	2.44E-18	4.80E-17	-	450	626	177	0.55	-	-	-	-	-	gi|156358531|ref|XP_001624571.1|	73.13	3.77E-17	predicted protein [Nematostella vectensis]	gi|5825422|gb|AF124597.1|AF124597	99.05	0	Penaeus vannamei 18S ribosomal RNA, partial sequence; internal transcribed spacer 1, 5.8S ribosomal RNA, internal transcribed spacer 2, and 28S ribosomal RNA, complete sequence; intergenic spacer region, partial sequence	-	-	-	-
RL-all_c8161	553	28	4	32	857.0373804	145.5211253	5.89	2.558129526	Up	2.44E-18	4.73E-17	-	540	1	540	0.73	-	-	GO:0016491//oxidoreductase activity;GO:0004871//signal transducer activity	-	-	gi|156358781|ref|XP_001624693.1|	82.5	6.72E-11	predicted protein [Nematostella vectensis]	gi|148728131|gb|EF422366.1|	96.26	4.00E-42	Neelides sp. YG-2007 28S ribosomal RNA gene, partial sequence	-	-	-	-
RL-all_c8149	885	28	4	32	535.5273124	90.93014952	5.89	2.558129525	Up	2.44E-18	4.82E-17	-	633	352	282	0.55	-	-	-	-	ko05100//Bacterial invasion of epithelial cells;ko04670//Leukocyte transendothelial migration;ko04510//Focal adhesion;ko05110//Vibrio cholerae infection;ko04145//Phagosome;ko05131//Shigellosis;ko05414//Dilated cardiomyopathy;ko04530//Tight junction;ko05130//Pathogenic Escherichia coli infection;ko04745//Phototransduction - fly;ko04810//Regulation of actin cytoskeleton;ko05416//Viral myocarditis;k…	gi|262401379|gb|ACY66592.1|	90	5.92E-19	hypothetical protein [Scylla paramamosain]	gi|218526713|gb|EU920969.1|	99.77	0	Penaeus sp. AT-2008 isolate KCpen 18S ribosomal RNA gene, partial sequence	-	-	-	-
RL-all_c8048	590	28	4	32	803.2909684	136.3952242	5.89	2.558129525	Up	2.44E-18	4.76E-17	-	513	1	513	0.51	-	-	-	-	-	gi|307173913|gb|EFN64661.1|	35.14	3.42E-06	Tumor protein 63 [Camponotus floridanus]	-	-	-	-	-	-	-	-
RL-all_c8008	901	28	4	32	526.0173932	89.31540768	5.89	2.558129525	Up	2.44E-18	4.77E-17	-	838	305	534	0.57	KOG1721/General function prediction only ;/FOG: Zn-finger	-	-	-	-	gi|308457350|ref|XP_003091059.1|	70	2.28E-12	hypothetical protein CRE_25950 [Caenorhabditis remanei]	gi|41059656|gb|AY466348.1|	99.21	0	Litopenaeus vannamei microsatellite TUMXLV10.12 sequence	-	-	-	-
RL-all_c7939	803	28	4	32	590.2137876	100.2156691	5.89	2.558129526	Up	2.44E-18	4.72E-17	-	274	636	363	0.55	-	-	GO:0000166//nucleotide binding	-	ko05100//Bacterial invasion of epithelial cells;ko04670//Leukocyte transendothelial migration;ko04510//Focal adhesion;ko05110//Vibrio cholerae infection;ko04145//Phagosome;ko05131//Shigellosis;ko05414//Dilated cardiomyopathy;ko04530//Tight junction;ko05130//Pathogenic Escherichia coli infection;ko04745//Phototransduction - fly;ko04810//Regulation of actin cytoskeleton;ko05416//Viral myocarditis;k…	gi|116833117|gb|ABK29471.1|	91.43	1.95E-12	CHK1 checkpoint-like protein [Helicoverpa armigera]	gi|218526713|gb|EU920969.1|	99.13	0	Penaeus sp. AT-2008 isolate KCpen 18S ribosomal RNA gene, partial sequence	-	-	-	-
RL-all_c1269	833	28	4	32	568.9575888	96.60646136	5.89	2.558129526	Up	2.44E-18	4.80E-17	-	832	2	831	0.5	KOG1586/Intracellular trafficking, secretion, and vesicular transport ;/Protein required for fusion of vesicles in vesicular transport, alpha-SNAP	GO:0033267//axon part;GO:0044425//membrane part	-	GO:0016079//synaptic vesicle exocytosis;GO:0006909//phagocytosis;GO:0048592//eye morphogenesis;GO:0060560//developmental growth involved in morphogenesis;GO:0048193//Golgi vesicle transport;GO:0015031//protein transport	-	gi|242024716|ref|XP_002432772.1|	71.38	8.07E-108	Soluble NSF attachment protein, putative [Pediculus humanus corporis]	gi|90075251|dbj|AB170243.1|	79.47	6.00E-08	Macaca fascicularis brain cDNA clone: QbsB-10961, similar to human N-ethylmaleimide-sensitive factor attachment protein,alpha (NAPA), mRNA, RefSeq: NM_003827.1	sp|Q23983|SNAP_DROME	69.14	1.00E-94	Soluble NSF attachment protein
RL-all_c1074	804	28	4	32	589.4796908	100.0910228	5.89	2.558129526	Up	2.44E-18	4.75E-17	-	395	3	393	0.39	KOG2467/Amino acid transport and metabolism ;/Glycine/serine hydroxymethyltransferase	GO:0005856//cytoskeleton;GO:0019866//organelle inner membrane;GO:0005759//mitochondrial matrix;GO:0005740//mitochondrial envelope	GO:0016742//hydroxymethyl-, formyl- and related transferase activity;GO:0031406//carboxylic acid binding;GO:0005515//protein binding;GO:0004793//threonine aldolase activity;GO:0048037//cofactor binding	GO:0051260//protein homooligomerization;GO:0006545//glycine biosynthetic process;GO:0006563//L-serine metabolic process;GO:0008283//cell proliferation	ko00260//Glycine, serine and threonine metabolism;ko00460//Cyanoamino acid metabolism;ko00680//Methane metabolism;ko01120//Microbial metabolism in diverse environments;ko01100//Metabolic pathways;ko01110//Biosynthesis of secondary metabolites;ko00670//One carbon pool by folate	gi|198421647|ref|XP_002126094.1|	58.47	1.50E-31	PREDICTED: similar to Shmt2 protein [Ciona intestinalis]	-	-	-	-	sp|P34897|GLYM_HUMAN	50.85	1.00E-27	Serine hydroxymethyltransferase, mitochondrial
RL-all_rep_c13467	604	104	16	120	2914.494668	532.934982	5.47	2.451214322	Up	1.84E-61	6.15E-60	-	603	268	336	0.44	-	-	-	-	-	-	-	-	-	gi|237844616|ref|XM_002371565.1|	97.06	1.00E-05	Toxoplasma gondii ME49 microneme protein, putative, mRNA	-	-	-	-
RL-all_rep_c13375	506	52	8	60	1739.481007	318.0758194	5.47	2.451214321	Up	1.60E-31	4.69E-30	-	504	187	318	0.63	-	-	-	-	-	gi|83282419|ref|XP_729762.1|	59.18	2.18E-12	senescence-associated protein [Plasmodium yoelii yoelii str. 17XNL]	gi|56968030|gb|AY859576.1|	96.55	9.00E-120	Gaetice depressus 28S ribosomal RNA gene, partial sequence	-	-	-	-
RL-all_c134	917	52	8	60	959.8444816	175.514029	5.47	2.451214321	Up	1.60E-31	4.70E-30	-	424	744	321	0.4	-	-	-	-	-	-	-	-	-	-	-	-	-	-	-	-	-
RL-all_rep_c12125	583	48	8	56	1393.604522	276.0658055	5.05	2.335737104	Up	1.14E-27	3.15E-26	-	409	2	408	0.59	-	-	-	-	-	gi|118083774|ref|XP_001231536.1|	65.31	1.01E-16	PREDICTED: similar to Ac1147 [Gallus gallus]	gi|41059634|gb|AY466327.1|	99.77	0	Litopenaeus vannamei microsatellite TUMXLV9.100 sequence	-	-	-	-
RL-all_c191	1081	48	8	56	751.5924484	148.8865538	5.05	2.335737104	Up	1.14E-27	3.16E-26	-	2	499	498	0.42	KOG0001/Posttranslational modification, protein turnover, chaperones ; General function prediction only ;/Ubiquitin and ubiquitin-like proteins	GO:0031090//organelle membrane;GO:0031981//nuclear lumen;GO:0044444//cytoplasmic part	GO:0005488//binding	GO:0051325//interphase;GO:0044093;GO:0016070//RNA metabolic process;GO:0006974//response to DNA damage stimulus;GO:0043066//negative regulation of apoptosis;GO:0007173//epidermal growth factor receptor signaling pathway;GO:0007050//cell cycle arrest;GO:0043161//proteasomal ubiquitin-dependent protein catabolic process;GO:0002224//toll-like receptor signaling pathway;GO:0007249//I-kappaB kinase/NF…	ko03320//PPAR signaling pathway	gi|260806905|ref|XP_002598324.1|	41.18	1.69E-24	hypothetical protein BRAFLDRAFT_113894 [Branchiostoma floridae]	-	-	-	-	sp|P0CG50|UBC_MOUSE	46.31	2.00E-24	Polyubiquitin-C
RL-all_c12	2139	48	8	56	379.8370437	75.24374224	5.05	2.335737104	Up	1.14E-27	3.15E-26	-	2	1264	1263	0.42	KOG0401/Translation, ribosomal structure and biogenesis ;/Translation initiation factor 4F, ribosome/mRNA-bridging subunit (eIF-4G)	-	-	-	ko03013//RNA transport;ko05416//Viral myocarditis	gi|242005887|ref|XP_002423791.1|	49.87	1.25E-105	eukaryotic translation initiation factor 4 gamma, putative [Pediculus humanus corporis]	-	-	-	-	sp|Q5R7J9|IF4G2_PONAB	44.06	5.00E-91	Eukaryotic translation initiation factor 4 gamma 2
RL-all_rep_c8727	574	24	4	28	707.727732	140.1971817	5.05	2.335737104	Up	1.96E-14	2.63E-13	-	200	574	375	0.59	-	-	-	-	-	gi|242009491|ref|XP_002425519.1|	55	2.35E-17	conserved hypothetical protein [Pediculus humanus corporis]	gi|41059634|gb|AY466327.1|	99.77	0	Litopenaeus vannamei microsatellite TUMXLV9.100 sequence	-	-	-	-
RL-all_rep_c8669	724	24	4	28	561.0990584	111.1508043	5.05	2.335737104	Up	1.96E-14	2.60E-13	-	590	3	588	0.5	KOG0356/Posttranslational modification, protein turnover, chaperones ;/Mitochondrial chaperonin, Cpn60/Hsp60p	GO:0015630//microtubule cytoskeleton;GO:0019866//organelle inner membrane;GO:0044429//mitochondrial part	GO:0005515//protein binding;GO:0032559	GO:0006996//organelle organization;GO:0006457//protein folding;GO:0009408//response to heat;GO:0006605//protein targeting	ko04940//Type I diabetes mellitus;ko03018//RNA degradation	gi|223954136|gb|ACN30235.1|	88.78	2.28E-110	heat shock protein 60 [Litopenaeus vannamei]	gi|166798220|gb|EU263637.1|	83.67	5.00E-08	Calanus glacialis mitochondrial heat shock protein 60 (HSP60) mRNA, complete cds; nuclear gene for mitochondrial product	sp|O02649|CH60_DROME	68.21	9.00E-77	60 kDa heat shock protein, mitochondrial
RL-all_rep_c8612	673	24	4	28	603.6191952	119.5738222	5.05	2.335737104	Up	1.96E-14	2.62E-13	-	3	671	669	0.5	KOG1203/Carbohydrate transport and metabolism ;/Predicted dehydrogenase	-	GO:0016491//oxidoreductase activity	GO:0044237//cellular metabolic process	ko00740//Riboflavin metabolism;ko00860//Porphyrin and chlorophyll metabolism	gi|209734450|gb|ACI68094.1|	49.74	5.49E-44	Flavin reductase [Salmo salar]	-	-	-	-	sp|P30043|BLVRB_HUMAN	31.61	9.00E-13	Flavin reductase
RL-all_rep_c8522	694	24	4	28	585.3540608	115.9555941	5.05	2.335737103	Up	1.96E-14	2.64E-13	-	1	510	510	0.54	KOG0158/Secondary metabolites biosynthesis, transport and catabolism ;/Cytochrome P450 CYP3/CYP5/CYP6/CYP9 subfamilies	-	GO:0046872//metal ion binding	-	ko00980//Metabolism of xenobiotics by cytochrome P450;ko00140//Steroid hormone biosynthesis;ko00591//Linoleic acid metabolism;ko00983//Drug metabolism - other enzymes;ko01120//Microbial metabolism in diverse environments;ko01100//Metabolic pathways;ko00627//Aminobenzoate degradation;ko00830//Retinol metabolism;ko00982//Drug metabolism - cytochrome P450	gi|47605531|sp|Q964T2.1|CP9E2_BLAGE	53.24	8.48E-35	RecName: Full=Cytochrome P450 9e2; AltName: Full=CYPIXE2	-	-	-	-	sp|Q964T2|CP9E2_BLAGE	53.24	2.00E-35	Cytochrome P450 9e2
RL-all_rep_c8467	1161	24	4	28	349.9015661	69.31367984	5.05	2.335737104	Up	1.96E-14	2.59E-13	-	531	1160	630	0.52	-	-	-	-	-	gi|195576992|ref|XP_002078357.1|	33.94	5.79E-15	GD22587 [Drosophila simulans]	-	-	-	-	-	-	-	-
RL-all_rep_c14127	550	24	4	28	738.6103968	146.3148769	5.05	2.335737104	Up	1.96E-14	2.63E-13	-	1	549	549	0.59	-	-	-	-	-	gi|297490465|ref|XP_002698352.1|	64.71	5.13E-21	PREDICTED: hypothetical protein [Bos taurus]	gi|41059634|gb|AY466327.1|	97.43	0	Litopenaeus vannamei microsatellite TUMXLV9.100 sequence	-	-	-	-
RL-all_rep_c13927	587	24	4	28	692.0540344	137.0923038	5.05	2.335737104	Up	1.96E-14	2.65E-13	-	575	3	573	0.71	-	-	-	-	-	gi|156358781|ref|XP_001624693.1|	82.5	7.76E-11	predicted protein [Nematostella vectensis]	gi|148728131|gb|EF422366.1|	96.08	2.00E-13	Neelides sp. YG-2007 28S ribosomal RNA gene, partial sequence	-	-	-	-
RL-all_rep_c13582	670	24	4	28	606.3219676	120.1092273	5.05	2.335737104	Up	1.96E-14	2.63E-13	-	669	28	642	0.62	-	-	-	-	-	-	-	-	-	gi|5825422|gb|AF124597.1|AF124597	100	7.00E-38	Penaeus vannamei 18S ribosomal RNA, partial sequence; internal transcribed spacer 1, 5.8S ribosomal RNA, internal transcribed spacer 2, and 28S ribosomal RNA, complete sequence; intergenic spacer region, partial sequence	-	-	-	-
RL-all_rep_c13395	669	24	4	28	607.2282784	120.2887628	5.05	2.335737104	Up	1.96E-14	2.61E-13	-	56	607	552	0.68	-	-	GO:0016491//oxidoreductase activity;GO:0004871//signal transducer activity	-	-	gi|156358781|ref|XP_001624693.1|	81.58	1.16E-09	predicted protein [Nematostella vectensis]	gi|56968030|gb|AY859576.1|	94.49	8.00E-47	Gaetice depressus 28S ribosomal RNA gene, partial sequence	-	-	-	-
RL-all_rep_c13192	677	24	4	28	600.0527596	118.8673298	5.05	2.335737104	Up	1.96E-14	2.66E-13	-	677	78	600	0.59	KOG3867/General function prediction only ;/Sulfatase	-	-	-	-	gi|260821541|ref|XP_002606091.1|	40.09	2.52E-36	hypothetical protein BRAFLDRAFT_88001 [Branchiostoma floridae]	-	-	-	-	sp|Q8BM89|ARSJ_MOUSE	33.76	6.00E-27	Arylsulfatase J
RL-all_rep_c13028	582	24	4	28	697.999516	138.2700727	5.05	2.335737104	Up	1.96E-14	2.60E-13	-	581	138	444	0.49	KOG1668/Transcription ;/Elongation factor 1 beta/delta chain	GO:0044424//intracellular part	-	GO:0009987//cellular process;GO:0043170	-	gi|38047767|gb|AAR09786.1|	38.2	3.27E-22	similar to Drosophila melanogaster eEF1delta [Drosophila yakuba]	gi|328781170|ref|XM_392544.4|	83.72	1.00E-05	PREDICTED: Apis mellifera elongation factor 1-delta (eEF1delta), mRNA	sp|P29693|EF1D_XENLA	43.13	6.00E-21	Elongation factor 1-delta
RL-all_rep_c12580	678	24	4	28	599.167726	118.6920093	5.05	2.335737104	Up	1.96E-14	2.66E-13	-	8	676	669	0.48	KOG2323/Carbohydrate transport and metabolism ;/Pyruvate kinase	GO:0044444//cytoplasmic part	GO:0016301//kinase activity	GO:0006007//glucose catabolic process	ko00230//Purine metabolism;ko04930//Type II diabetes mellitus;ko00710//Carbon fixation in photosynthetic organisms;ko01120//Microbial metabolism in diverse environments;ko01100//Metabolic pathways;ko00620//Pyruvate metabolism;ko01110//Biosynthesis of secondary metabolites;ko00010//Glycolysis / Gluconeogenesis	gi|164685130|gb|ABY66598.1|	78.32	2.84E-88	pyruvate kinase 3 [Litopenaeus vannamei]	gi|126571552|gb|EF102105.1|	99.12	0	Litopenaeus vannamei pyruvate kinase mRNA, complete cds	sp|O62619|KPYK_DROME	64.19	4.00E-64	Pyruvate kinase
RL-all_rep_c12579	555	24	4	28	731.9562492	144.9967249	5.05	2.335737104	Up	1.96E-14	2.65E-13	-	380	3	378	0.58	-	-	-	-	-	gi|242009491|ref|XP_002425519.1|	53.47	3.74E-17	conserved hypothetical protein [Pediculus humanus corporis]	gi|41059634|gb|AY466327.1|	100	0	Litopenaeus vannamei microsatellite TUMXLV9.100 sequence	-	-	-	-
RL-all_rep_c12571	548	24	4	28	741.3060552	146.8488728	5.05	2.335737104	Up	1.96E-14	2.61E-13	-	548	171	378	0.65	-	-	-	-	-	gi|170048439|ref|XP_001852902.1|	85.37	5.89E-12	GLP_748_1200_211 [Culex quinquefasciatus]	gi|56968030|gb|AY859576.1|	96.68	3.00E-110	Gaetice depressus 28S ribosomal RNA gene, partial sequence	-	-	-	-
RL-all_rep_c12558	637	24	4	28	637.7326816	126.3315264	5.05	2.335737103	Up	1.96E-14	2.62E-13	-	636	1	636	0.54	KOG3236/Function unknown ;/Predicted membrane protein	GO:0016020//membrane	-	-	-	gi|156363873|ref|XP_001626264.1|	60.11	1.78E-62	predicted protein [Nematostella vectensis]	-	-	-	-	sp|Q6DFI2|TM147_XENLA	56.35	3.00E-58	Transmembrane protein 147
RL-all_rep_c12239	791	24	4	28	513.5723368	101.736008	5.05	2.335737105	Up	1.96E-14	2.65E-13	-	229	789	561	0.65	-	-	GO:0016491//oxidoreductase activity;GO:0004871//signal transducer activity	-	-	gi|83282419|ref|XP_729762.1|	59.18	5.66E-12	senescence-associated protein [Plasmodium yoelii yoelii str. 17XNL]	gi|56968030|gb|AY859576.1|	96.59	2.00E-121	Gaetice depressus 28S ribosomal RNA gene, partial sequence	-	-	-	-
RL-all_rep_c11781	696	24	4	28	583.6720092	115.6223884	5.05	2.335737105	Up	1.96E-14	2.59E-13	-	57	608	552	0.68	-	-	GO:0016491//oxidoreductase activity;GO:0004871//signal transducer activity	-	-	gi|156358781|ref|XP_001624693.1|	82.5	1.11E-10	predicted protein [Nematostella vectensis]	gi|56968030|gb|AY859576.1|	95.42	2.00E-62	Gaetice depressus 28S ribosomal RNA gene, partial sequence	-	-	-	-
RL-all_c94	1405	24	4	28	289.1357426	57.27628636	5.05	2.335737104	Up	1.96E-14	2.64E-13	-	1197	535	663	0.57	KOG1032/Function unknown ;/Uncharacterized conserved protein, contains GRAM domain	-	-	-	-	gi|307203224|gb|EFN82379.1|	36.9	3.78E-32	GRAM domain-containing protein 1B [Harpegnathos saltator]	-	-	-	-	sp|Q8CI52|GRM1C_MOUSE	27.32	4.00E-19	GRAM domain-containing protein 1C
RL-all_c8205	646	24	4	28	628.8478612	124.5714896	5.05	2.335737104	Up	1.96E-14	2.65E-13	-	323	544	222	0.53	-	-	GO:0000166//nucleotide binding	-	ko05100//Bacterial invasion of epithelial cells;ko04670//Leukocyte transendothelial migration;ko04510//Focal adhesion;ko05110//Vibrio cholerae infection;ko04145//Phagosome;ko05131//Shigellosis;ko05414//Dilated cardiomyopathy;ko04530//Tight junction;ko05130//Pathogenic Escherichia coli infection;ko04745//Phototransduction - fly;ko04810//Regulation of actin cytoskeleton;ko05416//Viral myocarditis;k…	gi|262401223|gb|ACY66514.1|	32.26	4.45E-08	hypothetical protein [Scylla paramamosain]	gi|218526713|gb|EU920969.1|	99.08	0	Penaeus sp. AT-2008 isolate KCpen 18S ribosomal RNA gene, partial sequence	-	-	-	-
RL-all_c8111	620	24	4	28	655.2189004	129.7954554	5.05	2.335737104	Up	1.96E-14	2.62E-13	-	294	34	261	0.57	-	-	-	-	-	gi|118083774|ref|XP_001231536.1|	63.04	9.98E-15	PREDICTED: similar to Ac1147 [Gallus gallus]	gi|41059634|gb|AY466327.1|	99.52	0	Litopenaeus vannamei microsatellite TUMXLV9.100 sequence	-	-	-	-
RL-all_c8100	617	24	4	28	658.4047296	130.4265516	5.05	2.335737103	Up	1.96E-14	2.61E-13	-	616	323	294	0.37	KOG4095/General function prediction only ;/Uncharacterized conserved protein (tumor-specific protein BCL7 in humans)	-	-	-	-	gi|239790931|dbj|BAH71995.1|	76.27	3.50E-27	ACYPI009643 [Acyrthosiphon pisum]	-	-	-	-	sp|Q5XFY4|BCL7A_DANRE	62.9	2.00E-16	B-cell CLL/lymphoma 7 protein family member A
RL-all_c8091	472	24	4	28	860.6688948	170.4940303	5.05	2.335737104	Up	1.96E-14	2.61E-13	-	227	30	198	0.31	-	-	-	-	-	-	-	-	-	-	-	-	-	-	-	-	-
RL-all_c8079	619	24	4	28	656.2774124	130.005141	5.05	2.335737104	Up	1.96E-14	2.61E-13	-	619	2	618	0.48	KOG1340/Lipid transport and metabolism ; Carbohydrate transport and metabolism ;/Prosaposin	GO:0044444//cytoplasmic part	-	GO:0050658//RNA transport	ko04142//Lysosome	gi|302139064|gb|ADK94870.1|	92.63	2.85E-102	saposin isoform 1 [Penaeus monodon]	gi|302139063|gb|GU566728.1|	94.83	0	Penaeus monodon saposin isoform 1 mRNA, complete cds	sp|P50405|PSPB_MOUSE	30.77	4.00E-19	Pulmonary surfactant-associated protein B
RL-all_c8069	732	24	4	28	554.9668284	109.9360414	5.05	2.335737104	Up	1.96E-14	2.59E-13	-	713	207	507	0.47	KOG4088/Intracellular trafficking, secretion, and vesicular transport ;/Translocon-associated complex TRAP, delta subunit	-	-	-	ko04141//Protein processing in endoplasmic reticulum	gi|114153110|gb|ABI52721.1|	54.69	1.59E-34	translocon associated complex TRAP delta-subunit [Argas monolakensis]	gi|262401122|gb|FJ774743.1|	85.25	1.00E-17	Scylla paramamosain translocon-associated protein delta subunit-like protein mRNA, partial cds	sp|Q2TBX5|SSRD_BOVIN	35.66	4.00E-21	Translocon-associated protein subunit delta
RL-all_c7955	611	24	4	28	664.8702428	131.707336	5.05	2.335737104	Up	1.96E-14	2.65E-13	-	25	228	204	0.56	-	-	-	-	-	gi|156356956|ref|XP_001623992.1|	89.29	3.44E-11	predicted protein [Nematostella vectensis]	gi|41059656|gb|AY466348.1|	99.18	0	Litopenaeus vannamei microsatellite TUMXLV10.12 sequence	-	-	-	-
RL-all_c76	1145	24	4	28	354.7910203	70.28225528	5.05	2.335737104	Up	1.96E-14	2.63E-13	-	1	1143	1143	0.49	KOG1799/Nucleotide transport and metabolism ;/Dihydropyrimidine dehydrogenase	GO:0044444//cytoplasmic part	GO:0043169//cation binding;GO:0051536//iron-sulfur cluster binding;GO:0016628//oxidoreductase activity, acting on the CH-CH group of donors, NAD or NADP as acceptor;GO:0004152//dihydroorotate dehydrogenase activity;GO:0042802//identical protein binding;GO:0000166//nucleotide binding;GO:0050662//coenzyme binding	GO:0006144//purine base metabolic process;GO:0019856//pyrimidine base biosynthetic process;GO:0009174;GO:0046104//thymidine metabolic process;GO:0006208//pyrimidine base catabolic process	ko00770//Pantothenate and CoA biosynthesis;ko00240//Pyrimidine metabolism;ko00983//Drug metabolism - other enzymes;ko01100//Metabolic pathways;ko00410//beta-Alanine metabolism	gi|260821394|ref|XP_002606018.1|	73.49	1.54E-172	hypothetical protein BRAFLDRAFT_129513 [Branchiostoma floridae]	gi|291244573|ref|XM_002742124.1|	87.64	2.00E-14	PREDICTED: Saccoglossus kowalevskii dihydropyrimidine dehydrogenase-like (LOC100374659), mRNA	sp|Q6NYG8|DPYD_DANRE	75	1.00E-164	Dihydropyrimidine dehydrogenase [NADP+]
RL-all_c259	1673	24	4	28	242.8187198	48.10112512	5.05	2.335737104	Up	1.96E-14	2.64E-13	-	528	1649	1122	0.48	KOG0357/Posttranslational modification, protein turnover, chaperones ;/Chaperonin complex component, TCP-1 epsilon subunit (CCT5)	GO:0043234//protein complex;GO:0044444//cytoplasmic part;GO:0031981//nuclear lumen;GO:0015630//microtubule cytoskeleton	GO:0005515//protein binding;GO:0032559	GO:0006458//'de novo' protein folding;GO:0051707//response to other organism	-	gi|237874211|ref|NP_001153860.1|	80.74	0	chaperonin containing TCP1, subunit 5 (epsilon) [Acyrthosiphon pisum]	gi|112431333|gb|DQ847956.1|	80.82	4.00E-38	Cherax quadricarinatus clone h16_H3 mRNA sequence	sp|Q4R6V2|TCPE_MACFA	75.92	0	T-complex protein 1 subunit epsilon
RL-all_c2025	522	24	4	28	778.2293452	154.1631845	5.05	2.335737103	Up	1.96E-14	2.64E-13	-	390	118	273	0.54	-	-	-	-	ko05100//Bacterial invasion of epithelial cells;ko04670//Leukocyte transendothelial migration;ko04510//Focal adhesion;ko05110//Vibrio cholerae infection;ko04145//Phagosome;ko05131//Shigellosis;ko05414//Dilated cardiomyopathy;ko04530//Tight junction;ko05130//Pathogenic Escherichia coli infection;ko04745//Phototransduction - fly;ko04810//Regulation of actin cytoskeleton;ko05416//Viral myocarditis;k…	gi|297490370|ref|XP_002698303.1|	67.12	1.76E-19	PREDICTED: hypothetical protein [Bos taurus]	gi|218526713|gb|EU920969.1|	99.05	0	Penaeus sp. AT-2008 isolate KCpen 18S ribosomal RNA gene, partial sequence	-	-	-	-
RL-all_c198	856	24	4	28	474.5744372	94.010727	5.05	2.335737104	Up	1.96E-14	2.59E-13	-	834	43	792	0.49	KOG0166/Intracellular trafficking, secretion, and vesicular transport ;/Karyopherin (importin) alpha	GO:0044424//intracellular part	GO:0005488//binding;GO:0022892	GO:0006605//protein targeting	ko04120//Ubiquitin mediated proteolysis;ko04140//Regulation of autophagy	gi|291239065|ref|XP_002739446.1|	65.52	3.25E-80	PREDICTED: karyopherin alpha 2 (RAG cohort 1, importin alpha 1)-like [Saccoglossus kowalevskii]	gi|262401450|gb|FJ774909.1|	80	3.00E-13	Scylla paramamosain importin alpha 2 mRNA, complete cds	sp|P52293|IMA2_MOUSE	59.41	4.00E-72	Importin subunit alpha-2
RL-all_c156	1096	24	4	28	370.6530276	73.4244364	5.05	2.335737104	Up	1.96E-14	2.60E-13	-	859	284	576	0.41	KOG4229/Cell motility ;/Myosin VII, myosin IXB and related myosins	-	-	-	ko04666//Fc gamma R-mediated phagocytosis	gi|241647006|ref|XP_002409900.1|	66.31	1.55E-65	Grb2 associated binder (Gab), putative [Ixodes scapularis]	-	-	-	-	sp|Q63312|PHLB1_RAT	55.84	7.00E-54	Pleckstrin homology-like domain family B member 1 (Fragment)
RL-all_c1532	580	24	4	28	700.4064108	138.746866	5.05	2.335737104	Up	1.96E-14	2.66E-13	-	380	3	378	0.58	-	-	-	-	-	gi|242009491|ref|XP_002425519.1|	54.46	2.42E-17	conserved hypothetical protein [Pediculus humanus corporis]	gi|41059634|gb|AY466327.1|	99.77	0	Litopenaeus vannamei microsatellite TUMXLV9.100 sequence	-	-	-	-
RL-all_c1395	1023	24	4	28	397.1023639	78.66391232	5.05	2.335737104	Up	1.96E-14	2.60E-13	-	936	268	669	0.54	-	-	-	-	-	gi|48108726|ref|XP_393098.1|	31.76	2.00E-31	PREDICTED: similar to CG13868-PA [Apis mellifera]	-	-	-	-	-	-	-	-
RL-all_c1342	613	24	4	28	662.7010088	131.277622	5.05	2.335737104	Up	1.96E-14	2.62E-13	-	2	613	612	0.63	-	-	-	-	-	gi|195504228|ref|XP_002098991.1|	39.39	1.21E-14	GE10662 [Drosophila yakuba]	-	-	-	-	-	-	-	-
RL-all_rep_c8365	606	116	20	136	3240.053859	663.9701512	4.88	2.286827503	Up	6.59E-63	2.22E-61	-	3	434	432	0.5	KOG4297/Signal transduction mechanisms ; Defense mechanisms ;/C-type lectin	-	-	-	ko04145//Phagosome	gi|296042357|gb|ADG85668.1|	32.14	3.24E-15	lectin B isoform 1 [Marsupenaeus japonicus]	-	-	-	-	sp|P86854|PLCL_MYTGA	30.09	8.00E-06	Perlucin-like protein
RL-all_rep_c8565	579	44	8	52	1286.296172	277.9729959	4.63	2.210206222	Up	6.49E-24	1.63E-22	-	406	131	276	0.58	-	-	-	-	-	gi|297490465|ref|XP_002698352.1|	64	1.27E-20	PREDICTED: hypothetical protein [Bos taurus]	gi|41059634|gb|AY466327.1|	99.53	0	Litopenaeus vannamei microsatellite TUMXLV9.100 sequence	-	-	-	-
RL-all_rep_c12849	814	44	8	52	914.9453116	197.7228067	4.63	2.210206222	Up	6.49E-24	1.64E-22	-	759	202	558	0.65	-	-	GO:0016491//oxidoreductase activity;GO:0004871//signal transducer activity	-	-	gi|83282419|ref|XP_729762.1|	59.18	5.98E-12	senescence-associated protein [Plasmodium yoelii yoelii str. 17XNL]	gi|56968030|gb|AY859576.1|	96.74	2.00E-128	Gaetice depressus 28S ribosomal RNA gene, partial sequence	-	-	-	-
RL-all_rep_c12825	868	44	8	52	858.0247504	185.422079	4.63	2.210206222	Up	6.49E-24	1.63E-22	-	713	333	381	0.4	-	-	-	-	-	-	-	-	-	-	-	-	-	-	-	-	-
RL-all_rep_c12123	439	44	8	52	1696.504518	366.6204206	4.63	2.210206222	Up	6.49E-24	1.63E-22	-	1	357	357	0.56	KOG2806/Carbohydrate transport and metabolism ;/Chitinase	-	GO:0003824//catalytic activity	GO:0008152//metabolic process	ko00520//Amino sugar and nucleotide sugar metabolism	gi|89258153|gb|ABD65299.1|	97.89	2.10E-54	ENSANGP00000021035-like [Litopenaeus vannamei]	gi|89258152|gb|DQ398565.1|	96.46	0	Litopenaeus vannamei ENSANGP00000021035-like mRNA, partial cds	-	-	-	-
RL-all_rep_c11533	555	44	8	52	1341.91979	289.9934498	4.63	2.210206222	Up	6.49E-24	1.63E-22	-	47	553	507	0.56	KOG4185/Posttranslational modification, protein turnover, chaperones ;/Predicted E3 ubiquitin ligase	-	-	-	ko03320//PPAR signaling pathway	gi|297461532|ref|XP_001251963.2|	31.71	1.00E-06	PREDICTED: ubiquitin B-like, partial [Bos taurus]	-	-	-	-	sp|Q05120|UBIL_NPVOP	35.53	5.00E-07	Ubiquitin-like protein
RL-all_rep_c12462	1079	80	16	96	1254.97596	298.3250503	4.21	2.072702698	Up	5.05E-39	1.55E-37	-	1	978	978	0.56	KOG4297/Signal transduction mechanisms ; Defense mechanisms ;/C-type lectin	-	-	-	ko04145//Phagosome	gi|115432413|gb|ABI97373.1|	75.24	7.83E-139	C-type lectin [Penaeus monodon]	gi|115432412|gb|DQ871244.1|	81.56	3.00E-121	Penaeus monodon C-type lectin mRNA, complete cds	sp|P22897|MRC1_HUMAN	24.45	2.00E-09	Macrophage mannose receptor 1
RL-all_rep_c8529	707	60	12	72	1436.47708	341.4703634	4.21	2.072702698	Up	1.48E-29	4.17E-28	-	350	3	348	0.57	-	-	-	-	-	gi|156358531|ref|XP_001624571.1|	73.13	4.85E-17	predicted protein [Nematostella vectensis]	gi|5825422|gb|AF124597.1|AF124597	98.59	0	Penaeus vannamei 18S ribosomal RNA, partial sequence; internal transcribed spacer 1, 5.8S ribosomal RNA, internal transcribed spacer 2, and 28S ribosomal RNA, complete sequence; intergenic spacer region, partial sequence	-	-	-	-
RL-all_rep_c13972	806	60	12	72	1260.036347	299.5279739	4.21	2.072702698	Up	1.48E-29	4.16E-28	-	310	558	249	0.49	-	-	-	-	-	-	-	-	-	-	-	-	-	-	-	-	-
RL-all_rep_c13955	746	60	12	72	1361.379753	323.6186956	4.21	2.072702698	Up	1.48E-29	4.15E-28	-	583	2	582	0.67	-	-	GO:0016491//oxidoreductase activity;GO:0004871//signal transducer activity	-	-	gi|83282419|ref|XP_729762.1|	64.52	4.69E-13	senescence-associated protein [Plasmodium yoelii yoelii str. 17XNL]	gi|56968030|gb|AY859576.1|	96.53	1.00E-91	Gaetice depressus 28S ribosomal RNA gene, partial sequence	-	-	-	-
RL-all_rep_c12779	538	60	12	72	1887.712446	448.7352172	4.21	2.072702699	Up	1.48E-29	4.18E-28	-	268	537	270	0.44	-	-	-	-	-	-	-	-	-	gi|237844616|ref|XM_002371565.1|	97.06	9.00E-06	Toxoplasma gondii ME49 microneme protein, putative, mRNA	-	-	-	-
RL-all_rep_c11571	795	60	12	72	1277.470812	303.6723861	4.21	2.072702698	Up	1.48E-29	4.14E-28	-	693	541	153	0.25	-	-	-	-	-	-	-	-	-	gi|148532179|gb|EF584003.1|	99.19	0	Litopenaeus vannamei mitochondrion, complete genome	-	-	-	-
RL-all_rep_c8455	1402	40	8	48	482.9240588	114.7976923	4.21	2.072702698	Up	2.83E-20	5.68E-19	-	211	1401	1191	0.58	-	-	-	-	-	gi|193713722|ref|XP_001942734.1|	48.28	4.10E-64	PREDICTED: hypothetical protein [Acyrthosiphon pisum]	gi|91078455|ref|XM_971035.1|	100	6.00E-09	PREDICTED: Tribolium castaneum hypothetical LOC655748 (LOC655748), mRNA	-	-	-	-
RL-all_rep_c11631	630	40	8	48	1074.697667	255.47042	4.21	2.072702698	Up	2.83E-20	5.69E-19	-	630	124	507	0.66	-	-	-	-	-	gi|170583160|ref|XP_001896458.1|	66.67	5.23E-06	hypothetical protein Bm1_24990 [Brugia malayi]	gi|5825422|gb|AF124597.1|AF124597	97.19	0	Penaeus vannamei 18S ribosomal RNA, partial sequence; internal transcribed spacer 1, 5.8S ribosomal RNA, internal transcribed spacer 2, and 28S ribosomal RNA, complete sequence; intergenic spacer region, partial sequence	-	-	-	-
RL-all_c237	1351	40	8	48	501.1543528	119.131284	4.21	2.072702698	Up	2.83E-20	5.69E-19	-	866	483	384	0.48	-	-	-	-	-	-	-	-	-	gi|262401374|gb|FJ774869.1|	89.55	1.00E-10	Scylla paramamosain hypothetical protein mRNA, complete cds	-	-	-	-
RL-all_c1291	625	40	8	48	1083.295249	257.5141834	4.21	2.072702698	Up	2.83E-20	5.67E-19	-	623	3	621	0.58	-	-	-	-	-	gi|260824754|ref|XP_002607332.1|	41.1	2.34E-19	hypothetical protein BRAFLDRAFT_119209 [Branchiostoma floridae]	-	-	-	-	-	-	-	-
RL-all_rep_c9104	564	20	4	24	600.23008	142.6829474	4.21	2.072702698	Up	1.01E-10	6.73E-10	-	199	564	366	0.59	-	-	-	-	-	gi|297490465|ref|XP_002698352.1|	38.01	8.04E-15	PREDICTED: hypothetical protein [Bos taurus]	gi|41059634|gb|AY466327.1|	99.3	0	Litopenaeus vannamei microsatellite TUMXLV9.100 sequence	-	-	-	-
RL-all_rep_c8845	565	20	4	24	599.167726	142.4304112	4.21	2.072702698	Up	1.01E-10	6.70E-10	-	178	564	387	0.58	-	-	-	-	-	gi|242009491|ref|XP_002425519.1|	54.17	1.62E-15	conserved hypothetical protein [Pediculus humanus corporis]	gi|41059634|gb|AY466327.1|	99.3	0	Litopenaeus vannamei microsatellite TUMXLV9.100 sequence	-	-	-	-
RL-all_rep_c8791	551	20	4	24	614.3915884	146.0493327	4.21	2.072702698	Up	1.01E-10	6.77E-10	-	51	296	246	0.53	-	-	-	-	ko05100//Bacterial invasion of epithelial cells;ko04670//Leukocyte transendothelial migration;ko04510//Focal adhesion;ko05110//Vibrio cholerae infection;ko04145//Phagosome;ko05131//Shigellosis;ko05414//Dilated cardiomyopathy;ko04530//Tight junction;ko05130//Pathogenic Escherichia coli infection;ko04745//Phototransduction - fly;ko04810//Regulation of actin cytoskeleton;ko05416//Viral myocarditis;k…	gi|297490398|ref|XP_002698317.1|	64.1	1.92E-18	PREDICTED: hypothetical protein [Bos taurus]	gi|218526713|gb|EU920969.1|	98.92	0	Penaeus sp. AT-2008 isolate KCpen 18S ribosomal RNA gene, partial sequence	-	-	-	-
RL-all_rep_c8668	493	20	4	24	686.6729516	163.2316071	4.21	2.072702698	Up	1.01E-10	6.81E-10	-	407	3	405	0.59	-	-	-	-	-	gi|242009491|ref|XP_002425519.1|	82.22	1.50E-12	conserved hypothetical protein [Pediculus humanus corporis]	gi|41059634|gb|AY466327.1|	99.41	0	Litopenaeus vannamei microsatellite TUMXLV9.100 sequence	-	-	-	-
RL-all_rep_c8600	839	20	4	24	403.4919728	95.91559276	4.21	2.072702698	Up	1.01E-10	6.80E-10	-	3	536	534	0.52	KOG3660/Signal transduction mechanisms ;/Sodium-neurotransmitter symporter	GO:0016021//integral to membrane	GO:0015171//amino acid transmembrane transporter activity;GO:0015293//symporter activity	GO:0006865//amino acid transport	-	gi|110749044|ref|XP_001121271.1|	46.01	1.43E-35	PREDICTED: similar to CG3252-PA [Apis mellifera]	-	-	-	-	sp|Q29GB8|NAAT1_DROPS	35.93	4.00E-33	Sodium-dependent nutrient amino acid transporter 1
RL-all_rep_c8596	1355	20	4	24	249.8374651	59.38980244	4.21	2.072702698	Up	1.01E-10	6.72E-10	-	853	53	801	0.49	KOG0203/Inorganic ion transport and metabolism ;/Na+/K+ ATPase, alpha subunit	GO:0031224//intrinsic to membrane	GO:0042625//ATPase activity, coupled to transmembrane movement of ions;GO:0022890//inorganic cation transmembrane transporter activity;GO:0032559	GO:0009206;GO:0006812//cation transport	ko04978//Mineral absorption;ko04961//Endocrine and other factor-regulated calcium reabsorption;ko04974//Protein digestion and absorption;ko04970//Salivary secretion;ko04973//Carbohydrate digestion and absorption;ko04972//Pancreatic secretion;ko04976//Bile secretion;ko04260//Cardiac muscle contraction;ko04971//Gastric acid secretion;ko04960//Aldosterone-regulated sodium reabsorption;ko04964//Proxi…	gi|157690439|gb|ABV65906.1|	89.71	0	sodium/potassium-transporting ATPase subunit alpha [Penaeus monodon]	gi|157690438|gb|EF672699.1|	97.64	0	Penaeus monodon sodium/potassium-transporting ATPase subunit alpha mRNA, complete cds	sp|P13607|ATNA_DROME	88.48	0	Sodium/potassium-transporting ATPase subunit alpha
RL-all_rep_c8540	829	20	4	24	408.359186	97.07259628	4.21	2.072702698	Up	1.01E-10	6.76E-10	-	543	55	489	0.41	KOG1683/Lipid transport and metabolism ;/Hydroxyacyl-CoA dehydrogenase/enoyl-CoA hydratase	GO:0005739//mitochondrion	GO:0005488//binding;GO:0016616//oxidoreductase activity, acting on the CH-OH group of donors, NAD or NADP as acceptor	GO:0006631//fatty acid metabolic process	ko00930//Caprolactam degradation;ko00362//Benzoate degradation;ko00310//Lysine degradation;ko00071//Fatty acid metabolism;ko01120//Microbial metabolism in diverse environments;ko01100//Metabolic pathways;ko01040//Biosynthesis of unsaturated fatty acids;ko00627//Aminobenzoate degradation;ko00640//Propanoate metabolism;ko00380//Tryptophan metabolism;ko00280//Valine, leucine and isoleucine degradati…	gi|242010793|ref|XP_002426143.1|	60.93	4.63E-47	3-hydroxyacyl-CoA dehyrogenase, putative [Pediculus humanus corporis]	gi|156543676|ref|XM_001605300.1|	87.1	1.00E-05	PREDICTED: Nasonia vitripennis similar to hydroxyacyl-coenzyme A dehydrogenase (LOC100121740), mRNA	sp|Q29554|ECHA_PIG	60.26	2.00E-39	Trifunctional enzyme subunit alpha, mitochondrial
RL-all_rep_c8504	582	20	4	24	581.6662632	138.2700727	4.21	2.072702698	Up	1.01E-10	6.73E-10	-	2	580	579	0.54	KOG4824/Cell wall/membrane/envelope biogenesis ;/Apolipoprotein D/Lipocalin	-	-	-	-	gi|291241282|ref|XP_002740542.1|	37.5	2.95E-23	PREDICTED: apolipoprotein D-like [Saccoglossus kowalevskii]	gi|115382585|gb|DQ858916.1|	98.54	1.00E-180	Litopenaeus vannamei clone c029 crustacyanin-A2 subunit-like mRNA, partial sequence	sp|P05090|APOD_HUMAN	27.33	4.00E-14	Apolipoprotein D
RL-all_rep_c2140	736	20	4	24	459.95892	109.3385629	4.21	2.072702698	Up	1.01E-10	6.80E-10	-	331	561	231	0.53	-	-	-	-	ko05100//Bacterial invasion of epithelial cells;ko04670//Leukocyte transendothelial migration;ko04510//Focal adhesion;ko05110//Vibrio cholerae infection;ko04145//Phagosome;ko05131//Shigellosis;ko05414//Dilated cardiomyopathy;ko04530//Tight junction;ko05130//Pathogenic Escherichia coli infection;ko04745//Phototransduction - fly;ko04810//Regulation of actin cytoskeleton;ko05416//Viral myocarditis;k…	gi|297490428|ref|XP_002698333.1|	63.75	1.51E-16	PREDICTED: hypothetical protein [Bos taurus]	gi|218526713|gb|EU920969.1|	99.32	0	Penaeus sp. AT-2008 isolate KCpen 18S ribosomal RNA gene, partial sequence	sp|Q5DU56|NLRC3_MOUSE	82.76	2.00E-07	Protein NLRC3
RL-all_rep_c14239	582	20	4	24	581.6662632	138.2700727	4.21	2.072702698	Up	1.01E-10	6.72E-10	-	382	5	378	0.59	-	-	-	-	-	gi|242009491|ref|XP_002425519.1|	54.46	1.42E-17	conserved hypothetical protein [Pediculus humanus corporis]	gi|41059634|gb|AY466327.1|	99.53	0	Litopenaeus vannamei microsatellite TUMXLV9.100 sequence	-	-	-	-
RL-all_rep_c14105	510	20	4	24	663.7838532	157.7905536	4.21	2.072702698	Up	1.01E-10	6.70E-10	-	335	3	333	0.59	-	-	-	-	-	gi|118083774|ref|XP_001231536.1|	65.31	4.36E-16	PREDICTED: similar to Ac1147 [Gallus gallus]	gi|41059634|gb|AY466327.1|	99.3	0	Litopenaeus vannamei microsatellite TUMXLV9.100 sequence	-	-	-	-
RL-all_rep_c13944	567	20	4	24	597.0542596	141.9280111	4.21	2.072702698	Up	1.01E-10	6.76E-10	-	180	566	387	0.58	-	-	-	-	-	gi|242009491|ref|XP_002425519.1|	54.17	1.61E-15	conserved hypothetical protein [Pediculus humanus corporis]	gi|41059634|gb|AY466327.1|	98.61	0	Litopenaeus vannamei microsatellite TUMXLV9.100 sequence	-	-	-	-
RL-all_rep_c13664	633	20	4	24	534.8021568	127.1298299	4.21	2.072702698	Up	1.01E-10	6.81E-10	-	12	632	621	0.69	-	-	GO:0016491//oxidoreductase activity;GO:0004871//signal transducer activity	-	-	gi|156404354|ref|XP_001640372.1|	85.29	2.96E-09	predicted protein [Nematostella vectensis]	gi|148728131|gb|EF422366.1|	96.04	2.00E-38	Neelides sp. YG-2007 28S ribosomal RNA gene, partial sequence	-	-	-	-
RL-all_rep_c13605	740	20	4	24	457.4726556	108.7475437	4.21	2.072702697	Up	1.01E-10	6.71E-10	-	169	738	570	0.66	-	-	-	-	-	gi|170048439|ref|XP_001852902.1|	85.37	1.14E-11	GLP_748_1200_211 [Culex quinquefasciatus]	gi|56968030|gb|AY859576.1|	96.08	6.00E-88	Gaetice depressus 28S ribosomal RNA gene, partial sequence	-	-	-	-
RL-all_rep_c13415	514	20	4	24	658.6182204	156.5626115	4.21	2.072702698	Up	1.01E-10	6.79E-10	-	514	77	438	0.72	-	-	-	-	-	-	-	-	-	gi|56968030|gb|AY859576.1|	95.04	3.00E-55	Gaetice depressus 28S ribosomal RNA gene, partial sequence	-	-	-	-
RL-all_rep_c13055	656	20	4	24	516.0514712	122.672534	4.21	2.072702698	Up	1.01E-10	6.75E-10	-	1	654	654	0.6	KOG2737/General function prediction only ;/Putative metallopeptidase	-	GO:0046872//metal ion binding;GO:0008235//metalloexopeptidase activity	GO:0019752//carboxylic acid metabolic process;GO:0043170;GO:0044238//primary metabolic process	-	gi|156407139|ref|XP_001641402.1|	58.53	2.65E-72	predicted protein [Nematostella vectensis]	gi|170059645|ref|XM_001865417.1|	97.06	1.00E-05	Culex quinquefasciatus xaa-pro dipeptidase, mRNA	sp|Q5RFB3|PEPD_PONAB	55.25	6.00E-70	Xaa-Pro dipeptidase
RL-all_rep_c12892	866	20	4	24	390.9119691	92.9251528	4.21	2.072702698	Up	1.01E-10	6.74E-10	-	313	771	459	0.55	-	-	-	-	-	gi|262401379|gb|ACY66592.1|	90	5.71E-19	hypothetical protein [Scylla paramamosain]	gi|218526713|gb|EU920969.1|	99.38	0	Penaeus sp. AT-2008 isolate KCpen 18S ribosomal RNA gene, partial sequence	-	-	-	-
RL-all_rep_c12881	559	20	4	24	605.5988644	143.9591812	4.21	2.072702698	Up	1.01E-10	6.80E-10	-	557	303	255	0.41	KOG1652/Intracellular trafficking, secretion, and vesicular transport ;/Mitochondrial import inner membrane translocase, subunit TIM17	GO:0005743//mitochondrial inner membrane;GO:0031224//intrinsic to membrane	GO:0008320//protein transmembrane transporter activity	GO:0015031//protein transport	-	gi|260809879|ref|XP_002599732.1|	68.24	1.28E-25	hypothetical protein BRAFLDRAFT_287198 [Branchiostoma floridae]	gi|195446434|ref|XM_002070743.1|	88.33	6.00E-07	Drosophila willistoni GK12238 (Dwil\GK12238), mRNA	sp|Q9Z0V7|TI17B_MOUSE	60	2.00E-20	Mitochondrial import inner membrane translocase subunit Tim17-B
RL-all_rep_c12875	629	20	4	24	538.2031244	127.9382867	4.21	2.072702698	Up	1.01E-10	6.81E-10	-	464	153	312	0.44	-	-	-	-	-	-	-	-	-	-	-	-	-	-	-	-	-
RL-all_rep_c12582	579	20	4	24	584.680078	138.986498	4.21	2.072702698	Up	1.01E-10	6.78E-10	-	546	19	528	0.46	KOG1690/Intracellular trafficking, secretion, and vesicular transport ;/emp24/gp25L/p24 family of membrane trafficking proteins	GO:0031224//intrinsic to membrane;GO:0031090//organelle membrane;GO:0043231//intracellular membrane-bounded organelle	-	GO:0003002//regionalization;GO:0051234//establishment of localization	-	gi|170041825|ref|XP_001848650.1|	80	1.81E-78	transmembrane emp24 domain-containing protein 9 [Culex quinquefasciatus]	gi|195572191|ref|XM_002104044.1|	93.33	4.00E-14	Drosophila simulans GD20772 (Dsim\GD20772), mRNA	sp|B4GMC3|TMEDE_DROPE	84.85	5.00E-77	Transmembrane emp24 domain-containing protein eca
RL-all_rep_c12566	667	20	4	24	507.5408776	120.6494488	4.21	2.072702698	Up	1.01E-10	6.75E-10	-	1	633	633	0.46	KOG0190/Posttranslational modification, protein turnover, chaperones ;/Protein disulfide isomerase (prolyl 4-hydroxylase beta subunit)	GO:0031967;GO:0012505//endomembrane system;GO:0044432//endoplasmic reticulum part	GO:0016862//intramolecular oxidoreductase activity, interconverting keto- and enol-groups;GO:0015036//disulfide oxidoreductase activity	GO:0018904;GO:0044267//cellular protein metabolic process;GO:0019725//cellular homeostasis	ko04141//Protein processing in endoplasmic reticulum	gi|225382096|gb|ACN89260.1|	99.47	3.23E-112	protein disulfide isomerase [Litopenaeus vannamei]	gi|332271600|gb|HQ630062.1|	93.41	0	Fenneropenaeus chinensis protein disulfide isomerase 2 mRNA, complete cds	sp|P54399|PDI_DROME	67.89	8.00E-77	Protein disulfide-isomerase
RL-all_rep_c12301	569	20	4	24	594.9556508	141.4291429	4.21	2.072702698	Up	1.01E-10	6.69E-10	-	200	568	369	0.58	-	-	-	-	-	gi|242009491|ref|XP_002425519.1|	54.64	2.53E-16	conserved hypothetical protein [Pediculus humanus corporis]	gi|41059634|gb|AY466327.1|	99.53	0	Litopenaeus vannamei microsatellite TUMXLV9.100 sequence	-	-	-	-
RL-all_rep_c12222	513	20	4	24	659.9020764	156.8678018	4.21	2.072702698	Up	1.01E-10	6.79E-10	-	61	513	453	0.42	-	-	-	-	-	-	-	-	-	-	-	-	-	-	-	-	-
RL-all_rep_c12149	628	20	4	24	539.0601356	128.14201	4.21	2.072702698	Up	1.01E-10	6.79E-10	-	3	509	507	0.54	-	-	-	-	-	gi|291235670|ref|XP_002737763.1|	29.5	9.00E-11	PREDICTED: conserved hypothetical protein-like [Saccoglossus kowalevskii]	-	-	-	-	-	-	-	-
RL-all_rep_c12119	1172	20	4	24	288.8479226	68.66312484	4.21	2.072702698	Up	1.01E-10	6.68E-10	-	1171	131	1041	0.57	KOG2349/Inorganic ion transport and metabolism ;/Na+:iodide/myo-inositol/multivitamin symporters	GO:0016020//membrane	-	GO:0006810//transport	-	gi|48476121|gb|AAT44356.1|	37.78	8.19E-52	sodium/glucose cotransporter [Crassostrea gigas]	gi|118097872|ref|XM_414826.2|	97.78	5.00E-12	PREDICTED: Gallus gallus similar to solute carrier family 5 (sodium/glucose cotransporter), member 10 (LOC416522), mRNA	sp|A8WHP3|SC5A9_DANRE	40.86	4.00E-46	Sodium/glucose cotransporter 4
RL-all_rep_c11728	485	20	4	24	697.999516	165.9240872	4.21	2.072702698	Up	1.01E-10	6.78E-10	-	52	480	429	0.51	KOG0233/Energy production and conversion ;/Vacuolar H+-ATPase V0 sector, subunit c''	GO:0033176;GO:0031224//intrinsic to membrane	GO:0015077//monovalent inorganic cation transmembrane transporter activity;GO:0015662//ATPase activity, coupled to transmembrane movement of ions, phosphorylative mechanism	GO:0000278//mitotic cell cycle;GO:0015988//energy coupled proton transport, against electrochemical gradient	ko05110//Vibrio cholerae infection;ko04145//Phagosome;ko05323//Rheumatoid arthritis;ko04142//Lysosome;ko01100//Metabolic pathways;ko00190//Oxidative phosphorylation;ko05120//Epithelial cell signaling in Helicobacter pylori infection	gi|289741807|gb|ADD19651.1|	80	2.99E-26	vacuolar H+-ATPase v0 sector subunit C [Glossina morsitans morsitans]	gi|27640976|emb|BX067695.1|	84.5	4.00E-17	Single read from an extremity of a full-length cDNA clone made from Anopheles gambiae total adult females. 5-PRIME end of clone FK0AAC51CA04 of strain 6-9 of Anopheles gambiae (African malaria mosquito)	sp|Q91V37|VATO_MOUSE	66.67	3.00E-21	V-type proton ATPase 21 kDa proteolipid subunit
RL-all_rep_c11677	167	20	4	24	2027.124343	481.8753432	4.21	2.072702698	Up	1.01E-10	6.73E-10	-	2	166	165	0.67	-	-	-	-	-	-	-	-	-	-	-	-	-	-	-	-	-
RL-all_rep_c11666	1063	20	4	24	318.4663831	75.70384036	4.21	2.072702698	Up	1.01E-10	6.82E-10	-	1062	1	1062	0.5	KOG0141/Amino acid transport and metabolism ; Lipid transport and metabolism ;/Isovaleryl-CoA dehydrogenase	GO:0005740//mitochondrial envelope	GO:0003997//acyl-CoA oxidase activity;GO:0050662//coenzyme binding;GO:0005504//fatty acid binding;GO:0003995//acyl-CoA dehydrogenase activity	GO:0006635//fatty acid beta-oxidation;GO:0001676//long-chain fatty acid metabolic process;GO:0031327;GO:0009437//carnitine metabolic process;GO:0008203//cholesterol metabolic process;GO:0006579;GO:0051260//protein homooligomerization;GO:0045922//negative regulation of fatty acid metabolic process;GO:0048871//multicellular organismal homeostasis	ko03320//PPAR signaling pathway;ko00071//Fatty acid metabolism;ko01100//Metabolic pathways	gi|113931598|ref|NP_001039250.1|	65.35	5.50E-129	long-chain acyl-CoA dehydrogenase [Xenopus (Silurana) tropicalis]	gi|291230592|ref|XM_002735202.1|	97.37	7.00E-08	PREDICTED: Saccoglossus kowalevskii long-chain acyl-CoA dehydrogenase-like (LOC100375371), mRNA	sp|P15650|ACADL_RAT	66.98	1.00E-122	Long-chain specific acyl-CoA dehydrogenase, mitochondrial
RL-all_c8200	567	20	4	24	597.0542596	141.9280111	4.21	2.072702698	Up	1.01E-10	6.72E-10	-	201	566	366	0.59	-	-	-	-	-	gi|242009491|ref|XP_002425519.1|	54.64	2.49E-16	conserved hypothetical protein [Pediculus humanus corporis]	gi|41059634|gb|AY466327.1|	99.77	0	Litopenaeus vannamei microsatellite TUMXLV9.100 sequence	-	-	-	-
RL-all_c8141	634	20	4	24	533.9586204	126.9293096	4.21	2.072702698	Up	1.01E-10	6.74E-10	-	340	606	267	0.53	-	-	-	-	-	-	-	-	-	-	-	-	-	-	-	-	-
RL-all_c8096	531	20	4	24	637.5325144	151.5502492	4.21	2.072702698	Up	1.01E-10	6.76E-10	-	175	531	357	0.59	-	-	-	-	-	gi|118083774|ref|XP_001231536.1|	65.31	8.05E-17	PREDICTED: similar to Ac1147 [Gallus gallus]	gi|41059634|gb|AY466327.1|	99.53	0	Litopenaeus vannamei microsatellite TUMXLV9.100 sequence	-	-	-	-
RL-all_c7979	802	20	4	24	422.1069392	100.3406263	4.21	2.072702698	Up	1.01E-10	6.71E-10	-	575	3	573	0.65	-	-	-	-	-	gi|83282419|ref|XP_729762.1|	64.52	2.43E-16	senescence-associated protein [Plasmodium yoelii yoelii str. 17XNL]	gi|56968030|gb|AY859576.1|	96.95	6.00E-125	Gaetice depressus 28S ribosomal RNA gene, partial sequence	-	-	-	-
RL-all_c578	583	20	4	24	580.6685508	138.0329028	4.21	2.072702698	Up	1.01E-10	6.70E-10	-	582	1	582	0.49	KOG2582/Posttranslational modification, protein turnover, chaperones ; Signal transduction mechanisms ;/COP9 signalosome, subunit CSN3	GO:0043234//protein complex;GO:0043231//intracellular membrane-bounded organelle	GO:0005488//binding	GO:0043009//chordate embryonic development;GO:0009314//response to radiation	-	gi|66515345|ref|XP_624761.1|	55.61	1.25E-53	PREDICTED: similar to COP9 constitutive photomorphogenic homolog subunit 3 [Apis mellifera]	-	-	-	-	sp|Q5ZJF1|CSN3_CHICK	54.17	2.00E-51	COP9 signalosome complex subunit 3
RL-all_c343	1291	20	4	24	262.222901	62.33399096	4.21	2.072702698	Up	1.01E-10	6.68E-10	-	92	724	633	0.5	KOG4400/Posttranslational modification, protein turnover, chaperones ;/E3 ubiquitin ligase interacting with arginine methyltransferase	-	GO:0005488//binding	-	-	gi|241780604|ref|XP_002400201.1|	60	6.26E-64	E3 ubiquitin ligase, putative [Ixodes scapularis]	gi|156536894|ref|XM_001607216.1|	92.86	2.00E-05	PREDICTED: Nasonia vitripennis similar to zinc finger protein, transcript variant 2 (LOC100114151), mRNA	sp|Q04832|HEXP_LEIMA	34.47	7.00E-41	DNA-binding protein HEXBP
RL-all_c251	1360	20	4	24	248.918945	59.1714576	4.21	2.072702698	Up	1.01E-10	6.68E-10	-	1358	3	1356	0.61	KOG1516/General function prediction only ;/Carboxylesterase and related proteins	-	GO:0016788//hydrolase activity, acting on ester bonds	GO:0042221//response to chemical stimulus	ko00983//Drug metabolism - other enzymes	gi|91084115|ref|XP_967137.1|	38.04	2.82E-70	PREDICTED: similar to juvenile hormone esterase [Tribolium castaneum]	-	-	-	-	sp|P14943|EST2_RABIT	38.9	2.00E-59	Liver carboxylesterase 2
RL-all_c2022	558	20	4	24	606.6841672	144.2171726	4.21	2.072702698	Up	1.01E-10	6.69E-10	-	1	519	519	0.73	-	-	-	-	-	gi|156358781|ref|XP_001624693.1|	82.5	6.83E-11	predicted protein [Nematostella vectensis]	gi|148728131|gb|EF422366.1|	96.26	4.00E-42	Neelides sp. YG-2007 28S ribosomal RNA gene, partial sequence	-	-	-	-
RL-all_c1946	539	20	4	24	628.0700652	149.3008948	4.21	2.072702698	Up	1.01E-10	6.76E-10	-	357	1	357	0.58	-	-	-	-	-	gi|242009491|ref|XP_002425519.1|	53.19	2.68E-14	conserved hypothetical protein [Pediculus humanus corporis]	gi|41059634|gb|AY466327.1|	99.5	0	Litopenaeus vannamei microsatellite TUMXLV9.100 sequence	-	-	-	-
RL-all_c188	801	20	4	24	422.633914	100.4658955	4.21	2.072702698	Up	1.01E-10	6.77E-10	-	2	376	375	0.39	-	-	-	-	-	-	-	-	-	-	-	-	-	-	-	-	-
RL-all_c1699	594	20	4	24	569.9154296	135.4767379	4.21	2.072702698	Up	1.01E-10	6.71E-10	-	593	171	423	0.66	-	-	-	-	-	gi|170048439|ref|XP_001852902.1|	85.37	7.21E-12	GLP_748_1200_211 [Culex quinquefasciatus]	gi|56968030|gb|AY859576.1|	96.27	9.00E-108	Gaetice depressus 28S ribosomal RNA gene, partial sequence	-	-	-	-
RL-all_c1649	545	20	4	24	621.1555324	147.6572152	4.21	2.072702698	Up	1.01E-10	6.71E-10	-	26	544	519	0.73	-	-	-	-	-	gi|156404354|ref|XP_001640372.1|	83.87	1.48E-07	predicted protein [Nematostella vectensis]	gi|56968003|gb|AY859549.1|	94.95	5.00E-35	Anaspides tasmaniae internal transcribed spacer 2 and 28S ribosomal RNA gene, partial sequence	-	-	-	-
RL-all_c1645	683	20	4	24	495.6511936	117.8231073	4.21	2.072702698	Up	1.01E-10	6.75E-10	-	683	216	468	0.47	KOG0137/Lipid transport and metabolism ;/Very-long-chain acyl-CoA dehydrogenase	GO:0019866//organelle inner membrane;GO:0044429//mitochondrial part	GO:0003995//acyl-CoA dehydrogenase activity;GO:0050662//coenzyme binding	GO:0000038//very long-chain fatty acid metabolic process;GO:0045922//negative regulation of fatty acid metabolic process;GO:0006635//fatty acid beta-oxidation	ko00071//Fatty acid metabolism;ko01100//Metabolic pathways	gi|160774198|gb|AAI55202.1|	47.1	1.54E-33	Acadvl protein [Danio rerio]	-	-	-	-	sp|P48818|ACADV_BOVIN	49.36	1.00E-32	Very long-chain specific acyl-CoA dehydrogenase, mitochondrial
RL-all_c1273	1095	20	4	24	309.159603	73.49149068	4.21	2.072702698	Up	1.01E-10	6.73E-10	-	3	512	510	0.41	KOG3106/Intracellular trafficking, secretion, and vesicular transport ;/ER lumen protein retaining receptor	GO:0005626//insoluble fraction;GO:0031224//intrinsic to membrane;GO:0031090//organelle membrane;GO:0044431//Golgi apparatus part	GO:0046923//ER retention sequence binding;GO:0004871//signal transducer activity	GO:0015031//protein transport	ko05110//Vibrio cholerae infection	gi|260817495|ref|XP_002603622.1|	85.29	9.39E-47	hypothetical protein BRAFLDRAFT_115449 [Branchiostoma floridae]	gi|241698602|ref|XM_002413080.1|	80.97	5.00E-15	Ixodes scapularis ER lumen protein retaining receptor, putative, mRNA	sp|Q5XHA2|ERD21_XENTR	81.13	2.00E-46	ER lumen protein retaining receptor 1
RL-all_c1268	723	20	4	24	468.229274	111.3045398	4.21	2.072702698	Up	1.01E-10	6.78E-10	-	722	273	450	0.45	-	-	-	-	-	gi|156539833|ref|XP_001600606.1|	27.18	8.11E-07	PREDICTED: similar to ENSANGP00000020083, partial [Nasonia vitripennis]	-	-	-	-	-	-	-	-
RL-all_c1201	792	20	4	24	427.4365724	101.6075534	4.21	2.072702698	Up	1.01E-10	6.68E-10	-	790	101	690	0.43	KOG0166/Intracellular trafficking, secretion, and vesicular transport ;/Karyopherin (importin) alpha	GO:0031981//nuclear lumen	GO:0005048//signal sequence binding;GO:0019899//enzyme binding	GO:0006310//DNA recombination;GO:0006606//protein import into nucleus;GO:0000279//M phase;GO:0051319	-	gi|57525267|ref|NP_001006209.1|	60.18	1.30E-72	importin subunit alpha-2 [Gallus gallus]	gi|325297115|ref|NM_001204637.1|	89.83	1.00E-08	Aplysia californica importin alpha 3 (LOC100533341), mRNA	sp|P52292|IMA2_HUMAN	58.8	2.00E-70	Importin subunit alpha-2
RL-all_c1198	756	20	4	24	447.7906948	106.4460084	4.21	2.072702698	Up	1.01E-10	6.69E-10	-	519	755	237	0.32	-	-	-	-	-	-	-	-	-	-	-	-	-	-	-	-	-
RL-all_c11776	559	20	4	24	605.5988644	143.9591812	4.21	2.072702698	Up	1.01E-10	6.77E-10	-	377	3	375	0.58	-	-	-	-	-	gi|242009491|ref|XP_002425519.1|	53.47	6.48E-17	conserved hypothetical protein [Pediculus humanus corporis]	gi|41059634|gb|AY466327.1|	99.75	0	Litopenaeus vannamei microsatellite TUMXLV9.100 sequence	-	-	-	-
RL-all_c1103	771	20	4	24	439.0788136	104.3750743	4.21	2.072702698	Up	1.01E-10	6.74E-10	-	35	769	735	0.48	KOG0118/General function prediction only ;/FOG: RRM domain	-	GO:0005488//binding	-	ko03040//Spliceosome	gi|307211508|gb|EFN87603.1|	55.76	9.94E-62	tRNA selenocysteine-associated protein 1 [Harpegnathos saltator]	-	-	-	-	sp|Q80VC6|TSAP1_MOUSE	50.49	6.00E-49	tRNA selenocysteine 1-associated protein 1
RL-all_c1089	689	20	4	24	491.3349276	116.7970716	4.21	2.072702698	Up	1.01E-10	6.80E-10	-	3	689	687	0.52	KOG2844/Amino acid transport and metabolism ;/Dimethylglycine dehydrogenase precursor	GO:0044429//mitochondrial part	GO:0016645//oxidoreductase activity, acting on the CH-NH group of donors;GO:0050662//coenzyme binding;GO:0008168//methyltransferase activity	GO:0006544//glycine metabolic process;GO:0006730//one-carbon metabolic process;GO:0019695//choline metabolic process	ko00260//Glycine, serine and threonine metabolism;ko01100//Metabolic pathways	gi|126297980|ref|XP_001371908.1|	68.52	4.20E-87	PREDICTED: similar to sarcosine dehydrogenase [Monodelphis domestica]	gi|301626282|ref|XM_002942277.1|	90.57	2.00E-07	PREDICTED: Xenopus (Silurana) tropicalis sarcosine dehydrogenase, mitochondrial-like (LOC100492087), mRNA	sp|Q64380|SARDH_RAT	68.52	9.00E-87	Sarcosine dehydrogenase, mitochondrial
RL-all_c1082	832	20	4	24	406.8867372	96.72257488	4.21	2.072702699	Up	1.01E-10	6.82E-10	-	225	830	606	0.43	KOG1624/Translation, ribosomal structure and biogenesis ;/Mitochondrial/chloroplast ribosomal protein L4	GO:0030529//ribonucleoprotein complex	GO:0005198//structural molecule activity	GO:0010467//gene expression	ko03010//Ribosome	gi|307170893|gb|EFN63004.1|	68.88	1.93E-77	39S ribosomal protein L4, mitochondrial [Camponotus floridanus]	gi|328720671|ref|XM_001945959.2|	89.66	6.00E-08	PREDICTED: Acyrthosiphon pisum 39S ribosomal protein L4, mitochondrial-like (LOC100168162), mRNA	sp|Q32PI6|RM04_BOVIN	56.35	8.00E-62	39S ribosomal protein L4, mitochondrial
RL-all_rep_c13954	957	76	16	92	1344.214324	336.3560389	4	1.998702116	Up	1.69E-35	5.06E-34	-	61	612	552	0.64	KOG1721/General function prediction only ;/FOG: Zn-finger	-	-	-	-	gi|60687936|gb|AAX30301.1|	81.48	9.70E-18	unknown [Schistosoma japonicum]	gi|41059656|gb|AY466348.1|	100	0	Litopenaeus vannamei microsatellite TUMXLV10.12 sequence	-	-	-	-
RL-all_rep_c13653	1162	76	16	92	1107.068079	277.0161181	4	1.998702117	Up	1.69E-35	5.04E-34	-	358	948	591	0.6	-	-	-	-	-	gi|156358531|ref|XP_001624571.1|	73.13	1.10E-16	predicted protein [Nematostella vectensis]	gi|5825422|gb|AF124597.1|AF124597	98.35	0	Penaeus vannamei 18S ribosomal RNA, partial sequence; internal transcribed spacer 1, 5.8S ribosomal RNA, internal transcribed spacer 2, and 28S ribosomal RNA, complete sequence; intergenic spacer region, partial sequence	-	-	-	-
RL-all_rep_c12090	1157	76	16	92	1111.852297	278.2132491	4	1.998702117	Up	1.69E-35	5.05E-34	-	1	963	963	0.64	-	-	-	-	-	-	-	-	-	-	-	-	-	-	-	-	-
RL-all_rep_c13008	913	132	28	160	2447.203122	616.9904448	3.97	1.987813801	Up	4.07E-60	1.36E-58	-	802	527	276	0.54	-	-	-	-	-	gi|262401379|gb|ACY66592.1|	90	6.28E-19	hypothetical protein [Scylla paramamosain]	gi|218526713|gb|EU920969.1|	99.56	0	Penaeus sp. AT-2008 isolate KCpen 18S ribosomal RNA gene, partial sequence	sp|Q5DU56|NLRC3_MOUSE	82.76	3.00E-07	Protein NLRC3
RL-all_c4651	1122	112	24	136	1689.631627	430.3378732	3.93	1.973167025	Up	1.08E-50	3.51E-49	-	3	698	696	0.43	-	-	-	-	-	-	-	-	-	-	-	-	-	-	-	-	-
RL-all_rep_c12787	732	128	28	156	2959.823084	769.55229	3.85	1.943419681	Up	1.15E-56	3.80E-55	-	51	365	315	0.55	-	-	-	-	-	gi|116833117|gb|ABK29471.1|	95.56	5.18E-17	CHK1 checkpoint-like protein [Helicoverpa armigera]	gi|218526713|gb|EU920969.1|	99.85	0	Penaeus sp. AT-2008 isolate KCpen 18S ribosomal RNA gene, partial sequence	-	-	-	-
RL-all_rep_c8379	1060	72	16	88	1149.723731	303.6723861	3.79	1.920699604	Up	4.77E-32	1.41E-30	-	2	1054	1053	0.5	KOG2854/Carbohydrate transport and metabolism ;/Possible pfkB family carbohydrate kinase	-	GO:0016301//kinase activity	GO:0044237//cellular metabolic process	ko00230//Purine metabolism;ko01100//Metabolic pathways	gi|307187783|gb|EFN72749.1|	61.47	5.88E-115	Adenosine kinase 2 [Camponotus floridanus]	gi|260837379|ref|XM_002613636.1|	89.06	5.00E-09	Branchiostoma floridae hypothetical protein, mRNA	sp|Q9SF85|ADK1_ARATH	58.38	1.00E-111	Adenosine kinase 1
RL-all_rep_c14181	567	36	8	44	1074.697667	283.8560223	3.79	1.920699604	Up	8.97E-17	1.71E-15	-	367	2	366	0.58	-	-	-	-	-	gi|242009491|ref|XP_002425519.1|	54.64	2.49E-16	conserved hypothetical protein [Pediculus humanus corporis]	gi|41059634|gb|AY466327.1|	99.77	0	Litopenaeus vannamei microsatellite TUMXLV9.100 sequence	-	-	-	-
RL-all_rep_c14063	575	36	8	44	1059.745352	279.9067211	3.79	1.920699605	Up	8.97E-17	1.71E-15	-	378	1	378	0.58	-	-	-	-	-	gi|242009491|ref|XP_002425519.1|	54.46	1.38E-17	conserved hypothetical protein [Pediculus humanus corporis]	gi|41059634|gb|AY466327.1|	99.53	0	Litopenaeus vannamei microsatellite TUMXLV9.100 sequence	-	-	-	-
RL-all_rep_c12540	667	36	8	44	913.5735792	241.2988975	3.79	1.920699604	Up	8.97E-17	1.70E-15	-	1	666	666	0.7	-	-	-	-	-	-	-	-	-	-	-	-	-	-	-	-	-
RL-all_c45	1172	36	8	44	519.9262604	137.3262497	3.79	1.920699604	Up	8.97E-17	1.71E-15	-	1	990	990	0.43	KOG0063/RNA processing and modification ;/RNAse L inhibitor, ABC superfamily	GO:0043231//intracellular membrane-bounded organelle	GO:0017111//nucleoside-triphosphatase activity;GO:0004857//enzyme inhibitor activity;GO:0000166//nucleotide binding	GO:0051707//response to other organism;GO:0044248//cellular catabolic process;GO:0016070//RNA metabolic process	-	gi|308512759|gb|ADO33033.1|	78.42	1.29E-139	pixie [Biston betularia]	gi|149635633|ref|XM_001514196.1|	90	2.00E-05	PREDICTED: Ornithorhynchus anatinus similar to RNase L inhibitor (LOC100081542), mRNA	sp|P61222|ABCE1_MOUSE	77.05	6.00E-136	ATP-binding cassette sub-family E member 1
RL-all_c269	2171	36	8	44	280.6787552	74.1346682	3.79	1.920699604	Up	8.97E-17	1.71E-15	-	55	1794	1740	0.55	KOG1212/Translation, ribosomal structure and biogenesis ; Lipid transport and metabolism ; Signal transduction mechanisms ;/Amidases	-	-	-	ko00330//Arginine and proline metabolism;ko00360//Phenylalanine metabolism;ko00460//Cyanoamino acid metabolism;ko01120//Microbial metabolism in diverse environments;ko00627//Aminobenzoate degradation;ko00643//Styrene degradation;ko00380//Tryptophan metabolism	gi|307174935|gb|EFN65175.1|	34.86	5.96E-87	Fatty-acid amide hydrolase 2 [Camponotus floridanus]	-	-	-	-	sp|Q6GMR7|FAAH2_HUMAN	37.15	3.00E-70	Fatty-acid amide hydrolase 2
RL-all_rep_c11491	685	52	12	64	1284.930496	352.4372948	3.65	1.86625182	Up	7.89E-23	1.96E-21	-	685	179	507	0.5	KOG0888/Nucleotide transport and metabolism ;/Nucleoside diphosphate kinase	GO:0016020//membrane;GO:0005815//microtubule organizing center;GO:0043231//intracellular membrane-bounded organelle;GO:0031252//cell leading edge;GO:0043234//protein complex;GO:0042598//vesicular fraction	GO:0032561//guanyl ribonucleotide binding;GO:0004672//protein kinase activity;GO:0046872//metal ion binding;GO:0032559;GO:0015631//tubulin binding;GO:0004518//nuclease activity;GO:0016776//phosphotransferase activity, phosphate group as acceptor	GO:0009209//pyrimidine ribonucleoside triphosphate biosynthetic process;GO:0051099//positive regulation of binding;GO:0007589//body fluid secretion;GO:0002573//myeloid leukocyte differentiation;GO:0010033//response to organic substance;GO:0048732//gland development;GO:0006796//phosphate metabolic process;GO:0030858//positive regulation of epithelial cell differentiation;GO:0016192//vesicle-mediat…	ko00230//Purine metabolism;ko00240//Pyrimidine metabolism;ko01100//Metabolic pathways;ko01110//Biosynthesis of secondary metabolites	gi|115291340|gb|ABI93176.1|	99.34	1.64E-83	oncoprotein nm23 [Litopenaeus vannamei]	gi|115382592|gb|DQ858923.1|	99.38	2.00E-176	Litopenaeus vannamei clone c042 probable nucleoside diphosphate kinase-like mRNA, partial sequence	sp|O57535|NDK_CHICK	77.7	1.00E-65	Nucleoside diphosphate kinase
RL-all_rep_c12481	592	68	16	84	1944.258787	543.7377184	3.58	1.838237444	Up	1.11E-28	3.09E-27	-	1	591	591	0.54	KOG3181/Translation, ribosomal structure and biogenesis ;/40S ribosomal protein S3	GO:0043005//neuron projection;GO:0043231//intracellular membrane-bounded organelle;GO:0001726//ruffle;GO:0015935//small ribosomal subunit	GO:0016835//carbon-oxygen lyase activity;GO:0005198//structural molecule activity;GO:0051540;GO:0003677//DNA binding;GO:0003723//RNA binding;GO:0004518//nuclease activity;GO:0008134//transcription factor binding;GO:0019900//kinase binding	GO:0031016//pancreas development;GO:0006412//translation;GO:0019080;GO:0043433//negative regulation of sequence-specific DNA binding transcription factor activity;GO:0006282//regulation of DNA repair;GO:0006915//apoptosis;GO:0012502//induction of programmed cell death	ko03010//Ribosome	gi|156408429|ref|XP_001641859.1|	87.73	1.22E-89	predicted protein [Nematostella vectensis]	gi|254941577|gb|GQ286088.1|	81.5	5.00E-60	Cherax quadricarinatus clone GB_1B mRNA sequence	sp|Q0Z8U2|RS3_PIG	88.34	4.00E-89	40S ribosomal protein S3
RL-all_rep_c12059	1024	248	60	308	4099.383876	1178.806382	3.48	1.798080318	Up	2.46E-97	8.59E-96	-	333	13	321	0.54	-	-	GO:0000166//nucleotide binding	-	ko05100//Bacterial invasion of epithelial cells;ko04670//Leukocyte transendothelial migration;ko04510//Focal adhesion;ko05110//Vibrio cholerae infection;ko04145//Phagosome;ko05131//Shigellosis;ko05414//Dilated cardiomyopathy;ko04530//Tight junction;ko05130//Pathogenic Escherichia coli infection;ko04745//Phototransduction - fly;ko04810//Regulation of actin cytoskeleton;ko05416//Viral myocarditis;k…	gi|170579899|ref|XP_001895031.1|	71.74	4.37E-11	hypothetical protein Bm1_17870 [Brugia malayi]	gi|218526713|gb|EU920969.1|	99.19	0	Penaeus sp. AT-2008 isolate KCpen 18S ribosomal RNA gene, partial sequence	-	-	-	-
RL-all_c181	2071	96	24	120	784.6175148	233.1429714	3.37	1.750774603	Up	1.63E-37	5.00E-36	-	3	737	735	0.43	-	GO:0005911//cell-cell junction;GO:0031224//intrinsic to membrane	GO:0022829//wide pore channel activity	GO:0007635//chemosensory behavior;GO:0002009//morphogenesis of an epithelium	-	gi|85677254|emb|CAJ58682.1|	93.47	1.24E-134	innexin inx2 [Homarus gammarus]	gi|183397234|gb|EU440761.1|	88.73	2.00E-10	Penaeus monodon innexin 2 mRNA, complete cds	sp|Q9XYN1|INX2_SCHAM	67.22	7.00E-97	Innexin inx2
RL-all_rep_c13475	635	80	20	100	2132.470962	633.6471048	3.37	1.750774603	Up	1.82E-31	5.34E-30	-	1	489	489	0.54	KOG4297/Signal transduction mechanisms ; Defense mechanisms ;/C-type lectin	-	-	-	ko04145//Phagosome;ko05162//Measles	gi|296042339|gb|ADG85659.1|	39.86	1.29E-28	lectin D [Marsupenaeus japonicus]	-	-	-	-	sp|Q6EIG7|CLC6A_HUMAN	24.53	3.00E-07	C-type lectin domain family 6 member A
RL-all_c3992	1307	48	12	60	621.6307856	184.7127368	3.37	1.750774603	Up	1.57E-19	3.12E-18	-	210	980	771	0.62	-	-	-	-	-	-	-	-	-	-	-	-	-	-	-	-	-
RL-all_rep_c8551	717	32	8	40	755.4360172	224.4719172	3.37	1.750774603	Up	1.94E-13	2.37E-12	-	381	716	336	0.59	KOG1762/Translation, ribosomal structure and biogenesis ;/60s acidic ribosomal protein P1	GO:0030529//ribonucleoprotein complex	GO:0005488//binding;GO:0005198//structural molecule activity	GO:0009790//embryo development;GO:0006412//translation	ko03010//Ribosome	gi|238683667|gb|ACR54112.1|	90	2.73E-23	ribosomal protein P1 [Palaemonetes varians]	gi|115382575|gb|DQ858905.1|	98.18	9.00E-16	Litopenaeus vannamei clone c013 ribosomal protein P1-like mRNA, partial sequence	sp|P02402|RLA1_ARTSA	73.33	5.00E-20	60S acidic ribosomal protein P1
RL-all_rep_c13671	554	32	8	40	977.7032932	290.5169036	3.37	1.750774603	Up	1.94E-13	2.37E-12	-	552	61	492	0.68	-	-	-	-	-	-	-	-	-	gi|218526749|gb|EU921005.1|	98.57	0	Penaeus sp. AT-2008 isolate KCpen_a 28S ribosomal RNA gene, partial sequence	-	-	-	-
RL-all_rep_c13175	793	32	8	40	683.0360964	202.9588457	3.37	1.750774603	Up	1.94E-13	2.37E-12	-	428	3	426	0.37	KOG0027/Signal transduction mechanisms ;/Calmodulin and related proteins (EF-Hand superfamily)	-	GO:0046872//metal ion binding;GO:0016628//oxidoreductase activity, acting on the CH-CH group of donors, NAD or NADP as acceptor	GO:0008152//metabolic process	ko04916//Melanogenesis;ko04020//Calcium signaling pathway;ko04270//Vascular smooth muscle contraction;ko04744//Phototransduction;ko04626//Plant-pathogen interaction;ko04910//Insulin signaling pathway;ko04970//Salivary secretion;ko04912//GnRH signaling pathway;ko04722//Neurotrophin signaling pathway;ko04745//Phototransduction - fly;ko05214//Glioma;ko04740//Olfactory transduction;ko04070//Phosphati…	gi|66537892|ref|XP_625045.1|	66	2.07E-40	PREDICTED: similar to CG17272-PA [Apis mellifera]	-	-	-	-	sp|Q3T0E8|CALL4_BOVIN	45.26	4.00E-16	Calmodulin-like protein 4
RL-all_rep_c13168	599	32	8	40	904.2531292	268.6917606	3.37	1.750774603	Up	1.94E-13	2.36E-12	-	597	1	597	0.65	-	-	-	-	-	gi|260824545|ref|XP_002607228.1|	27.37	1.29E-08	hypothetical protein BRAFLDRAFT_130810 [Branchiostoma floridae]	-	-	-	-	-	-	-	-
RL-all_rep_c13018	599	32	8	40	904.2531292	268.6917606	3.37	1.750774603	Up	1.94E-13	2.37E-12	-	46	456	411	0.45	KOG1756/Chromatin structure and dynamics ;/Histone 2A	GO:0000785//chromatin;GO:0043231//intracellular membrane-bounded organelle	GO:0003676//nucleic acid binding	GO:0034728	ko05322//Systemic lupus erythematosus	gi|156548876|ref|XP_001606447.1|	95.61	2.47E-52	PREDICTED: similar to ENSANGP00000032064 [Nasonia vitripennis]	gi|290561582|gb|BT121261.1|	80.49	1.00E-35	Lepeophtheirus salmonis Atlantic form clone lsaA-evu-501-195 Histone H2A putative mRNA, complete cds	sp|P84057|H2A_TIGCA	99.03	1.00E-50	Histone H2A
RL-all_rep_c12991	718	32	8	40	754.383878	224.1592822	3.37	1.750774603	Up	1.94E-13	2.36E-12	-	1	699	699	0.59	-	-	-	-	-	gi|195022338|ref|XP_001985554.1|	31.05	7.77E-10	GH17131 [Drosophila grimshawi]	gi|115382593|gb|DQ858924.1|	84.76	8.00E-10	Litopenaeus vannamei clone c043 CG6947-PA-like mRNA, partial sequence	-	-	-	-
RL-all_rep_c12843	699	32	8	40	774.8893052	230.2523099	3.37	1.750774603	Up	1.94E-13	2.36E-12	-	697	224	474	0.46	KOG4009/Energy production and conversion ;/NADH-ubiquinone oxidoreductase, subunit NDUFB10/PDSW	GO:0005746//mitochondrial respiratory chain	GO:0016651//oxidoreductase activity, acting on NADH or NADPH	GO:0051234//establishment of localization;GO:0022904//respiratory electron transport chain	ko05012//Parkinson's disease;ko05016//Huntington's disease;ko01100//Metabolic pathways;ko00190//Oxidative phosphorylation;ko05010//Alzheimer's disease	gi|170037145|ref|XP_001846420.1|	70.59	3.94E-64	NADH dehydrogenase [Culex quinquefasciatus]	gi|194759465|ref|XM_001961932.1|	90.74	5.00E-08	Drosophila ananassae GF15236 (Dana\GF15236), mRNA	sp|Q1HPL8|NDUBA_BOMMO	60.42	1.00E-51	NADH dehydrogenase [ubiquinone] 1 beta subcomplex subunit 10
RL-all_rep_c12496	796	32	8	40	680.4618396	202.1939254	3.37	1.750774603	Up	1.94E-13	2.37E-12	-	796	377	420	0.51	KOG3301/Translation, ribosomal structure and biogenesis ;/Ribosomal protein S4	GO:0015935//small ribosomal subunit	GO:0003723//RNA binding;GO:0005198//structural molecule activity	GO:0007052//mitotic spindle organization;GO:0010467//gene expression	ko03010//Ribosome	gi|62083481|gb|AAX62465.1|	83.94	4.13E-58	ribosomal protein S9 [Lysiphlebus testaceipes]	gi|38048282|gb|AY232021.1|	84.87	9.00E-44	Drosophila yakuba clone yak-ad_RpS9 mRNA sequence	sp|P55935|RS9_DROME	84.67	2.00E-58	40S ribosomal protein S9
RL-all_rep_c11624	532	32	8	40	1018.134632	302.5307606	3.37	1.750774603	Up	1.94E-13	2.36E-12	-	532	191	342	0.63	-	-	-	-	-	gi|83282419|ref|XP_729762.1|	59.18	2.51E-12	senescence-associated protein [Plasmodium yoelii yoelii str. 17XNL]	gi|56968030|gb|AY859576.1|	96.6	4.00E-122	Gaetice depressus 28S ribosomal RNA gene, partial sequence	-	-	-	-
RL-all_c1070	781	32	8	40	693.5308892	206.0772914	3.37	1.750774603	Up	1.94E-13	2.36E-12	-	2	781	780	0.47	KOG2314/Translation, ribosomal structure and biogenesis ;/Translation initiation factor 3, subunit b (eIF-3b)	GO:0043234//protein complex;GO:0044444//cytoplasmic part	GO:0008135//translation factor activity, nucleic acid binding	GO:0006413//translational initiation	ko03013//RNA transport	gi|66548942|ref|XP_393588.2|	68.08	2.57E-105	PREDICTED: similar to eIF3-S9 CG4878-PB, isoform B isoform 1 [Apis mellifera]	gi|156551520|ref|XM_001605484.1|	82.17	5.00E-05	PREDICTED: Nasonia vitripennis similar to eIF3-S9 (LOC100121925), mRNA	sp|Q1HDZ5|EIF3B_BOMMO	65.38	8.00E-101	Eukaryotic translation initiation factor 3 subunit B
RL-all_rep_c9085	542	16	4	20	499.6749304	148.4745061	3.37	1.750774604	Up	2.77E-07	1.10E-06	-	172	540	369	0.59	-	-	-	-	-	gi|118083774|ref|XP_001231536.1|	64.58	1.49E-15	PREDICTED: similar to Ac1147 [Gallus gallus]	gi|41059634|gb|AY466327.1|	99.76	0	Litopenaeus vannamei microsatellite TUMXLV9.100 sequence	-	-	-	-
RL-all_rep_c9074	548	16	4	20	494.2040368	146.8488728	3.37	1.750774603	Up	2.77E-07	1.09E-06	-	243	548	306	0.59	-	-	-	-	-	gi|297490465|ref|XP_002698352.1|	64.71	3.63E-22	PREDICTED: hypothetical protein [Bos taurus]	gi|41059634|gb|AY466327.1|	98.36	0	Litopenaeus vannamei microsatellite TUMXLV9.100 sequence	-	-	-	-
RL-all_rep_c8985	906	16	4	20	298.92253	88.82249704	3.37	1.750774603	Up	2.77E-07	1.11E-06	-	18	326	309	0.54	-	-	-	-	-	gi|262401379|gb|ACY66592.1|	89.36	4.45E-17	hypothetical protein [Scylla paramamosain]	gi|218526713|gb|EU920969.1|	99.77	0	Penaeus sp. AT-2008 isolate KCpen 18S ribosomal RNA gene, partial sequence	-	-	-	-
RL-all_rep_c8975	553	16	4	20	489.735646	145.5211253	3.37	1.750774604	Up	2.77E-07	1.10E-06	-	3	527	525	0.69	-	-	-	-	-	-	-	-	-	gi|218526749|gb|EU921005.1|	98.61	0	Penaeus sp. AT-2008 isolate KCpen_a 28S ribosomal RNA gene, partial sequence	-	-	-	-
RL-all_rep_c8961	905	16	4	20	299.2528312	88.92064344	3.37	1.750774603	Up	2.77E-07	1.10E-06	-	730	341	390	0.54	-	-	-	-	-	gi|170579899|ref|XP_001895031.1|	69.23	6.39E-08	hypothetical protein Bm1_17870 [Brugia malayi]	gi|218526713|gb|EU920969.1|	98.64	0	Penaeus sp. AT-2008 isolate KCpen 18S ribosomal RNA gene, partial sequence	-	-	-	-
RL-all_rep_c8958	533	16	4	20	508.112218	150.9815803	3.37	1.750774603	Up	2.77E-07	1.10E-06	-	244	531	288	0.59	-	-	-	-	-	gi|297490460|ref|XP_002698349.1|	66.67	8.53E-16	PREDICTED: hypothetical protein [Bos taurus]	gi|41059634|gb|AY466327.1|	99.07	0	Litopenaeus vannamei microsatellite TUMXLV9.100 sequence	-	-	-	-
RL-all_rep_c8956	492	16	4	20	550.4549028	163.5633787	3.37	1.750774603	Up	2.77E-07	1.10E-06	-	127	492	366	0.59	-	-	-	-	-	gi|242009491|ref|XP_002425519.1|	83.33	7.79E-14	conserved hypothetical protein [Pediculus humanus corporis]	gi|41059634|gb|AY466327.1|	99.16	0	Litopenaeus vannamei microsatellite TUMXLV9.100 sequence	-	-	-	-
RL-all_rep_c8922	560	16	4	20	483.6139504	143.7021113	3.37	1.750774603	Up	2.77E-07	1.09E-06	-	274	558	285	0.58	-	-	-	-	-	gi|118083774|ref|XP_001231536.1|	65.31	7.02E-17	PREDICTED: similar to Ac1147 [Gallus gallus]	gi|41059634|gb|AY466327.1|	99.07	0	Litopenaeus vannamei microsatellite TUMXLV9.100 sequence	-	-	-	-
RL-all_rep_c8921	505	16	4	20	536.2847768	159.3528363	3.37	1.750774604	Up	2.77E-07	1.11E-06	-	374	99	276	0.56	-	-	-	-	-	gi|262401379|gb|ACY66592.1|	90	1.81E-19	hypothetical protein [Scylla paramamosain]	gi|218526713|gb|EU920969.1|	98.63	0	Penaeus sp. AT-2008 isolate KCpen 18S ribosomal RNA gene, partial sequence	-	-	-	-
RL-all_rep_c8906	564	16	4	20	480.184064	142.6829474	3.37	1.750774603	Up	2.77E-07	1.11E-06	-	199	564	366	0.58	-	-	-	-	-	gi|242009491|ref|XP_002425519.1|	54.64	2.50E-16	conserved hypothetical protein [Pediculus humanus corporis]	gi|41059634|gb|AY466327.1|	99.77	0	Litopenaeus vannamei microsatellite TUMXLV9.100 sequence	-	-	-	-
RL-all_rep_c8880	547	16	4	20	495.1075176	147.1173351	3.37	1.750774603	Up	2.77E-07	1.11E-06	-	359	3	357	0.58	-	-	-	-	-	gi|242009491|ref|XP_002425519.1|	53.68	5.69E-15	conserved hypothetical protein [Pediculus humanus corporis]	gi|41059634|gb|AY466327.1|	99.04	0	Litopenaeus vannamei microsatellite TUMXLV9.100 sequence	-	-	-	-
RL-all_rep_c8864	555	16	4	20	487.9708328	144.9967249	3.37	1.750774603	Up	2.77E-07	1.10E-06	-	381	136	246	0.59	-	-	-	-	-	gi|118083774|ref|XP_001231536.1|	65.31	2.57E-16	PREDICTED: similar to Ac1147 [Gallus gallus]	gi|41059634|gb|AY466327.1|	99.06	0	Litopenaeus vannamei microsatellite TUMXLV9.100 sequence	-	-	-	-
RL-all_rep_c8853	483	16	4	20	560.7118264	166.6111435	3.37	1.750774603	Up	2.77E-07	1.09E-06	-	482	171	312	0.63	-	-	-	-	-	gi|170048439|ref|XP_001852902.1|	85.37	4.10E-12	GLP_748_1200_211 [Culex quinquefasciatus]	gi|56968030|gb|AY859576.1|	96.68	3.00E-110	Gaetice depressus 28S ribosomal RNA gene, partial sequence	-	-	-	-
RL-all_rep_c8804	546	16	4	20	496.014308	147.3867808	3.37	1.750774603	Up	2.77E-07	1.09E-06	-	213	518	306	0.55	-	-	-	-	-	gi|262401379|gb|ACY66592.1|	90	2.19E-19	hypothetical protein [Scylla paramamosain]	gi|218526713|gb|EU920969.1|	99.82	0	Penaeus sp. AT-2008 isolate KCpen 18S ribosomal RNA gene, partial sequence	-	-	-	-
RL-all_rep_c8802	567	16	4	20	477.6434076	141.9280111	3.37	1.750774603	Up	2.77E-07	1.09E-06	-	326	72	255	0.59	-	-	-	-	-	gi|242009491|ref|XP_002425519.1|	39.45	9.98E-18	conserved hypothetical protein [Pediculus humanus corporis]	gi|41059634|gb|AY466327.1|	99.53	0	Litopenaeus vannamei microsatellite TUMXLV9.100 sequence	-	-	-	-
RL-all_rep_c8707	568	16	4	20	476.8024864	141.6781379	3.37	1.750774604	Up	2.77E-07	1.09E-06	-	369	1	369	0.58	-	-	-	-	-	gi|118083774|ref|XP_001231536.1|	65.31	5.89E-16	PREDICTED: similar to Ac1147 [Gallus gallus]	gi|41059634|gb|AY466327.1|	100	0	Litopenaeus vannamei microsatellite TUMXLV9.100 sequence	-	-	-	-
RL-all_rep_c8682	549	16	4	20	493.3038472	146.5813886	3.37	1.750774603	Up	2.77E-07	1.09E-06	-	271	549	279	0.59	-	-	-	-	-	gi|16930529|gb|AAL31950.1|	38.8	2.09E-17	CDH1-D [Gallus gallus]	gi|41059634|gb|AY466327.1|	98.83	0	Litopenaeus vannamei microsatellite TUMXLV9.100 sequence	-	-	-	-
RL-all_rep_c8575	564	16	4	20	480.184064	142.6829474	3.37	1.750774603	Up	2.77E-07	1.09E-06	-	299	562	264	0.44	KOG2988/Translation, ribosomal structure and biogenesis ;/60S ribosomal protein L30	GO:0030529//ribonucleoprotein complex	GO:0005198//structural molecule activity	GO:0010467//gene expression	ko03010//Ribosome	gi|224046546|ref|XP_002198818.1|	50	1.72E-33	PREDICTED: putative ribosomal protein L30 [Taeniopygia guttata]	gi|327276456|ref|XM_003222938.1|	82.52	2.00E-13	PREDICTED: Anolis carolinensis 60S ribosomal protein L30-like (LOC100560716), mRNA	sp|P62890|RL30_RAT	86.79	6.00E-21	60S ribosomal protein L30
RL-all_rep_c8535	1240	16	4	20	218.4063002	64.89772768	3.37	1.750774603	Up	2.77E-07	1.11E-06	-	991	2	990	0.6	KOG1607/Intracellular trafficking, secretion, and vesicular transport ;/Protein transporter of the TRAM (translocating chain-associating membrane) superfamily	GO:0044464//cell part	-	GO:0009058//biosynthetic process;GO:0006665//sphingolipid metabolic process	ko01100//Metabolic pathways;ko00600//Sphingolipid metabolism	gi|307194329|gb|EFN76685.1|	39.52	8.30E-51	LAG1 longevity assurance-like protein 6 [Harpegnathos saltator]	-	-	-	-	sp|Q924Z4|LASS2_MOUSE	33.84	2.00E-41	LAG1 longevity assurance homolog 2
RL-all_rep_c8525	752	16	4	20	360.1380481	107.0122105	3.37	1.750774603	Up	2.77E-07	1.09E-06	-	750	172	579	0.65	KOG4389/Signal transduction mechanisms ;/Acetylcholinesterase/Butyrylcholinesterase	-	GO:0003824//catalytic activity	-	ko00564//Glycerophospholipid metabolism;ko04972//Pancreatic secretion;ko00983//Drug metabolism - other enzymes;ko01100//Metabolic pathways;ko00100//Steroid biosynthesis;ko04975//Fat digestion and absorption;ko00561//Glycerolipid metabolism	gi|193610843|ref|XP_001943214.1|	42.72	1.01E-15	PREDICTED: similar to carboxylesterase; esterase FE4 [Acyrthosiphon pisum]	-	-	-	-	sp|P35502|ESTF_MYZPE	34.69	5.00E-14	Esterase FE4
RL-all_rep_c14173	570	16	4	20	475.1294952	141.1810216	3.37	1.750774604	Up	2.77E-07	1.11E-06	-	201	569	369	0.59	-	-	-	-	-	gi|242009491|ref|XP_002425519.1|	54.64	2.53E-16	conserved hypothetical protein [Pediculus humanus corporis]	gi|41059634|gb|AY466327.1|	99.77	0	Litopenaeus vannamei microsatellite TUMXLV9.100 sequence	-	-	-	-
RL-all_rep_c14093	343	16	4	20	789.5737964	234.6156919	3.37	1.750774603	Up	2.77E-07	1.10E-06	-	1	171	171	0.59	-	-	-	-	-	gi|118083774|ref|XP_001231536.1|	65.31	3.10E-16	PREDICTED: similar to Ac1147 [Gallus gallus]	gi|218526713|gb|EU920969.1|	98.33	9.00E-150	Penaeus sp. AT-2008 isolate KCpen 18S ribosomal RNA gene, partial sequence	-	-	-	-
RL-all_rep_c14026	536	16	4	20	505.2683064	150.1365342	3.37	1.750774603	Up	2.77E-07	1.11E-06	-	172	438	267	0.58	-	-	-	-	-	gi|297490460|ref|XP_002698349.1|	66	1.76E-16	PREDICTED: hypothetical protein [Bos taurus]	gi|41059634|gb|AY466327.1|	99.07	0	Litopenaeus vannamei microsatellite TUMXLV9.100 sequence	-	-	-	-
RL-all_rep_c13813	59	16	4	20	4590.234104	1363.952242	3.37	1.750774603	Up	2.77E-07	1.10E-06	-	1	57	57	0.44	-	-	-	-	-	-	-	-	-	gi|33319842|gb|AF474286.1|	100	5.00E-17	Pionosyllis pulligera 18S ribosomal RNA gene, partial sequence	-	-	-	-
RL-all_rep_c13677	717	16	4	20	377.7180086	112.2359586	3.37	1.750774603	Up	2.77E-07	1.10E-06	-	421	77	345	0.56	-	-	-	-	-	gi|256047303|ref|XP_002569418.1|	62.34	7.19E-16	hypothetical protein [Schistosoma mansoni]	gi|218526713|gb|EU920969.1|	98.68	0	Penaeus sp. AT-2008 isolate KCpen 18S ribosomal RNA gene, partial sequence	-	-	-	-
RL-all_rep_c13218	648	16	4	20	417.9379816	124.1870098	3.37	1.750774602	Up	2.77E-07	1.11E-06	-	412	71	342	0.53	-	-	GO:0000166//nucleotide binding	-	ko05100//Bacterial invasion of epithelial cells;ko04670//Leukocyte transendothelial migration;ko04510//Focal adhesion;ko05110//Vibrio cholerae infection;ko04145//Phagosome;ko05131//Shigellosis;ko05414//Dilated cardiomyopathy;ko04530//Tight junction;ko05130//Pathogenic Escherichia coli infection;ko04745//Phototransduction - fly;ko04810//Regulation of actin cytoskeleton;ko05416//Viral myocarditis;k…	gi|84579145|dbj|BAE73006.1|	75.47	4.17E-14	hypothetical protein [Macaca fascicularis]	gi|218526713|gb|EU920969.1|	99.69	0	Penaeus sp. AT-2008 isolate KCpen 18S ribosomal RNA gene, partial sequence	-	-	-	-
RL-all_rep_c13213	754	16	4	20	359.1827748	106.7283585	3.37	1.750774603	Up	2.77E-07	1.09E-06	-	545	3	543	0.66	-	-	-	-	-	gi|170048439|ref|XP_001852902.1|	85.37	1.18E-11	GLP_748_1200_211 [Culex quinquefasciatus]	gi|56968030|gb|AY859576.1|	96.68	5.00E-110	Gaetice depressus 28S ribosomal RNA gene, partial sequence	-	-	-	-
RL-all_rep_c13084	523	16	4	20	517.8275568	153.8684174	3.37	1.750774603	Up	2.77E-07	1.10E-06	-	3	521	519	0.57	KOG1263/Secondary metabolites biosynthesis, transport and catabolism ;/Multicopper oxidases	-	-	-	-	gi|295292757|dbj|BAJ06131.1|	49.44	2.62E-24	laccase 1 isoform S [Nephotettix cincticeps]	-	-	-	-	-	-	-	-
RL-all_rep_c13062	560	16	4	20	483.6139504	143.7021113	3.37	1.750774603	Up	2.77E-07	1.09E-06	-	559	2	558	0.73	-	-	GO:0016491//oxidoreductase activity;GO:0004871//signal transducer activity	-	-	gi|156358781|ref|XP_001624693.1|	82.5	6.93E-11	predicted protein [Nematostella vectensis]	gi|148728131|gb|EF422366.1|	96.26	4.00E-42	Neelides sp. YG-2007 28S ribosomal RNA gene, partial sequence	-	-	-	-
RL-all_rep_c13035	590	16	4	20	459.0234104	136.3952242	3.37	1.750774603	Up	2.77E-07	1.11E-06	-	2	562	561	0.61	KOG0676/Cytoskeleton ;/Actin and related proteins	GO:0015630//microtubule cytoskeleton;GO:0000790//nuclear chromatin;GO:0015629//actin cytoskeleton;GO:0044444//cytoplasmic part	GO:0032559	GO:0006996//organelle organization;GO:0006909//phagocytosis;GO:0002118//aggressive behavior;GO:0007420//brain development;GO:0045185//maintenance of protein location;GO:0003006//developmental process involved in reproduction	ko05100//Bacterial invasion of epithelial cells;ko04670//Leukocyte transendothelial migration;ko04510//Focal adhesion;ko05110//Vibrio cholerae infection;ko04145//Phagosome;ko05131//Shigellosis;ko05414//Dilated cardiomyopathy;ko04530//Tight junction;ko05130//Pathogenic Escherichia coli infection;ko04745//Phototransduction - fly;ko04810//Regulation of actin cytoskeleton;ko05416//Viral myocarditis;k…	gi|40217870|gb|AAR82846.1|	100	1.40E-100	actin E [Litopenaeus vannamei]	gi|124633758|gb|AF300705.2|	98.88	0	Litopenaeus vannamei beta-actin mRNA, complete cds	sp|P84185|ACT5C_ANOGA	99.44	7.00E-101	Actin-5C
RL-all_rep_c12899	576	16	4	20	470.1802296	139.710386	3.37	1.750774603	Up	2.77E-07	1.10E-06	-	526	104	423	0.57	-	-	-	-	-	gi|210062955|gb|ACJ06428.1|	69.07	8.68E-54	C-type lectin 5 [Fenneropenaeus chinensis]	gi|315455130|gb|GU206551.1|	81.82	3.00E-27	Litopenaeus vannamei mutant C-type lectin (CTL) mRNA, CTL-br1 allele, complete cds	-	-	-	-
RL-all_rep_c12838	715	16	4	20	378.7745625	112.5499053	3.37	1.750774603	Up	2.77E-07	1.11E-06	-	714	1	714	0.53	KOG1350/Energy production and conversion ;/F0F1-type ATP synthase, beta subunit	GO:0033178//proton-transporting two-sector ATPase complex, catalytic domain	GO:0015078//hydrogen ion transmembrane transporter activity;GO:0015662//ATPase activity, coupled to transmembrane movement of ions, phosphorylative mechanism;GO:0019829//cation-transporting ATPase activity;GO:0032559	GO:0015986//ATP synthesis coupled proton transport;GO:0015988//energy coupled proton transport, against electrochemical gradient	ko05012//Parkinson's disease;ko05016//Huntington's disease;ko01100//Metabolic pathways;ko00190//Oxidative phosphorylation;ko05010//Alzheimer's disease	gi|288816879|gb|ADC55252.1|	94.12	1.72E-118	mitochondrial ATP synthase subunit beta precursor [Litopenaeus vannamei]	gi|170779039|gb|EU401720.1|	99.58	0	Litopenaeus vannamei F1-ATP synthase beta subunit mRNA, complete cds	sp|Q25117|ATPB_HEMPU	97.06	6.00E-116	ATP synthase subunit beta, mitochondrial
RL-all_rep_c12573	642	16	4	20	421.8439444	125.347636	3.37	1.750774604	Up	2.77E-07	1.09E-06	-	553	83	471	0.55	KOG4297/Signal transduction mechanisms ; Defense mechanisms ;/C-type lectin	-	-	-	ko04145//Phagosome	gi|296042339|gb|ADG85659.1|	62.09	3.19E-51	lectin D [Marsupenaeus japonicus]	gi|296042338|gb|GQ354210.1|	80.13	2.00E-25	Marsupenaeus japonicus lectin D (LecD) mRNA, partial cds	sp|Q6ZS10|CL17A_HUMAN	27.94	2.00E-09	C-type lectin domain family 17, member A
RL-all_rep_c12548	1154	16	4	20	234.6826795	69.7341268	3.37	1.750774603	Up	2.77E-07	1.10E-06	-	2	1120	1119	0.55	-	-	-	-	-	gi|221128431|ref|XP_002154049.1|	24.12	1.02E-14	PREDICTED: hypothetical protein [Hydra magnipapillata]	-	-	-	-	-	-	-	-
RL-all_rep_c12278	773	16	4	20	350.3542202	104.1050224	3.37	1.750774603	Up	2.77E-07	1.09E-06	-	44	463	420	0.58	KOG1721/General function prediction only ;/FOG: Zn-finger	-	-	-	-	gi|156364345|ref|XP_001626309.1|	62.5	4.76E-18	predicted protein [Nematostella vectensis]	gi|5825422|gb|AF124597.1|AF124597	97.01	0	Penaeus vannamei 18S ribosomal RNA, partial sequence; internal transcribed spacer 1, 5.8S ribosomal RNA, internal transcribed spacer 2, and 28S ribosomal RNA, complete sequence; intergenic spacer region, partial sequence	sp|Q8TGM7|ART2_YEAST	56.52	3.00E-06	Putative uncharacterized protein ART2
RL-all_rep_c12228	549	16	4	20	493.3038472	146.5813886	3.37	1.750774603	Up	2.77E-07	1.09E-06	-	400	2	399	0.52	-	GO:0044424//intracellular part	-	-	-	gi|241096187|ref|XP_002409548.1|	45.83	4.36E-15	Mid1-interacting protein, putative [Ixodes scapularis]	-	-	-	-	sp|Q1LUV9|M1I1B_DANRE	41.43	7.00E-08	Mid1-interacting protein 1-B
RL-all_rep_c12217	561	16	4	20	482.7518932	143.4459578	3.37	1.750774603	Up	2.77E-07	1.11E-06	-	319	2	318	0.58	-	-	-	-	-	gi|297490465|ref|XP_002698352.1|	43.08	3.31E-28	PREDICTED: hypothetical protein [Bos taurus]	gi|41059634|gb|AY466327.1|	99.3	0	Litopenaeus vannamei microsatellite TUMXLV9.100 sequence	-	-	-	-
RL-all_rep_c12145	637	16	4	20	425.1551212	126.3315264	3.37	1.750774603	Up	2.77E-07	1.11E-06	-	2	637	636	0.54	KOG3236/Function unknown ;/Predicted membrane protein	GO:0016020//membrane	-	-	-	gi|156363873|ref|XP_001626264.1|	60.11	1.78E-62	predicted protein [Nematostella vectensis]	-	-	-	-	sp|Q6DFI2|TM147_XENLA	56.35	3.00E-58	Transmembrane protein 147
RL-all_rep_c12092	824	16	4	20	328.669675	97.661629	3.37	1.750774604	Up	2.77E-07	1.09E-06	-	823	425	399	0.42	-	-	-	-	-	gi|854403|emb|CAA57880.1|	100	6.59E-46	hemocyanin [Litopenaeus vannamei]	gi|46486943|gb|AY528926.1|	91.11	7.00E-57	Fenneropenaeus chinensis isolate WBR-1(E1) hemocyanin mRNA, partial cds	sp|P80096|HCYC_PANIN	65.93	9.00E-29	Hemocyanin C chain
RL-all_rep_c11860	971	16	4	20	278.912268	82.87660384	3.37	1.750774603	Up	2.77E-07	1.10E-06	-	643	86	558	0.64	-	-	-	-	-	gi|116833209|gb|ABK29517.1|	64.91	1.82E-11	cytochrome P450-like TBP [Helicoverpa armigera]	gi|41059656|gb|AY466348.1|	99.73	0	Litopenaeus vannamei microsatellite TUMXLV10.12 sequence	-	-	-	-
RL-all_c8210	607	16	4	20	446.16773	132.5752592	3.37	1.750774603	Up	2.77E-07	1.11E-06	-	605	3	603	0.67	-	-	-	-	-	-	-	-	-	gi|218526749|gb|EU921005.1|	99.46	0	Penaeus sp. AT-2008 isolate KCpen_a 28S ribosomal RNA gene, partial sequence	-	-	-	-
RL-all_c8190	549	16	4	20	493.3038472	146.5813886	3.37	1.750774603	Up	2.77E-07	1.10E-06	-	547	2	546	0.51	KOG2571/Cell wall/membrane/envelope biogenesis ;/Chitin synthase/hyaluronan synthase (glycosyltransferases)	GO:0031224//intrinsic to membrane	GO:0008375//acetylglucosaminyltransferase activity	GO:0016331//morphogenesis of embryonic epithelium;GO:0040003//chitin-based cuticle development;GO:0035151//regulation of tube size, open tracheal system;GO:0006031//chitin biosynthetic process	ko00520//Amino sugar and nucleotide sugar metabolism	gi|158301673|ref|XP_321336.4|	60.66	7.10E-58	AGAP001748-PA [Anopheles gambiae str. PEST]	gi|158301672|ref|XM_321336.4|	86.61	5.00E-23	Anopheles gambiae str. PEST AGAP001748-PA (AgaP_AGAP001748) mRNA, complete cds	-	-	-	-
RL-all_c8173	732	16	4	20	369.9778855	109.9360414	3.37	1.750774603	Up	2.77E-07	1.09E-06	-	1	732	732	0.53	KOG0652/Posttranslational modification, protein turnover, chaperones ;/26S proteasome regulatory complex, ATPase RPT5	GO:0005838//proteasome regulatory particle	GO:0070011;GO:0042623//ATPase activity, coupled;GO:0032559	GO:0009057//macromolecule catabolic process;GO:0019538//protein metabolic process	ko03050//Proteasome	gi|156553813|ref|XP_001604886.1|	96.72	7.74E-130	PREDICTED: similar to 26S protease regulatory subunit 6a [Nasonia vitripennis]	gi|291384963|ref|XM_002709095.1|	83.5	4.00E-70	PREDICTED: Oryctolagus cuniculus proteasome 26S ATPase subunit 3 (LOC100354000), mRNA	sp|Q63569|PRS6A_RAT	91.8	3.00E-125	26S protease regulatory subunit 6A
RL-all_c8165	560	16	4	20	483.6139504	143.7021113	3.37	1.750774603	Up	2.77E-07	1.09E-06	-	200	559	360	0.58	-	-	-	-	-	gi|297490460|ref|XP_002698349.1|	66.67	2.00E-16	PREDICTED: hypothetical protein [Bos taurus]	gi|41059634|gb|AY466327.1|	98.82	0	Litopenaeus vannamei microsatellite TUMXLV9.100 sequence	-	-	-	-
RL-all_c8135	610	16	4	20	443.9734624	131.9232497	3.37	1.750774603	Up	2.77E-07	1.11E-06	-	608	12	597	0.51	KOG0331/RNA processing and modification ;/ATP-dependent RNA helicase	-	GO:0032559;GO:0042623//ATPase activity, coupled	-	ko03040//Spliceosome	gi|241573363|ref|XP_002402985.1|	76	1.96E-60	ATP-dependent RNA helicase, putative [Ixodes scapularis]	gi|306417156|emb|FR687022.1|	93.18	7.00E-07	Cancer pagurus partial mRNA for putative DEAD box ATP-dependent RNA helicase (ddx gene)	sp|Q501J6|DDX17_MOUSE	70	1.00E-57	Probable ATP-dependent RNA helicase DDX17
RL-all_c8117	489	16	4	20	553.8319268	164.566835	3.37	1.750774603	Up	2.77E-07	1.10E-06	-	488	3	486	0.61	-	-	-	-	-	-	-	-	-	-	-	-	-	-	-	-	-
RL-all_c8088	568	16	4	20	476.8024864	141.6781379	3.37	1.750774604	Up	2.77E-07	1.10E-06	-	200	568	369	0.58	-	-	-	-	-	gi|242009491|ref|XP_002425519.1|	54.64	2.53E-16	conserved hypothetical protein [Pediculus humanus corporis]	gi|41059634|gb|AY466327.1|	99.77	0	Litopenaeus vannamei microsatellite TUMXLV9.100 sequence	-	-	-	-
RL-all_c7971	404	16	4	20	670.3559708	199.1910453	3.37	1.750774603	Up	2.77E-07	1.10E-06	-	2	403	402	0.42	-	-	-	-	-	-	-	-	-	-	-	-	-	-	-	-	-
RL-all_c796	563	16	4	20	481.0369664	142.9363807	3.37	1.750774602	Up	2.77E-07	1.11E-06	-	1	561	561	0.43	KOG4441/Signal transduction mechanisms ; General function prediction only ;/Proteins containing BTB/POZ and Kelch domains, involved in regulatory/signal transduction processes	-	GO:0005488//binding	-	-	gi|242023152|ref|XP_002432000.1|	45.64	9.78E-29	conserved hypothetical protein [Pediculus humanus corporis]	-	-	-	-	sp|P17789|TTKB_DROME	49.59	7.00E-28	Protein tramtrack, beta isoform
RL-all_c7948	734	16	4	20	368.9697714	109.6364882	3.37	1.750774603	Up	2.77E-07	1.10E-06	-	184	456	273	0.53	-	-	-	-	-	gi|60360292|dbj|BAD90390.1|	79.63	1.97E-16	mFLJ00348 protein [Mus musculus]	gi|218526713|gb|EU920969.1|	99.46	0	Penaeus sp. AT-2008 isolate KCpen 18S ribosomal RNA gene, partial sequence	sp|Q5DU56|NLRC3_MOUSE	82.76	2.00E-07	Protein NLRC3
RL-all_c783	656	16	4	20	412.8411772	122.672534	3.37	1.750774604	Up	2.77E-07	1.10E-06	-	2	403	402	0.52	-	-	-	-	-	gi|21666702|gb|AAM73800.1|AF445314_1	97.73	1.05E-44	SCYLLA-like protein [Penaeus monodon]	gi|21666701|gb|AF445314.1|	90.84	1.00E-178	Penaeus monodon SCYLLA-like protein mRNA, complete cds	sp|Q9VTI8|CHRB_DROME	34.65	3.00E-06	Protein charybde
RL-all_c6927	605	16	4	20	447.6426648	133.0135245	3.37	1.750774603	Up	2.77E-07	1.10E-06	-	178	480	303	0.51	-	GO:0043231//intracellular membrane-bounded organelle;GO:0031224//intrinsic to membrane	GO:0019842//vitamin binding;GO:0008746//NAD(P)+ transhydrogenase activity	GO:0006818//hydrogen transport;GO:0008152//metabolic process	ko01100//Metabolic pathways;ko00760//Nicotinate and nicotinamide metabolism	gi|157133017|ref|XP_001662741.1|	76.32	6.69E-63	nadp transhydrogenase [Aedes aegypti]	gi|241165412|ref|XM_002409628.1|	87.88	4.00E-08	Ixodes scapularis NAD(P) transhydrogenase, putative, mRNA	sp|Q61941|NNTM_MOUSE	74.7	8.00E-27	NAD(P) transhydrogenase, mitochondrial
RL-all_c6883	459	16	4	20	590.030092	175.3228373	3.37	1.750774603	Up	2.77E-07	1.09E-06	-	444	184	261	0.45	KOG3218/Transcription ;/RNA polymerase, 25-kDa subunit (common to polymerases I, II and III)	GO:0016591//DNA-directed RNA polymerase II, holoenzyme	GO:0016301//kinase activity;GO:0003676//nucleic acid binding;GO:0034062//RNA polymerase activity	GO:0031572//G2/M transition DNA damage checkpoint;GO:0006397//mRNA processing;GO:0006352//transcription initiation, DNA-dependent;GO:0006353//transcription termination, DNA-dependent;GO:0006289//nucleotide-excision repair;GO:0006354//transcription elongation, DNA-dependent;GO:0051704;GO:0045935	ko00230//Purine metabolism;ko04623//Cytosolic DNA-sensing pathway;ko05016//Huntington's disease;ko00240//Pyrimidine metabolism;ko01100//Metabolic pathways;ko03020//RNA polymerase	gi|296232401|ref|XP_002761575.1|	84.48	8.04E-40	PREDICTED: hypothetical protein LOC100393628 [Callithrix jacchus]	gi|195401379|ref|XM_002059255.1|	80.38	2.00E-12	Drosophila virilis GJ18195 (Dvir\GJ18195), mRNA	sp|Q5R587|RPAB1_PONAB	51.88	1.00E-24	DNA-directed RNA polymerases I, II, and III subunit RPABC1
RL-all_c664	897	16	4	20	301.9217527	89.71369264	3.37	1.750774603	Up	2.77E-07	1.10E-06	-	897	118	780	0.42	KOG1637/Translation, ribosomal structure and biogenesis ;/Threonyl-tRNA synthetase	-	-	-	ko00970//Aminoacyl-tRNA biosynthesis	gi|225711306|gb|ACO11499.1|	52.03	4.61E-80	Mitochondrial 39S ribosomal protein L39 [Caligus rogercresseyi]	-	-	-	-	sp|Q9VUJ0|RM39_DROME	51.28	2.00E-72	39S ribosomal protein L39, mitochondrial
RL-all_c502	933	16	4	20	290.2720388	86.25207108	3.37	1.750774603	Up	2.77E-07	1.09E-06	-	1	456	456	0.47	KOG0118/General function prediction only ;/FOG: RRM domain	-	GO:0003676//nucleic acid binding	-	-	gi|221123418|ref|XP_002155675.1|	58.82	9.36E-10	PREDICTED: similar to Eukaryotic translation initiation factor 4H [Hydra magnipapillata]	-	-	-	-	sp|Q5XI72|IF4H_RAT	56	2.00E-07	Eukaryotic translation initiation factor 4H
RL-all_c438	1110	16	4	20	243.9854164	72.49836244	3.37	1.750774603	Up	2.77E-07	1.11E-06	-	730	2	729	0.61	KOG3510/Signal transduction mechanisms ;/FOG: Immunoglobulin C-2 Type/fibronectin type III domains	-	-	-	ko04360//Axon guidance	gi|157115202|ref|XP_001658141.1|	27.74	6.49E-12	defective proboscis extension response, putative [Aedes aegypti]	-	-	-	-	sp|A2AJ76|HMCN2_MOUSE	32.94	4.00E-09	Hemicentin-2
RL-all_c333	1388	16	4	20	195.1180203	57.97779704	3.37	1.750774604	Up	2.77E-07	1.09E-06	-	1386	187	1200	0.59	KOG1101/Cell cycle control, cell division, chromosome partitioning ; General function prediction only ;/Apoptosis inhibitor IAP1 and related BIR domain proteins	GO:0044424//intracellular part	GO:0005488//binding	GO:0042981//regulation of apoptosis;GO:0052547//regulation of peptidase activity	ko05145//Toxoplasmosis;ko04510//Focal adhesion;ko05200//Pathways in cancer;ko05222//Small cell lung cancer;ko04120//Ubiquitin mediated proteolysis;ko04621//NOD-like receptor signaling pathway;ko04210//Apoptosis	gi|47207023|emb|CAF91622.1|	29.43	1.83E-40	unnamed protein product [Tetraodon nigroviridis]	-	-	-	-	sp|A9JTP3|BIRC7_XENTR	27.13	1.00E-30	Baculoviral IAP repeat-containing protein 7
RL-all_c3155	566	16	4	20	478.4873008	142.1787673	3.37	1.750774604	Up	2.77E-07	1.11E-06	-	143	346	204	0.56	-	-	-	-	-	gi|156358531|ref|XP_001624571.1|	85.29	1.43E-14	predicted protein [Nematostella vectensis]	gi|5825422|gb|AF124597.1|AF124597	98.6	0	Penaeus vannamei 18S ribosomal RNA, partial sequence; internal transcribed spacer 1, 5.8S ribosomal RNA, internal transcribed spacer 2, and 28S ribosomal RNA, complete sequence; intergenic spacer region, partial sequence	-	-	-	-
RL-all_c290	1102	16	4	20	245.7566354	73.02466636	3.37	1.750774603	Up	2.77E-07	1.11E-06	-	1101	406	696	0.54	KOG0118/General function prediction only ;/FOG: RRM domain	GO:0032991//macromolecular complex	GO:0005102//receptor binding;GO:0030371//translation repressor activity;GO:0008187//poly-pyrimidine tract binding;GO:0003729//mRNA binding	GO:0007166//cell surface receptor linked signaling pathway;GO:0007542;GO:0007444//imaginal disc development;GO:0006412//translation;GO:0006310//DNA recombination;GO:0033119//negative regulation of RNA splicing;GO:0000398//nuclear mRNA splicing, via spliceosome;GO:0007292//female gamete generation;GO:0018993//somatic sex determination;GO:0040029//regulation of gene expression, epigenetic	-	gi|307199187|gb|EFN79874.1|	60.59	5.36E-66	Protein sex-lethal [Harpegnathos saltator]	-	-	-	-	sp|O61374|SXL_CERCA	52.53	4.00E-55	Sex-lethal homolog
RL-all_c282	850	16	4	20	318.6162496	94.67433212	3.37	1.750774603	Up	2.77E-07	1.10E-06	-	850	221	630	0.43	KOG1670/Translation, ribosomal structure and biogenesis ;/Translation initiation factor 4F, cap-binding subunit (eIF-4E) and related cap-binding proteins	GO:0034518;GO:0044424//intracellular part	GO:0008135//translation factor activity, nucleic acid binding	GO:0006412//translation	ko04150//mTOR signaling pathway;ko04910//Insulin signaling pathway;ko03013//RNA transport	gi|307205416|gb|EFN83757.1|	64.71	1.50E-72	Eukaryotic translation initiation factor 4E [Harpegnathos saltator]	gi|60223381|gb|AC156565.2|	90.16	1.00E-09	Mus musculus BAC clone RP23-353F21 from 12, complete sequence	sp|O77210|IF4E_APLCA	63.1	8.00E-71	Eukaryotic translation initiation factor 4E
RL-all_c2498	233	16	4	20	1162.333958	345.3784648	3.37	1.750774603	Up	2.77E-07	1.10E-06	-	88	231	144	0.37	-	-	-	-	-	-	-	-	-	-	-	-	-	-	-	-	-
RL-all_c2171	705	16	4	20	384.1472513	114.1463579	3.37	1.750774603	Up	2.77E-07	1.09E-06	-	1	396	396	0.54	KOG1579/Amino acid transport and metabolism ;/Homocysteine S-methyltransferase	GO:0044424//intracellular part	GO:0046914//transition metal ion binding;GO:0008172//S-methyltransferase activity	GO:0006730//one-carbon metabolic process;GO:0000097//sulfur amino acid biosynthetic process	ko00260//Glycine, serine and threonine metabolism;ko00270//Cysteine and methionine metabolism;ko01100//Metabolic pathways	gi|156402856|ref|XP_001639806.1|	59.84	3.23E-37	predicted protein [Nematostella vectensis]	gi|325652129|ref|NM_001204771.1|	88.14	3.00E-06	Sus scrofa betaine--homocysteine S-methyltransferase 2 (BHMT2), mRNA	sp|Q32LQ4|BHMT1_DANRE	60	4.00E-35	Betaine--homocysteine S-methyltransferase 1
RL-all_c2039	715	16	4	20	378.7745625	112.5499053	3.37	1.750774603	Up	2.77E-07	1.11E-06	-	676	164	513	0.66	-	-	-	-	-	gi|170048439|ref|XP_001852902.1|	85.37	1.07E-11	GLP_748_1200_211 [Culex quinquefasciatus]	gi|56968030|gb|AY859576.1|	92.22	2.00E-22	Gaetice depressus 28S ribosomal RNA gene, partial sequence	-	-	-	-
RL-all_c2027	743	16	4	20	364.5004202	108.3084553	3.37	1.750774603	Up	2.77E-07	1.09E-06	-	97	741	645	0.61	KOG1201/Secondary metabolites biosynthesis, transport and catabolism ;/Hydroxysteroid 17-beta dehydrogenase 11	-	GO:0003824//catalytic activity	GO:0008152//metabolic process	ko01100//Metabolic pathways;ko00830//Retinol metabolism	gi|307203960|gb|EFN82867.1|	48.7	6.25E-51	Epidermal retinal dehydrogenase 2 [Harpegnathos saltator]	-	-	-	-	sp|Q8N3Y7|RDHE2_HUMAN	64.38	3.00E-42	Epidermal retinol dehydrogenase 2
RL-all_c2001	576	16	4	20	470.1802296	139.710386	3.37	1.750774603	Up	2.77E-07	1.09E-06	-	575	147	429	0.65	-	-	-	-	-	gi|170583160|ref|XP_001896458.1|	65.91	4.99E-07	hypothetical protein Bm1_24990 [Brugia malayi]	gi|5825422|gb|AF124597.1|AF124597	95.92	0	Penaeus vannamei 18S ribosomal RNA, partial sequence; internal transcribed spacer 1, 5.8S ribosomal RNA, internal transcribed spacer 2, and 28S ribosomal RNA, complete sequence; intergenic spacer region, partial sequence	-	-	-	-
RL-all_c1979	744	16	4	20	364.0105002	108.1628794	3.37	1.750774603	Up	2.77E-07	1.11E-06	-	425	30	396	0.43	KOG1041/Translation, ribosomal structure and biogenesis ;/Translation initiation factor 2C (eIF-2C) and related proteins	GO:0044424//intracellular part	GO:0003676//nucleic acid binding	GO:0010259//multicellular organismal aging;GO:0002164//larval development	-	gi|300517066|gb|ADK25181.1|	89.68	3.13E-118	argonaute 2 [Litopenaeus vannamei]	gi|293359532|ref|XM_233543.5|	85.71	1.00E-05	PREDICTED: Rattus norvegicus eukaryotic translation initiation factor 2C, 3 (Eif2c3), mRNA	sp|Q8CJF9|AGO3_MOUSE	69.44	4.00E-56	Protein argonaute-3
RL-all_c1924	446	16	4	20	607.2282784	180.4331442	3.37	1.750774603	Up	2.77E-07	1.11E-06	-	2	412	411	0.37	-	-	-	-	-	-	-	-	-	-	-	-	-	-	-	-	-
RL-all_c1921	817	16	4	20	331.4856942	98.49838716	3.37	1.750774603	Up	2.77E-07	1.10E-06	-	700	425	276	0.55	-	-	-	-	ko05100//Bacterial invasion of epithelial cells;ko04670//Leukocyte transendothelial migration;ko04510//Focal adhesion;ko05110//Vibrio cholerae infection;ko04145//Phagosome;ko05131//Shigellosis;ko05414//Dilated cardiomyopathy;ko04530//Tight junction;ko05130//Pathogenic Escherichia coli infection;ko04745//Phototransduction - fly;ko04810//Regulation of actin cytoskeleton;ko05416//Viral myocarditis;k…	gi|262401379|gb|ACY66592.1|	90	5.15E-19	hypothetical protein [Scylla paramamosain]	gi|218526713|gb|EU920969.1|	98.91	0	Penaeus sp. AT-2008 isolate KCpen 18S ribosomal RNA gene, partial sequence	-	-	-	-
RL-all_c190	922	16	4	20	293.7351542	87.2811088	3.37	1.750774603	Up	2.77E-07	1.10E-06	-	304	921	618	0.44	KOG2235/Function unknown ;/Uncharacterized conserved protein	GO:0005634//nucleus	GO:0016874//ligase activity	GO:0080090//regulation of primary metabolic process;GO:0031323//regulation of cellular metabolic process;GO:0032446//protein modification by small protein conjugation;GO:0060255	-	gi|157151710|ref|NP_001096671.1|	34.98	4.37E-30	E3 UFM1-protein ligase 1 [Gallus gallus]	-	-	-	-	sp|Q5ZMG1|UFL1_CHICK	34.63	4.00E-30	E3 UFM1-protein ligase 1
RL-all_c1899	456	16	4	20	593.9118688	176.476277	3.37	1.750774603	Up	2.77E-07	1.10E-06	-	11	454	444	0.46	KOG1282/Posttranslational modification, protein turnover, chaperones ; Amino acid transport and metabolism ;/Serine carboxypeptidases (lysosomal cathepsin A)	GO:0000323//lytic vacuole;GO:0031981//nuclear lumen	GO:0005488//binding;GO:0008238//exopeptidase activity;GO:0030234//enzyme regulator activity	GO:0015031//protein transport	ko04614//Renin-angiotensin system;ko04142//Lysosome	gi|310693525|gb|ADP05100.1|	79.37	3.51E-57	truncated cathepsin A [Eriocheir sinensis]	gi|309380137|gb|GU593248.1|	90	2.00E-09	Eriocheir sinensis cathepsin A mRNA, complete cds	sp|P10619|PPGB_HUMAN	59.69	3.00E-40	Lysosomal protective protein
RL-all_c1865	573	16	4	20	472.641906	140.441854	3.37	1.750774603	Up	2.77E-07	1.10E-06	-	189	434	246	0.57	-	-	-	-	-	gi|83282419|ref|XP_729762.1|	64.63	3.24E-19	senescence-associated protein [Plasmodium yoelii yoelii str. 17XNL]	gi|41059656|gb|AY466348.1|	99.19	0	Litopenaeus vannamei microsatellite TUMXLV10.12 sequence	-	-	-	-
RL-all_c1852	550	16	4	20	492.4069312	146.3148769	3.37	1.750774603	Up	2.77E-07	1.10E-06	-	326	550	225	0.53	-	-	-	-	-	-	-	-	-	gi|218526713|gb|EU920969.1|	98.92	0	Penaeus sp. AT-2008 isolate KCpen 18S ribosomal RNA gene, partial sequence	-	-	-	-
RL-all_c1784	553	16	4	20	489.735646	145.5211253	3.37	1.750774604	Up	2.77E-07	1.09E-06	-	458	81	378	0.58	-	-	-	-	-	gi|242009491|ref|XP_002425519.1|	61.11	2.47E-13	conserved hypothetical protein [Pediculus humanus corporis]	gi|41059634|gb|AY466327.1|	99.43	0	Litopenaeus vannamei microsatellite TUMXLV9.100 sequence	-	-	-	-
RL-all_c1686	468	16	4	20	578.6833592	171.9512442	3.37	1.750774603	Up	2.77E-07	1.10E-06	-	2	367	366	0.47	-	-	-	-	-	-	-	-	-	-	-	-	-	-	-	-	-
RL-all_c1684	491	16	4	20	551.5759924	163.8965016	3.37	1.750774604	Up	2.77E-07	1.09E-06	-	406	2	405	0.6	-	-	-	-	-	gi|242009491|ref|XP_002425519.1|	53.93	1.33E-13	conserved hypothetical protein [Pediculus humanus corporis]	gi|41059634|gb|AY466327.1|	99.7	0	Litopenaeus vannamei microsatellite TUMXLV9.100 sequence	-	-	-	-
RL-all_c1544	520	16	4	20	520.8150236	154.7561198	3.37	1.750774604	Up	2.77E-07	1.09E-06	-	520	2	519	0.57	-	-	-	-	-	-	-	-	-	-	-	-	-	-	-	-	-
RL-all_c1528	553	16	4	20	489.735646	145.5211253	3.37	1.750774604	Up	2.77E-07	1.11E-06	-	551	3	549	0.73	-	-	-	-	-	gi|156358781|ref|XP_001624693.1|	82.5	6.61E-11	predicted protein [Nematostella vectensis]	gi|148728131|gb|EF422366.1|	96.26	4.00E-42	Neelides sp. YG-2007 28S ribosomal RNA gene, partial sequence	-	-	-	-
RL-all_c1500	681	16	4	20	397.6854804	118.169137	3.37	1.750774603	Up	2.77E-07	1.11E-06	-	3	497	495	0.58	KOG1285/Secondary metabolites biosynthesis, transport and catabolism ;/Beta, beta-carotene 15,15'-dioxygenase and related enzymes	-	GO:0016702//oxidoreductase activity, acting on single donors with incorporation of molecular oxygen, incorporation of two atoms of oxygen	GO:0006629//lipid metabolic process	ko01100//Metabolic pathways;ko00830//Retinol metabolism	gi|307195650|gb|EFN77492.1|	42.71	2.34E-31	Beta,beta-carotene 15,15'-monooxygenase [Harpegnathos saltator]	-	-	-	-	sp|Q9JJS6|BCDO1_MOUSE	50	2.00E-26	Beta,beta-carotene 15,15'-monooxygenase
RL-all_c1460	1122	16	4	20	241.3759467	71.72297888	3.37	1.750774603	Up	2.77E-07	1.11E-06	-	144	1121	978	0.52	KOG0371/Signal transduction mechanisms ;/Serine/threonine protein phosphatase 2A, catalytic subunit	GO:0005815//microtubule organizing center;GO:0043231//intracellular membrane-bounded organelle;GO:0030426//growth cone;GO:0008287//protein serine/threonine phosphatase complex	GO:0004721//phosphoprotein phosphatase activity;GO:0046983//protein dimerization activity;GO:0019899//enzyme binding	GO:0000278//mitotic cell cycle;GO:0051297//centrosome organization;GO:0010467//gene expression;GO:0046578//regulation of Ras protein signal transduction;GO:0006998//nuclear envelope organization;GO:0000302//response to reactive oxygen species;GO:0006511//ubiquitin-dependent protein catabolic process;GO:0009790//embryo development;GO:0006915//apoptosis;GO:0006464//protein modification process;GO:0…	ko05160//Hepatitis C;ko05142//Chagas disease (American trypanosomiasis);ko04310//Wnt signaling pathway;ko04730//Long-term depression;ko04530//Tight junction;ko04111//Cell cycle - yeast;ko03015//mRNA surveillance pathway;ko04113//Meiosis - yeast;ko04114//Oocyte meiosis;ko04350//TGF-beta signaling pathway	gi|146285377|gb|ABQ18264.1|	57.04	5.41E-98	protein serine/threonine phosphatase-2a catalytic subunit beta isoform [Carassius auratus]	gi|15341233|dbj|AB070573.1|	92.86	2.00E-11	Caenorhabditis elegans pph-4.1 mRNA for Ser/Thr protein phosphatase, complete cds	sp|P23636|PP2A2_SCHPO	62.98	2.00E-99	Major serine/threonine-protein phosphatase PP2A-2 catalytic subunit
RL-all_c1436	1051	16	4	20	257.6820287	76.56820392	3.37	1.750774603	Up	2.77E-07	1.11E-06	-	822	109	714	0.47	KOG3099/Nucleotide transport and metabolism ;/Bisphosphate 3'-nucleotidase BPNT1/Inositol polyphosphate 1-phosphatase	-	GO:0016787//hydrolase activity	-	ko01120//Microbial metabolism in diverse environments;ko01100//Metabolic pathways;ko00920//Sulfur metabolism	gi|91087101|ref|XP_975068.1|	53.16	5.38E-84	PREDICTED: similar to AGAP004654-PA [Tribolium castaneum]	gi|77736024|ref|NM_001034539.1|	95.56	1.00E-09	Bos taurus 3'(2'), 5'-bisphosphate nucleotidase 1 (BPNT1), mRNA	sp|Q3ZCK3|BPNT1_BOVIN	56.12	5.00E-72	3'(2'),5'-bisphosphate nucleotidase 1
RL-all_c1430	491	16	4	20	551.5759924	163.8965016	3.37	1.750774604	Up	2.77E-07	1.11E-06	-	491	63	429	0.63	-	-	-	-	-	gi|170041865|ref|XP_001848668.1|	33.91	2.43E-07	conserved hypothetical protein [Culex quinquefasciatus]	-	-	-	-	-	-	-	-
RL-all_c1422	549	16	4	20	493.3038472	146.5813886	3.37	1.750774603	Up	2.77E-07	1.11E-06	-	424	272	153	0.37	-	-	-	-	-	-	-	-	-	-	-	-	-	-	-	-	-
RL-all_c1411	570	16	4	20	475.1294952	141.1810216	3.37	1.750774604	Up	2.77E-07	1.10E-06	-	176	568	393	0.44	KOG1741/Translation, ribosomal structure and biogenesis ;/Mitochondrial/chloroplast ribosomal protein S14/S29	GO:0000314//organellar small ribosomal subunit;GO:0043231//intracellular membrane-bounded organelle	-	GO:0010467//gene expression	ko03040//Spliceosome;ko03010//Ribosome	gi|194763000|ref|XP_001963622.1|	61.39	9.89E-29	GF20191 [Drosophila ananassae]	-	-	-	-	sp|Q6B860|RT14_BOVIN	58	9.00E-25	28S ribosomal protein S14, mitochondrial
RL-all_c1371	637	16	4	20	425.1551212	126.3315264	3.37	1.750774603	Up	2.77E-07	1.11E-06	-	3	410	408	0.62	-	-	-	-	-	-	-	-	-	-	-	-	-	-	-	-	-
RL-all_c1366	441	16	4	20	614.1129528	182.4788714	3.37	1.750774603	Up	2.77E-07	1.09E-06	-	434	195	240	0.37	-	-	-	-	-	-	-	-	-	-	-	-	-	-	-	-	-
RL-all_c1279	882	16	4	20	307.0564764	91.23943572	3.37	1.750774603	Up	2.77E-07	1.09E-06	-	383	715	333	0.4	-	-	GO:0005488//binding	GO:0009987//cellular process	-	gi|152013691|gb|ABS19961.1|	62.07	3.02E-23	selenoprotein W2 [Artemia franciscana]	-	-	-	-	sp|Q9BRT3|CQ037_HUMAN	26.74	9.00E-07	Protein C17orf37
RL-all_c1266	1344	16	4	20	201.5058126	59.87587968	3.37	1.750774604	Up	2.77E-07	1.11E-06	-	817	2	816	0.61	KOG2532/Carbohydrate transport and metabolism ;/Permease of the major facilitator superfamily	-	-	-	ko04142//Lysosome	gi|198430053|ref|XP_002122757.1|	36.17	1.29E-68	PREDICTED: similar to Sialin (Solute carrier family 17 member 5) (Sodium/sialic acid cotransporter) (AST) (Membrane glycoprotein HP59) [Ciona intestinalis]	-	-	-	-	sp|Q9NRA2|S17A5_HUMAN	33.25	2.00E-53	Sialin
RL-all_c1259	685	16	4	20	395.3632295	117.4790983	3.37	1.750774603	Up	2.77E-07	1.10E-06	-	1	684	684	0.57	-	-	-	GO:0007165//signal transduction	-	gi|241604618|ref|XP_002405920.1|	41.74	2.73E-46	innexin, putative [Ixodes scapularis]	gi|21666669|gb|AF441722.1|	86.15	5.00E-05	Penaeus monodon clone NF141 innexin 1 mRNA, partial cds	sp|P33085|SHAKB_DROME	39.01	6.00E-46	Innexin shaking-B
RL-all_c11608	821	16	4	20	329.8706604	98.01849248	3.37	1.750774603	Up	2.77E-07	1.10E-06	-	248	694	447	0.45	-	-	-	-	-	gi|118388741|ref|XP_001027466.1|	22.54	1.23E-08	Viral A-type inclusion protein repeat containing protein [Tetrahymena thermophila]	-	-	-	-	-	-	-	-
RL-all_c1154	706	16	4	20	383.6031334	113.9846775	3.37	1.750774603	Up	2.77E-07	1.10E-06	-	2	454	453	0.44	KOG0011/Replication, recombination and repair ;/Nucleotide excision repair factor NEF2, RAD23 component	-	GO:0005488//binding	GO:0050789//regulation of biological process;GO:0006281//DNA repair;GO:0010498//proteasomal protein catabolic process	ko03420//Nucleotide excision repair;ko04141//Protein processing in endoplasmic reticulum	gi|283945482|ref|NP_001164652.1|	60	1.23E-36	nuclear excision repair protein rad23 [Bombyx mori]	gi|156362372|ref|XM_001625703.1|	91.84	2.00E-07	Nematostella vectensis predicted protein (NEMVEDRAFT_v1g246958) partial mRNA	sp|A3KMV2|RD23A_BOVIN	56.29	7.00E-35	UV excision repair protein RAD23 homolog A
RL-all_c1117	1000	16	4	20	270.8238122	80.47318232	3.37	1.750774603	Up	2.77E-07	1.10E-06	-	989	24	966	0.5	KOG4297/Signal transduction mechanisms ; Defense mechanisms ;/C-type lectin	-	-	-	ko05160//Hepatitis C;ko05145//Toxoplasmosis;ko04144//Endocytosis;ko04976//Bile secretion	gi|15625472|gb|AAL04108.1|AF405441_1	37.84	2.32E-17	olfactory enriched transcipt 14.35 [Homarus americanus]	-	-	-	-	-	-	-	-
RL-all_c1115	824	16	4	20	328.669675	97.661629	3.37	1.750774604	Up	2.77E-07	1.11E-06	-	823	248	576	0.45	KOG0428/Posttranslational modification, protein turnover, chaperones ;/Non-canonical ubiquitin conjugating enzyme 1	-	GO:0019787//small conjugating protein ligase activity	GO:0032446//protein modification by small protein conjugation	ko05012//Parkinson's disease;ko04120//Ubiquitin mediated proteolysis;ko04141//Protein processing in endoplasmic reticulum	gi|241686123|ref|XP_002412813.1|	76.87	3.17E-64	ubiquitin protein ligase, putative [Ixodes scapularis]	gi|157817495|ref|NM_001106642.1|	79.67	2.00E-14	Rattus norvegicus ubiquitin-conjugating enzyme E2, J1 (UBC6 homolog, yeast) (Ube2j1), mRNA	sp|Q9JJZ4|UB2J1_MOUSE	74.24	2.00E-57	Ubiquitin-conjugating enzyme E2 J1
RL-all_c1088	960	16	4	20	282.1081377	83.82623156	3.37	1.750774603	Up	2.77E-07	1.09E-06	-	2	832	831	0.58	KOG0443/Cytoskeleton ;/Actin regulatory proteins (gelsolin/villin family)	-	-	-	ko04666//Fc gamma R-mediated phagocytosis;ko04810//Regulation of actin cytoskeleton	gi|189237843|ref|XP_974681.2|	45.73	4.40E-54	PREDICTED: similar to villin [Tribolium castaneum]	-	-	-	-	sp|Q27319|GELS_HOMAM	45.26	6.00E-39	Gelsolin, cytoplasmic
RL-all_rep_c8465	461	124	32	156	4552.894892	1396.497741	3.26	1.704970914	Up	3.27E-46	1.04E-44	-	42	380	339	0.47	-	-	-	-	-	-	-	-	-	-	-	-	-	-	-	-	-
RL-all_rep_c8584	527	44	12	56	1413.217236	458.1016072	3.08	1.625243721	Up	2.27E-16	4.26E-15	-	201	419	219	0.6	-	-	-	-	-	gi|118083774|ref|XP_001231536.1|	65.31	4.88E-16	PREDICTED: similar to Ac1147 [Gallus gallus]	gi|41059634|gb|AY466327.1|	98.83	0	Litopenaeus vannamei microsatellite TUMXLV9.100 sequence	-	-	-	-
RL-all_rep_c11618	605	44	12	56	1231.017328	399.0405734	3.08	1.625243721	Up	2.27E-16	4.27E-15	-	1	507	507	0.67	-	-	-	-	-	-	-	-	-	gi|218526749|gb|EU921005.1|	99.28	0	Penaeus sp. AT-2008 isolate KCpen_a 28S ribosomal RNA gene, partial sequence	-	-	-	-
RL-all_c92	1167	44	12	56	638.1880748	206.871934	3.08	1.625243721	Up	2.27E-16	4.28E-15	-	2	1069	1068	0.62	KOG0607/Signal transduction mechanisms ;/MAP kinase-interacting kinase and related serine/threonine protein kinases	GO:0005815//microtubule organizing center;GO:0012505//endomembrane system	GO:0004674//protein serine/threonine kinase activity;GO:0032559	GO:0006464//protein modification process;GO:0050789//regulation of biological process	ko04910//Insulin signaling pathway;ko04010//MAPK signaling pathway	gi|262401017|gb|ACY66411.1|	94.59	4.38E-160	map kinase-interacting serine/threonine [Scylla paramamosain]	gi|158291341|ref|XM_312850.4|	85.22	1.00E-15	Anopheles gambiae str. PEST AGAP003160-PA (AgaP_AGAP003160) mRNA, partial cds	sp|Q9HBH9|MKNK2_HUMAN	66.24	2.00E-125	MAP kinase-interacting serine/threonine-protein kinase 2
RL-all_c8136	575	44	12	56	1295.244319	419.8600816	3.08	1.625243721	Up	2.27E-16	4.27E-15	-	258	575	318	0.59	-	-	-	-	-	gi|242009491|ref|XP_002425519.1|	55	2.35E-17	conserved hypothetical protein [Pediculus humanus corporis]	gi|41059634|gb|AY466327.1|	99.3	0	Litopenaeus vannamei microsatellite TUMXLV9.100 sequence	-	-	-	-
RL-all_c8039	581	44	12	56	1281.868302	415.5241772	3.08	1.625243721	Up	2.27E-16	4.26E-15	-	381	1	381	0.58	-	-	-	-	-	gi|297490465|ref|XP_002698352.1|	40.64	3.06E-20	PREDICTED: hypothetical protein [Bos taurus]	gi|41059634|gb|AY466327.1|	99.77	0	Litopenaeus vannamei microsatellite TUMXLV9.100 sequence	-	-	-	-
RL-all_rep_c12803	1508	72	20	92	808.1612432	266.8208962	3.03	1.59877151	Up	3.34E-25	8.50E-24	-	1506	862	645	0.45	KOG1506/Coenzyme transport and metabolism ;/S-adenosylmethionine synthetase	GO:0044424//intracellular part	GO:0046872//metal ion binding;GO:0042802//identical protein binding;GO:0016765//transferase activity, transferring alkyl or aryl (other than methyl) groups;GO:0031406//carboxylic acid binding;GO:0032559	GO:0009108//coenzyme biosynthetic process;GO:0051260//protein homooligomerization	ko00270//Cysteine and methionine metabolism;ko01100//Metabolic pathways;ko01110//Biosynthesis of secondary metabolites	gi|193631865|ref|XP_001946709.1|	71.96	1.27E-74	PREDICTED: similar to S-adenosylmethionine synthetase [Acyrthosiphon pisum]	gi|167534877|ref|XM_001749062.1|	82.83	6.00E-31	Monosiga brevicollis MX1 predicted protein MONBRDRAFT_38559 mRNA, complete cds	sp|Q5R5H1|METK2_PONAB	74.47	2.00E-70	S-adenosylmethionine synthase isoform type-2
RL-all_rep_c12439	1984	72	20	92	614.2677192	202.805399	3.03	1.59877151	Up	3.34E-25	8.49E-24	-	1859	204	1656	0.52	KOG1516/General function prediction only ;/Carboxylesterase and related proteins	-	GO:0016787//hydrolase activity	-	ko00983//Drug metabolism - other enzymes;ko01100//Metabolic pathways;ko00960//Tropane, piperidine and pyridine alkaloid biosynthesis;ko01110//Biosynthesis of secondary metabolites	gi|156541966|ref|XP_001599255.1|	36.21	7.23E-84	PREDICTED: similar to juvenile hormone esterase [Nasonia vitripennis]	-	-	-	-	sp|B2D0J5|EST6_APIME	31.23	2.00E-66	Venom carboxylesterase-6
RL-all_rep_c13357	814	84	24	108	1746.713776	593.16842	2.94	1.558129525	Up	3.42E-28	9.51E-27	-	193	525	333	0.53	-	-	-	-	ko05100//Bacterial invasion of epithelial cells;ko04670//Leukocyte transendothelial migration;ko04510//Focal adhesion;ko05110//Vibrio cholerae infection;ko04145//Phagosome;ko05131//Shigellosis;ko05414//Dilated cardiomyopathy;ko04530//Tight junction;ko05130//Pathogenic Escherichia coli infection;ko04745//Phototransduction - fly;ko04810//Regulation of actin cytoskeleton;ko05416//Viral myocarditis;k…	gi|297490428|ref|XP_002698333.1|	67.44	2.73E-20	PREDICTED: hypothetical protein [Bos taurus]	gi|218526713|gb|EU920969.1|	99.75	0	Penaeus sp. AT-2008 isolate KCpen 18S ribosomal RNA gene, partial sequence	sp|Q5DU56|NLRC3_MOUSE	82.76	3.00E-07	Protein NLRC3
RL-all_rep_c11525	1295	56	16	72	731.9562492	248.5658141	2.94	1.558129525	Up	3.43E-19	6.83E-18	-	1218	40	1179	0.6	KOG1579/Amino acid transport and metabolism ;/Homocysteine S-methyltransferase	GO:0032991//macromolecular complex;GO:0044424//intracellular part	GO:0008172//S-methyltransferase activity;GO:0046914//transition metal ion binding;GO:0005515//protein binding	GO:0000097//sulfur amino acid biosynthetic process;GO:0006730//one-carbon metabolic process;GO:0008213;GO:0031335//regulation of sulfur amino acid metabolic process	ko00260//Glycine, serine and threonine metabolism;ko00270//Cysteine and methionine metabolism;ko01100//Metabolic pathways	gi|260829625|ref|XP_002609762.1|	72.37	3.46E-171	hypothetical protein BRAFLDRAFT_78594 [Branchiostoma floridae]	gi|190889637|gb|DQ470488.2|	83.78	9.00E-11	Sparus aurata betaine homocysteine methyltransferase (BHMT) mRNA, complete cds	sp|Q5XGM3|BHMT1_XENLA	70.71	4.00E-160	Betaine--homocysteine S-methyltransferase 1
RL-all_rep_c8766	580	28	8	36	817.1408128	277.4937321	2.94	1.558129525	Up	2.64E-10	1.18E-09	-	201	578	378	0.59	-	-	-	-	-	gi|242009491|ref|XP_002425519.1|	54.46	1.42E-17	conserved hypothetical protein [Pediculus humanus corporis]	gi|41059634|gb|AY466327.1|	99.53	0	Litopenaeus vannamei microsatellite TUMXLV9.100 sequence	-	-	-	-
RL-all_rep_c8701	744	28	8	36	637.0183756	216.3257589	2.94	1.558129525	Up	2.64E-10	1.18E-09	-	178	555	378	0.53	-	-	-	-	ko05100//Bacterial invasion of epithelial cells;ko04670//Leukocyte transendothelial migration;ko04510//Focal adhesion;ko05110//Vibrio cholerae infection;ko04145//Phagosome;ko05131//Shigellosis;ko05414//Dilated cardiomyopathy;ko04530//Tight junction;ko05130//Pathogenic Escherichia coli infection;ko04745//Phototransduction - fly;ko04810//Regulation of actin cytoskeleton;ko05416//Viral myocarditis;k…	gi|297490428|ref|XP_002698333.1|	65.88	8.76E-20	PREDICTED: hypothetical protein [Bos taurus]	gi|218526713|gb|EU920969.1|	99.6	0	Penaeus sp. AT-2008 isolate KCpen 18S ribosomal RNA gene, partial sequence	sp|Q5DU56|NLRC3_MOUSE	82.76	2.00E-07	Protein NLRC3
RL-all_rep_c8627	672	28	8	36	705.2703444	239.5035188	2.94	1.558129525	Up	2.64E-10	1.18E-09	-	575	3	573	0.68	-	-	-	-	-	gi|156358781|ref|XP_001624693.1|	82.5	1.04E-10	predicted protein [Nematostella vectensis]	gi|56968030|gb|AY859576.1|	89.66	6.00E-26	Gaetice depressus 28S ribosomal RNA gene, partial sequence	-	-	-	-
RL-all_rep_c8593	682	28	8	36	694.9291368	235.991737	2.94	1.558129525	Up	2.64E-10	1.18E-09	-	681	1	681	0.51	KOG3090/Posttranslational modification, protein turnover, chaperones ;/Prohibitin-like protein	GO:0044444//cytoplasmic part	-	-	-	gi|187610681|gb|ACD13589.1|	80.37	3.05E-90	prohibitin 2 [Penaeus monodon]	gi|194757907|ref|XM_001961168.1|	87.85	1.00E-20	Drosophila ananassae GF11118 (Dana\GF11118), mRNA	sp|A9UMS3|PHB2_XENTR	76.76	2.00E-68	Prohibitin-2
RL-all_rep_c8574	678	28	8	36	699.0290136	237.3840186	2.94	1.558129525	Up	2.64E-10	1.18E-09	-	48	608	561	0.44	-	-	-	-	-	-	-	-	-	-	-	-	-	-	-	-	-
RL-all_rep_c8450	846	28	8	36	560.2147416	190.2439298	2.94	1.558129526	Up	2.64E-10	1.19E-09	-	2	472	471	0.35	-	-	-	-	-	-	-	-	-	-	-	-	-	-	-	-	-
RL-all_rep_c13905	916	28	8	36	517.4035712	175.7056382	2.94	1.558129525	Up	2.64E-10	1.18E-09	-	421	2	420	0.6	-	-	-	-	-	gi|156358531|ref|XP_001624571.1|	64.84	2.56E-20	predicted protein [Nematostella vectensis]	gi|5825422|gb|AF124597.1|AF124597	98.37	0	Penaeus vannamei 18S ribosomal RNA, partial sequence; internal transcribed spacer 1, 5.8S ribosomal RNA, internal transcribed spacer 2, and 28S ribosomal RNA, complete sequence; intergenic spacer region, partial sequence	-	-	-	-
RL-all_rep_c13782	583	28	8	36	812.9359712	276.0658055	2.94	1.558129525	Up	2.64E-10	1.19E-09	-	521	9	513	0.61	-	-	-	-	-	gi|156364345|ref|XP_001626309.1|	65.88	1.02E-23	predicted protein [Nematostella vectensis]	gi|41059558|gb|AY466258.1|	98.88	5.00E-137	Litopenaeus vannamei microsatellite TUMXLV8.126 sequence	sp|Q8TGM7|ART2_YEAST	56.52	2.00E-06	Putative uncharacterized protein ART2
RL-all_rep_c13171	681	28	8	36	695.9495908	236.338274	2.94	1.558129525	Up	2.64E-10	1.19E-09	-	173	607	435	0.54	KOG1651/Posttranslational modification, protein turnover, chaperones ;/Glutathione peroxidase	GO:0000267//cell fraction;GO:0044421//extracellular region part	GO:0042277//peptide binding;GO:0004601//peroxidase activity	GO:0010038//response to metal ion;GO:0006790//sulfur compound metabolic process;GO:0051384//response to glucocorticoid stimulus;GO:0042743//hydrogen peroxide metabolic process;GO:0022414//reproductive process	ko00590//Arachidonic acid metabolism;ko00480//Glutathione metabolism	gi|212276144|ref|NP_001131027.1|	48.09	3.38E-41	glutathione peroxidase 3 (plasma) [Danio rerio]	-	-	-	-	sp|Q64625|GPX6_RAT	47.27	3.00E-38	Glutathione peroxidase 6
RL-all_rep_c13167	650	28	8	36	729.1410328	247.6097917	2.94	1.558129525	Up	2.64E-10	1.19E-09	-	2	484	483	0.53	KOG0886/Translation, ribosomal structure and biogenesis ;/40S ribosomal protein S2	GO:0030529//ribonucleoprotein complex	GO:0005198//structural molecule activity	GO:0010467//gene expression	ko03010//Ribosome	gi|187179331|ref|NP_001119643.1|	68.11	4.74E-66	ribosomal protein L12 [Acyrthosiphon pisum]	gi|170059826|ref|XM_001865496.1|	90.22	3.00E-21	Culex quinquefasciatus 60S ribosomal protein L12, mRNA	sp|P23358|RL12_RAT	64.32	2.00E-62	60S ribosomal protein L12
RL-all_rep_c13026	875	28	8	36	541.6476244	183.9387024	2.94	1.558129525	Up	2.64E-10	1.19E-09	-	864	1	864	0.55	KOG4244/Signal transduction mechanisms ;/Failed axon connections (fax) protein/glutathione S-transferase-like protein	-	-	-	-	gi|291223156|ref|XP_002731577.1|	39.66	6.82E-44	PREDICTED: hypothetical protein [Saccoglossus kowalevskii]	-	-	-	-	sp|Q5TGI0|CF168_HUMAN	33.47	6.00E-37	Uncharacterized protein C6orf168
RL-all_rep_c13010	1608	28	8	36	294.7398454	100.0910228	2.94	1.558129525	Up	2.64E-10	1.18E-09	-	1608	463	1146	0.61	KOG1263/Secondary metabolites biosynthesis, transport and catabolism ;/Multicopper oxidases	-	-	-	ko01100//Metabolic pathways;ko00053//Ascorbate and aldarate metabolism	gi|295292759|dbj|BAJ06132.1|	47.18	1.33E-77	laccase 1 isoform G [Nephotettix cincticeps]	gi|195122617|ref|XM_002005772.1|	97.56	2.00E-09	Drosophila mojavensis GI18876 (Dmoj\GI18876), mRNA	sp|Q99044|LAC1_TRAVI	36.67	7.00E-33	Laccase-1
RL-all_rep_c12503	1295	28	8	36	365.9781246	124.282907	2.94	1.558129525	Up	2.64E-10	1.19E-09	-	126	428	303	0.46	-	-	-	-	-	-	-	-	-	-	-	-	-	-	-	-	-
RL-all_rep_c12457	317	28	8	36	1495.084137	507.7172384	2.94	1.558129526	Up	2.64E-10	1.18E-09	-	316	14	303	0.48	-	-	-	-	-	gi|153581932|emb|CAN86566.1|	48.94	2.87E-06	metallothionein [Dromia personata]	-	-	-	-	sp|P55951|MT_ASTFL	68.09	3.00E-06	Metallothionein
RL-all_c705	1185	28	8	36	399.9507775	135.819717	2.94	1.558129525	Up	2.64E-10	1.18E-09	-	443	138	306	0.32	-	-	-	-	-	-	-	-	-	-	-	-	-	-	-	-	-
RL-all_c6818	1003	28	8	36	472.5240992	160.4649697	2.94	1.558129526	Up	2.64E-10	1.18E-09	-	138	1001	864	0.58	KOG4177/Cell wall/membrane/envelope biogenesis ;/Ankyrin	-	-	-	-	gi|115941422|ref|XP_001179377.1|	34.01	2.94E-28	PREDICTED: similar to ankyrin 2,3/unc44 [Strongylocentrotus purpuratus]	-	-	-	-	sp|Q9ULJ7|ANR50_HUMAN	34.24	1.00E-21	Ankyrin repeat domain-containing protein 50
RL-all_c140	1539	28	8	36	307.9543024	104.5785345	2.94	1.558129525	Up	2.64E-10	1.18E-09	-	51	1133	1083	0.44	KOG1982/Replication, recombination and repair ;/Nuclear 5'-3' exoribonuclease-interacting protein, Rai1p	-	-	-	-	gi|260824603|ref|XP_002607257.1|	30.96	1.04E-39	hypothetical protein BRAFLDRAFT_88205 [Branchiostoma floridae]	-	-	-	-	sp|Q5E9Y5|DOM3Z_BOVIN	29.13	6.00E-29	Protein Dom3Z
RL-all_c1323	728	28	8	36	651.0187792	221.0801712	2.94	1.558129525	Up	2.64E-10	1.18E-09	-	126	296	171	0.36	-	-	-	-	-	-	-	-	-	-	-	-	-	-	-	-	-
RL-all_c1238	1337	28	8	36	354.4814296	120.378732	2.94	1.558129525	Up	2.64E-10	1.18E-09	-	29	1336	1308	0.48	KOG1225/Signal transduction mechanisms ; Extracellular structures ;/Teneurin-1 and related extracellular matrix proteins, contain EGF-like repeats	-	-	GO:0048856//anatomical structure development;GO:0050794//regulation of cellular process	ko05100//Bacterial invasion of epithelial cells;ko04510//Focal adhesion;ko05200//Pathways in cancer;ko05222//Small cell lung cancer;ko05146//Amoebiasis;ko04810//Regulation of actin cytoskeleton;ko04512//ECM-receptor interaction;ko04520//Adherens junction	gi|301335108|dbj|BAJ12058.1|	25.72	1.49E-07	fibronectin-1 [Oryzias latipes]	-	-	-	-	sp|Q9W6V5|PTPRJ_CHICK	23.66	6.00E-08	Receptor-type tyrosine-protein phosphatase eta
RL-all_rep_c13466	814	96	28	124	1996.244316	692.0298232	2.88	1.528382182	Up	3.37E-31	9.86E-30	-	404	697	294	0.58	-	-	-	-	-	gi|291415306|ref|XP_002723895.1|	73.33	2.17E-17	PREDICTED: hypothetical protein [Oryctolagus cuniculus]	gi|5825422|gb|AF124597.1|AF124597	98.9	0	Penaeus vannamei 18S ribosomal RNA, partial sequence; internal transcribed spacer 1, 5.8S ribosomal RNA, internal transcribed spacer 2, and 28S ribosomal RNA, complete sequence; intergenic spacer region, partial sequence	-	-	-	-
RL-all_rep_c8217	2001	204	60	264	1725.638983	603.2472436	2.86	1.51630935	Up	1.93E-63	6.51E-62	-	568	1026	459	0.61	-	-	-	-	-	gi|291415306|ref|XP_002723895.1|	73.33	7.71E-17	PREDICTED: hypothetical protein [Oryctolagus cuniculus]	gi|5825422|gb|AF124597.1|AF124597	98.61	0	Penaeus vannamei 18S ribosomal RNA, partial sequence; internal transcribed spacer 1, 5.8S ribosomal RNA, internal transcribed spacer 2, and 28S ribosomal RNA, complete sequence; intergenic spacer region, partial sequence	-	-	-	-
RL-all_rep_c8309	570	136	40	176	4038.600708	1411.810216	2.86	1.51630935	Up	1.03E-42	3.25E-41	-	395	147	249	0.59	-	-	-	-	-	gi|118083774|ref|XP_001231536.1|	65.31	9.38E-17	PREDICTED: similar to Ac1147 [Gallus gallus]	gi|41059634|gb|AY466327.1|	99.53	0	Litopenaeus vannamei microsatellite TUMXLV9.100 sequence	-	-	-	-
RL-all_rep_c13346	1297	244	72	316	3184.320074	1116.821343	2.85	1.511586939	Up	6.32E-75	2.18E-73	-	2	454	453	0.64	KOG1721/General function prediction only ;/FOG: Zn-finger	-	-	-	-	gi|156364345|ref|XP_001626309.1|	62.5	1.05E-21	predicted protein [Nematostella vectensis]	gi|41059656|gb|AY466348.1|	98.82	0	Litopenaeus vannamei microsatellite TUMXLV10.12 sequence	sp|Q8TGM7|ART2_YEAST	56.52	7.00E-06	Putative uncharacterized protein ART2
RL-all_rep_c13571	815	228	68	296	4735.262972	1678.581717	2.82	1.496201776	Up	5.13E-69	1.75E-67	-	44	640	597	0.58	KOG1721/General function prediction only ;/FOG: Zn-finger	-	-	-	-	gi|242012026|ref|XP_002426744.1|	50.49	1.49E-34	conserved hypothetical protein [Pediculus humanus corporis]	gi|5825422|gb|AF124597.1|AF124597	96.89	0	Penaeus vannamei 18S ribosomal RNA, partial sequence; internal transcribed spacer 1, 5.8S ribosomal RNA, internal transcribed spacer 2, and 28S ribosomal RNA, complete sequence; intergenic spacer region, partial sequence	sp|Q8TGM7|ART2_YEAST	56.52	4.00E-06	Putative uncharacterized protein ART2
RL-all_rep_c14128	533	40	12	52	1270.280545	452.9447408	2.8	1.487740198	Up	2.28E-13	2.72E-12	-	203	532	330	0.59	-	-	-	-	-	gi|118083774|ref|XP_001231536.1|	60.47	3.74E-12	PREDICTED: similar to Ac1147 [Gallus gallus]	gi|41059634|gb|AY466327.1|	99.77	0	Litopenaeus vannamei microsatellite TUMXLV9.100 sequence	-	-	-	-
RL-all_rep_c13172	594	40	12	52	1139.830859	406.4302136	2.8	1.487740197	Up	2.28E-13	2.73E-12	-	594	76	519	0.49	KOG4077/Energy production and conversion ;/Cytochrome c oxidase, subunit Va/COX6	-	GO:0015002//heme-copper terminal oxidase activity	GO:0008152//metabolic process	ko05012//Parkinson's disease;ko05016//Huntington's disease;ko01100//Metabolic pathways;ko04260//Cardiac muscle contraction;ko00190//Oxidative phosphorylation;ko05010//Alzheimer's disease	gi|51011610|gb|AAT92214.1|	68.53	5.91E-54	cytochrome c oxidase subunit Va [Ixodes pacificus]	gi|90819985|gb|DQ445512.1|	87.67	7.00E-10	Graphocephala atropunctata isolate WHGA0310 mitochondrial cytochrome c oxidase subunit Va-like protein mRNA, complete cds; nuclear gene for mitochondrial product	sp|Q94514|COX5A_DROME	61.43	2.00E-41	Cytochrome c oxidase subunit 5A, mitochondrial
RL-all_rep_c11646	665	40	12	52	1018.134632	363.0369127	2.8	1.487740198	Up	2.28E-13	2.72E-12	-	2	664	663	0.62	KOG3714/Posttranslational modification, protein turnover, chaperones ;/Meprin A metalloprotease	-	GO:0070011	-	-	gi|193704753|ref|XP_001946740.1|	48.48	3.29E-40	PREDICTED: similar to GA19845-PA [Acyrthosiphon pisum]	gi|56349053|emb|CR694247.2|	91.11	4.00E-05	Tetraodon nigroviridis full-length cDNA	sp|P55112|NAS4_CAEEL	33.75	3.00E-29	Zinc metalloproteinase nas-4
RL-all_c7341	898	40	12	52	753.9638424	268.8413663	2.8	1.487740197	Up	2.28E-13	2.73E-12	-	3	689	687	0.41	KOG2322/Signal transduction mechanisms ;/N-methyl-D-aspartate receptor glutamate-binding subunit	-	-	-	-	gi|225709710|gb|ACO10701.1|	49.77	9.57E-57	Transmembrane BAX inhibitor motif-containing protein 4 [Caligus rogercresseyi]	-	-	-	-	sp|Q9HC24|TMBI4_HUMAN	47.96	3.00E-48	Transmembrane BAX inhibitor motif-containing protein 4
RL-all_rep_c11429	1740	516	156	672	5019.579278	1803.709259	2.78	1.47659964	Up	2.46E-101	8.63E-100	-	12	1037	1026	0.46	KOG1543/Posttranslational modification, protein turnover, chaperones ;/Cysteine proteinase Cathepsin L	-	GO:0004175//endopeptidase activity	GO:0019538//protein metabolic process	ko04145//Phagosome;ko05323//Rheumatoid arthritis;ko04142//Lysosome;ko04612//Antigen processing and presentation	gi|146217394|gb|ABQ10739.1|	95.87	0	cathepsin L [Penaeus monodon]	gi|254941644|gb|GQ286155.1|	79.58	2.00E-18	Cherax quadricarinatus clone epi7_G6 mRNA sequence	sp|Q26636|CATL_SARPE	68.25	4.00E-129	Cathepsin L
RL-all_c7840	2078	184	56	240	1498.784331	542.1677344	2.76	1.466981638	Up	1.19E-54	3.93E-53	-	1	1908	1908	0.61	KOG1263/Secondary metabolites biosynthesis, transport and catabolism ;/Multicopper oxidases	-	-	-	ko01100//Metabolic pathways;ko00053//Ascorbate and aldarate metabolism	gi|156550033|ref|XP_001604988.1|	45.18	1.47E-143	PREDICTED: similar to laccase 1, partial [Nasonia vitripennis]	gi|195122617|ref|XM_002005772.1|	100	1.00E-11	Drosophila mojavensis GI18876 (Dmoj\GI18876), mRNA	sp|O59896|LAC1_PYCCI	31.91	2.00E-52	Laccase
RL-all_rep_c8515	756	52	16	68	1164.255806	425.7840332	2.73	1.451214322	Up	1.95E-16	3.69E-15	-	410	123	288	0.53	-	-	-	-	ko05100//Bacterial invasion of epithelial cells;ko04670//Leukocyte transendothelial migration;ko04510//Focal adhesion;ko05110//Vibrio cholerae infection;ko04145//Phagosome;ko05131//Shigellosis;ko05414//Dilated cardiomyopathy;ko04530//Tight junction;ko05130//Pathogenic Escherichia coli infection;ko04745//Phototransduction - fly;ko04810//Regulation of actin cytoskeleton;ko05416//Viral myocarditis;k…	gi|297490396|ref|XP_002698316.1|	63.1	1.44E-17	PREDICTED: hypothetical protein [Bos taurus]	gi|218526713|gb|EU920969.1|	99.74	0	Penaeus sp. AT-2008 isolate KCpen 18S ribosomal RNA gene, partial sequence	sp|Q5DU56|NLRC3_MOUSE	82.76	2.00E-07	Protein NLRC3
RL-all_rep_c13169	692	52	16	68	1271.932644	465.1629036	2.73	1.451214321	Up	1.95E-16	3.68E-15	-	3	551	549	0.67	-	-	-	-	-	gi|170048439|ref|XP_001852902.1|	85.37	9.99E-12	GLP_748_1200_211 [Culex quinquefasciatus]	gi|56968030|gb|AY859576.1|	96.02	2.00E-96	Gaetice depressus 28S ribosomal RNA gene, partial sequence	-	-	-	-
RL-all_c258	1873	52	16	68	469.9291988	171.859439	2.73	1.451214321	Up	1.95E-16	3.68E-15	-	1	882	882	0.37	KOG1499/Posttranslational modification, protein turnover, chaperones ; Transcription ; Signal transduction mechanisms ;/Protein arginine N-methyltransferase PRMT1 and related enzymes	GO:0043231//intracellular membrane-bounded organelle;GO:0044444//cytoplasmic part	GO:0005488//binding;GO:0008469//histone-arginine N-methyltransferase activity	GO:0030030//cell projection organization;GO:0043009//chordate embryonic development;GO:0034969//histone arginine methylation;GO:0007165//signal transduction	-	gi|241814081|ref|XP_002416539.1|	76.69	5.84E-136	protein arginine N-methyltransferase PRMT1, putative [Ixodes scapularis]	gi|262301068|gb|GQ885554.1|	79.34	4.00E-60	Libinia emarginata voucher LemMALA arg methyltransferase mRNA, partial cds	sp|Q99873|ANM1_HUMAN	75.51	3.00E-131	Protein arginine N-methyltransferase 1
RL-all_rep_c12023	2230	128	40	168	971.5652456	360.8662884	2.69	1.428846508	Up	5.34E-37	1.63E-35	-	2030	183	1848	0.47	-	-	-	-	ko04916//Melanogenesis;ko00740//Riboflavin metabolism;ko01100//Metabolic pathways;ko00950//Isoquinoline alkaloid biosynthesis;ko00350//Tyrosine metabolism;ko00965//Betalain biosynthesis;ko01110//Biosynthesis of secondary metabolites	gi|7414468|emb|CAB85965.1|	91.36	0	hemocyanin [Litopenaeus vannamei]	gi|16612120|gb|AF431737.1|	92	0	Penaeus monodon hemocyanin mRNA, partial cds	sp|P80096|HCYC_PANIN	69.65	0	Hemocyanin C chain
RL-all_rep_c13872	808	76	24	100	1592.09543	597.573136	2.66	1.413739616	Up	2.09E-22	5.17E-21	-	58	609	552	0.65	-	-	GO:0016491//oxidoreductase activity;GO:0004871//signal transducer activity	-	-	gi|83282419|ref|XP_729762.1|	64.52	2.44E-16	senescence-associated protein [Plasmodium yoelii yoelii str. 17XNL]	gi|56968030|gb|AY859576.1|	96.97	4.00E-126	Gaetice depressus 28S ribosomal RNA gene, partial sequence	-	-	-	-
RL-all_rep_c11565	747	76	24	100	1722.105901	646.3709424	2.66	1.413739616	Up	2.09E-22	5.18E-21	-	170	745	576	0.67	-	-	-	-	-	gi|83282419|ref|XP_729762.1|	64.52	4.73E-13	senescence-associated protein [Plasmodium yoelii yoelii str. 17XNL]	gi|56968030|gb|AY859576.1|	96.63	4.00E-95	Gaetice depressus 28S ribosomal RNA gene, partial sequence	-	-	-	-
RL-all_rep_c8354	1143	100	32	132	1480.882612	563.2418708	2.63	1.394630793	Up	1.56E-28	4.36E-27	-	1050	565	486	0.48	KOG4063/Function unknown ;/Major epididymal secretory protein HE1	-	GO:0005488//binding	GO:0065007//biological regulation;GO:0030301//cholesterol transport;GO:0009987//cellular process	ko04142//Lysosome	gi|89258161|gb|ABD65303.1|	39.19	3.46E-23	ecdysteroid-regulated protein [Litopenaeus vannamei]	gi|19850451|gb|AF360032.1|	87.38	3.00E-50	Penaeus (Litopenaeus) vannamei microsatellite TUMXLv6.31 sequence	sp|P61917|NPC2_PANTR	32.21	7.00E-15	Epididymal secretory protein E1
RL-all_rep_c11436	1931	212	68	280	1858.319788	708.4640596	2.62	1.391232217	Up	6.29E-58	2.09E-56	-	1931	969	963	0.58	-	-	-	-	-	gi|48108726|ref|XP_393098.1|	41.4	3.19E-28	PREDICTED: similar to CG13868-PA [Apis mellifera]	-	-	-	-	-	-	-	-
RL-all_rep_c13144	539	112	36	148	3517.192366	1343.708054	2.62	1.388204524	Up	3.59E-31	1.05E-29	-	2	331	330	0.47	-	-	-	-	-	-	-	-	-	gi|237844616|ref|XM_002371565.1|	97.06	9.00E-06	Toxoplasma gondii ME49 microneme protein, putative, mRNA	-	-	-	-
RL-all_rep_c12050	1540	84	28	112	923.262996	365.7871923	2.52	1.335737104	Up	9.75E-23	2.42E-21	-	57	977	921	0.41	-	-	GO:0008168//methyltransferase activity	GO:0044237//cellular metabolic process	ko00260//Glycine, serine and threonine metabolism	gi|307192516|gb|EFN75704.1|	62.54	8.33E-106	Glycine N-methyltransferase [Harpegnathos saltator]	-	-	-	-	sp|P13255|GNMT_RAT	59.53	2.00E-96	Glycine N-methyltransferase
RL-all_rep_c8432	1466	72	24	96	831.3145668	329.3581814	2.52	1.335737104	Up	1.16E-19	2.30E-18	-	146	502	357	0.46	-	-	-	-	-	-	-	-	-	-	-	-	-	-	-	-	-
RL-all_rep_c12476	978	72	24	96	1246.121835	493.7005048	2.52	1.335737104	Up	1.16E-19	2.31E-18	-	108	788	681	0.54	-	-	-	-	-	-	-	-	-	-	-	-	-	-	-	-	-
RL-all_rep_c12057	1249	48	16	64	650.4975472	257.7203597	2.52	1.335737104	Up	1.18E-13	1.46E-12	-	1	1149	1149	0.56	KOG4297/Signal transduction mechanisms ; Defense mechanisms ;/C-type lectin	-	-	-	ko04145//Phagosome	gi|115432413|gb|ABI97373.1|	66.4	1.70E-143	C-type lectin [Penaeus monodon]	gi|115432412|gb|DQ871244.1|	81.9	2.00E-129	Penaeus monodon C-type lectin mRNA, complete cds	sp|P22897|MRC1_HUMAN	24.45	2.00E-09	Macrophage mannose receptor 1
RL-all_c393	1628	48	16	64	499.0610788	197.7228067	2.52	1.335737103	Up	1.18E-13	1.46E-12	-	1117	101	1017	0.54	KOG2177/Posttranslational modification, protein turnover, chaperones ;/Predicted E3 ubiquitin ligase	-	-	-	-	gi|260835725|ref|XP_002612858.1|	27.86	4.90E-11	hypothetical protein BRAFLDRAFT_67192 [Branchiostoma floridae]	-	-	-	-	sp|Q9R1R2|TRIM3_MOUSE	28.39	5.00E-08	Tripartite motif-containing protein 3
RL-all_rep_c8523	884	36	12	48	689.3140016	273.099035	2.52	1.335737104	Up	1.49E-10	6.75E-10	-	528	79	450	0.47	KOG4015/Lipid transport and metabolism ;/Fatty acid-binding protein FABP	-	-	-	ko03320//PPAR signaling pathway	gi|92429416|gb|ABE77153.1|	75.76	2.91E-50	intracellular fatty acid binding protein [Pacifastacus leniusculus]	gi|92429415|gb|DQ459987.1|	86.75	6.00E-11	Pacifastacus leniusculus intracellular fatty acid binding protein mRNA, complete cds	sp|Q05423|FABP7_CHICK	46.77	1.00E-20	Fatty acid-binding protein, brain
RL-all_rep_c8487	821	36	12	48	742.208986	294.0554774	2.52	1.335737104	Up	1.49E-10	6.73E-10	-	1	606	606	0.53	KOG1346/Signal transduction mechanisms ;/Programmed cell death 8 (apoptosis-inducing factor)	GO:0044424//intracellular part	GO:0003824//catalytic activity;GO:0050662//coenzyme binding	GO:0008152//metabolic process;GO:0019725//cellular homeostasis	ko04210//Apoptosis	gi|260806999|ref|XP_002598371.1|	71.01	1.02E-22	hypothetical protein BRAFLDRAFT_57562 [Branchiostoma floridae]	gi|322490578|emb|FR799573.1|	90.38	9.00E-07	Leishmania mexicana MHOM/GT/2001/U1103 complete genome, chromosome 20	sp|O95831|AIFM1_HUMAN	62.86	2.00E-20	Apoptosis-inducing factor 1, mitochondrial
RL-all_rep_c13360	897	36	12	48	679.3239436	269.141078	2.52	1.335737104	Up	1.49E-10	6.74E-10	-	321	1	321	0.57	-	-	-	-	-	gi|156364345|ref|XP_001626309.1|	62.5	6.10E-18	predicted protein [Nematostella vectensis]	gi|41059656|gb|AY466348.1|	98.62	0	Litopenaeus vannamei microsatellite TUMXLV10.12 sequence	sp|Q8TGM7|ART2_YEAST	56.52	4.00E-06	Putative uncharacterized protein ART2
RL-all_rep_c13181	679	36	12	48	897.4279492	355.5516155	2.52	1.335737104	Up	1.49E-10	6.74E-10	-	149	403	255	0.53	-	-	-	-	ko05100//Bacterial invasion of epithelial cells;ko04670//Leukocyte transendothelial migration;ko04510//Focal adhesion;ko05110//Vibrio cholerae infection;ko04145//Phagosome;ko05131//Shigellosis;ko05414//Dilated cardiomyopathy;ko04530//Tight junction;ko05130//Pathogenic Escherichia coli infection;ko04745//Phototransduction - fly;ko04810//Regulation of actin cytoskeleton;ko05416//Viral myocarditis;k…	gi|297490398|ref|XP_002698317.1|	63.64	1.54E-17	PREDICTED: hypothetical protein [Bos taurus]	gi|218526713|gb|EU920969.1|	98.68	0	Penaeus sp. AT-2008 isolate KCpen 18S ribosomal RNA gene, partial sequence	-	-	-	-
RL-all_rep_c13166	480	36	12	48	1269.48662	502.9573896	2.52	1.335737103	Up	1.49E-10	6.73E-10	-	55	480	426	0.66	-	-	-	-	-	gi|156358781|ref|XP_001624693.1|	82.5	4.42E-11	predicted protein [Nematostella vectensis]	gi|5825422|gb|AF124597.1|AF124597	98.04	1.00E-13	Penaeus vannamei 18S ribosomal RNA, partial sequence; internal transcribed spacer 1, 5.8S ribosomal RNA, internal transcribed spacer 2, and 28S ribosomal RNA, complete sequence; intergenic spacer region, partial sequence	-	-	-	-
RL-all_rep_c12806	780	36	12	48	781.2225352	309.5122397	2.52	1.335737104	Up	1.49E-10	6.74E-10	-	779	3	777	0.56	KOG1200/Lipid transport and metabolism ;/Mitochondrial/plastidial beta-ketoacyl-ACP reductase	-	GO:0003824//catalytic activity	-	ko00140//Steroid hormone biosynthesis;ko01100//Metabolic pathways	gi|195040541|ref|XP_001991088.1|	49.6	1.62E-59	GH12482 [Drosophila grimshawi]	-	-	-	-	sp|Q92506|DHB8_HUMAN	42.13	6.00E-49	Estradiol 17-beta-dehydrogenase 8
RL-all_rep_c12497	816	36	12	48	746.7568352	295.8572879	2.52	1.335737104	Up	1.49E-10	6.73E-10	-	53	814	762	0.58	KOG0408/Translation, ribosomal structure and biogenesis ;/Mitochondrial/chloroplast ribosomal protein S11	GO:0000314//organellar small ribosomal subunit	GO:0005198//structural molecule activity	-	ko03010//Ribosome	gi|58384747|ref|XP_313411.2|	60	2.73E-52	AGAP003644-PA [Anopheles gambiae str. PEST]	gi|195570224|ref|XM_002103073.1|	88.71	6.00E-08	Drosophila simulans mRpS11 (Dsim\mRpS11), mRNA	sp|P82912|RT11_HUMAN	52.1	3.00E-23	28S ribosomal protein S11, mitochondrial
RL-all_c200	1148	36	12	48	530.7957992	210.2957726	2.52	1.335737104	Up	1.49E-10	6.75E-10	-	2	1147	1146	0.5	KOG2100/Posttranslational modification, protein turnover, chaperones ;/Dipeptidyl aminopeptidase	-	-	-	-	gi|38564417|ref|NP_942570.1|	41.24	4.47E-71	N-acylaminoacyl-peptide hydrolase [Danio rerio]	-	-	-	-	sp|P13676|ACPH_RAT	38.52	6.00E-67	Acylamino-acid-releasing enzyme
RL-all_c168	1058	36	12	48	575.9485608	228.184827	2.52	1.335737104	Up	1.49E-10	6.74E-10	-	2	658	657	0.51	-	-	-	-	-	-	-	-	-	-	-	-	-	-	-	-	-
RL-all_c1425	737	36	12	48	826.8026832	327.57062	2.52	1.335737104	Up	1.49E-10	6.73E-10	-	2	736	735	0.6	KOG1303/Amino acid transport and metabolism ;/Amino acid transporters	-	-	-	-	gi|260810430|ref|XP_002599967.1|	41.49	8.27E-47	hypothetical protein BRAFLDRAFT_120622 [Branchiostoma floridae]	-	-	-	-	-	-	-	-
RL-all_c121	1352	36	12	48	450.7053088	178.5647536	2.52	1.335737104	Up	1.49E-10	6.75E-10	-	691	1263	573	0.41	KOG3675/General function prediction only ;/Dipeptidyl peptidase III	GO:0044444//cytoplasmic part	-	GO:0019538//protein metabolic process	-	gi|307166256|gb|EFN60470.1|	66.38	2.74E-99	Dipeptidyl-peptidase 3 [Camponotus floridanus]	-	-	-	-	sp|Q9VHR8|DPP3_DROME	60	3.00E-87	Dipeptidyl peptidase 3
RL-all_rep_c8749	558	24	8	32	728.0210004	288.4343452	2.52	1.335737104	Up	1.99E-07	8.06E-07	-	501	19	483	0.62	KOG1721/General function prediction only ;/FOG: Zn-finger	-	-	-	-	gi|242012026|ref|XP_002426744.1|	65.22	1.76E-14	conserved hypothetical protein [Pediculus humanus corporis]	gi|41059558|gb|AY466258.1|	96.92	4.00E-159	Litopenaeus vannamei microsatellite TUMXLV8.126 sequence	-	-	-	-
RL-all_rep_c8658	471	24	8	32	862.4962172	341.7120268	2.52	1.335737104	Up	1.99E-07	8.05E-07	-	175	420	246	0.6	-	-	-	-	-	gi|118083774|ref|XP_001231536.1|	65.31	5.58E-17	PREDICTED: similar to Ac1147 [Gallus gallus]	gi|218526713|gb|EU920969.1|	99.34	2.00E-163	Penaeus sp. AT-2008 isolate KCpen 18S ribosomal RNA gene, partial sequence	-	-	-	-
RL-all_rep_c8653	546	24	8	32	744.021462	294.7735616	2.52	1.335737104	Up	1.99E-07	8.04E-07	-	289	2	288	0.59	-	-	-	-	-	gi|242009491|ref|XP_002425519.1|	46.27	5.41E-18	conserved hypothetical protein [Pediculus humanus corporis]	gi|41059634|gb|AY466327.1|	99.51	0	Litopenaeus vannamei microsatellite TUMXLV9.100 sequence	-	-	-	-
RL-all_rep_c14013	560	24	8	32	725.4209256	287.4042226	2.52	1.335737104	Up	1.99E-07	8.07E-07	-	289	2	288	0.59	-	-	-	-	-	gi|118083774|ref|XP_001231536.1|	65.31	5.73E-16	PREDICTED: similar to Ac1147 [Gallus gallus]	gi|41059634|gb|AY466327.1|	99.06	0	Litopenaeus vannamei microsatellite TUMXLV9.100 sequence	-	-	-	-
RL-all_rep_c13873	1257	24	8	32	323.1787735	128.0400673	2.52	1.335737104	Up	1.99E-07	8.05E-07	-	1143	406	738	0.62	-	-	-	-	-	gi|291415306|ref|XP_002723895.1|	60.71	3.23E-17	PREDICTED: hypothetical protein [Oryctolagus cuniculus]	gi|5825422|gb|AF124597.1|AF124597	97.94	0	Penaeus vannamei 18S ribosomal RNA, partial sequence; internal transcribed spacer 1, 5.8S ribosomal RNA, internal transcribed spacer 2, and 28S ribosomal RNA, complete sequence; intergenic spacer region, partial sequence	-	-	-	-
RL-all_rep_c13861	794	24	8	32	511.6318868	202.70323	2.52	1.335737103	Up	1.99E-07	8.02E-07	-	784	548	237	0.53	-	-	-	-	ko05100//Bacterial invasion of epithelial cells;ko04670//Leukocyte transendothelial migration;ko04510//Focal adhesion;ko05110//Vibrio cholerae infection;ko04145//Phagosome;ko05131//Shigellosis;ko05414//Dilated cardiomyopathy;ko04530//Tight junction;ko05130//Pathogenic Escherichia coli infection;ko04745//Phototransduction - fly;ko04810//Regulation of actin cytoskeleton;ko05416//Viral myocarditis;k…	gi|297490428|ref|XP_002698333.1|	65	1.74E-16	PREDICTED: hypothetical protein [Bos taurus]	gi|218526713|gb|EU920969.1|	99.75	0	Penaeus sp. AT-2008 isolate KCpen 18S ribosomal RNA gene, partial sequence	sp|Q5DU56|NLRC3_MOUSE	82.76	2.00E-07	Protein NLRC3
RL-all_rep_c13581	545	24	8	32	745.3866392	295.3144305	2.52	1.335737104	Up	1.99E-07	8.04E-07	-	59	544	486	0.52	KOG3353/Translation, ribosomal structure and biogenesis ;/60S ribosomal protein L22	GO:0030529//ribonucleoprotein complex	-	-	ko03010//Ribosome	gi|289741183|gb|ADD19339.1|	70.62	2.83E-59	ribosomal protein L17 [Glossina morsitans morsitans]	gi|115382569|gb|DQ858899.1|	97.73	1.00E-11	Litopenaeus vannamei clone c001 C-type lectin 2-like mRNA, complete sequence	sp|A8CAG3|RL17_PHLPP	75	2.00E-59	60S ribosomal protein L17
RL-all_rep_c13222	607	24	8	32	669.2515952	265.1505183	2.52	1.335737104	Up	1.99E-07	8.06E-07	-	3	512	510	0.67	-	-	-	-	-	-	-	-	-	gi|218526749|gb|EU921005.1|	100	2.00E-07	Penaeus sp. AT-2008 isolate KCpen_a 28S ribosomal RNA gene, partial sequence	-	-	-	-
RL-all_rep_c13025	625	24	8	32	649.9771492	257.5141834	2.52	1.335737104	Up	1.99E-07	8.04E-07	-	625	11	615	0.68	-	-	-	-	-	gi|195427697|ref|XP_002061913.1|	30.6	1.26E-12	GK16933 [Drosophila willistoni]	-	-	-	-	-	-	-	-
RL-all_rep_c12855	576	24	8	32	705.2703444	279.4207719	2.52	1.335737104	Up	1.99E-07	8.06E-07	-	359	574	216	0.56	-	-	-	-	-	gi|156358531|ref|XP_001624571.1|	73.13	3.07E-17	predicted protein [Nematostella vectensis]	gi|5825422|gb|AF124597.1|AF124597	99.13	0	Penaeus vannamei 18S ribosomal RNA, partial sequence; internal transcribed spacer 1, 5.8S ribosomal RNA, internal transcribed spacer 2, and 28S ribosomal RNA, complete sequence; intergenic spacer region, partial sequence	-	-	-	-
RL-all_rep_c12535	919	24	8	32	442.0410428	175.1320616	2.52	1.335737104	Up	1.99E-07	8.03E-07	-	623	30	594	0.5	KOG2309/Translation, ribosomal structure and biogenesis ;/60s ribosomal protein L2/L8	GO:0030529//ribonucleoprotein complex	GO:0003723//RNA binding;GO:0005198//structural molecule activity	GO:0010467//gene expression	ko03010//Ribosome	gi|83939666|gb|ABC48600.1|	96.69	9.11E-137	ribosomal protein L8 [Litopenaeus vannamei]	gi|195375685|ref|XM_002046595.1|	85.55	9.00E-75	Drosophila virilis GJ12374 (Dvir\GJ12374), mRNA	sp|Q9U9L2|RL8_ANOGA	81.46	2.00E-115	60S ribosomal protein L8
RL-all_rep_c12522	890	24	8	32	456.4446272	180.8386119	2.52	1.335737104	Up	1.99E-07	8.05E-07	-	615	1	615	0.7	-	-	-	-	-	-	-	-	-	-	-	-	-	-	-	-	-
RL-all_rep_c11684	574	24	8	32	707.727732	280.3943634	2.52	1.335737104	Up	1.99E-07	8.05E-07	-	244	573	330	0.59	-	-	-	-	-	gi|242009491|ref|XP_002425519.1|	54.55	6.75E-17	conserved hypothetical protein [Pediculus humanus corporis]	gi|41059634|gb|AY466327.1|	98.83	0	Litopenaeus vannamei microsatellite TUMXLV9.100 sequence	-	-	-	-
RL-all_rep_c11683	1164	24	8	32	348.999758	138.2700727	2.52	1.335737104	Up	1.99E-07	8.03E-07	-	2	535	534	0.47	KOG3386/Inorganic ion transport and metabolism ;/Copper transporter	-	-	-	-	gi|189234241|ref|XP_976116.2|	56.03	4.18E-40	PREDICTED: similar to high-affinity copper uptake protein isoform 2 [Tribolium castaneum]	-	-	-	-	sp|Q5RAS6|COPT1_PONAB	47.92	4.00E-26	High affinity copper uptake protein 1
RL-all_c550	839	24	8	32	484.1903676	191.8311855	2.52	1.335737104	Up	1.99E-07	8.02E-07	-	708	487	222	0.31	-	-	-	-	-	-	-	-	-	-	-	-	-	-	-	-	-
RL-all_c4202	1321	24	8	32	307.5213613	121.8367635	2.52	1.335737104	Up	1.99E-07	8.03E-07	-	878	1270	393	0.36	-	-	-	-	-	-	-	-	-	-	-	-	-	-	-	-	-
RL-all_c32	1599	24	8	32	254.056109	100.6543869	2.52	1.335737104	Up	1.99E-07	8.02E-07	-	1	660	660	0.44	KOG2617/Energy production and conversion ;/Citrate synthase	GO:0044429//mitochondrial part	GO:0016747//transferase activity, transferring acyl groups other than amino-acyl groups;GO:0046912//transferase activity, transferring acyl groups, acyl groups converted into alkyl on transfer	GO:0009060//aerobic respiration;GO:0005975//carbohydrate metabolic process	ko01120//Microbial metabolism in diverse environments;ko01100//Metabolic pathways;ko00630//Glyoxylate and dicarboxylate metabolism;ko01110//Biosynthesis of secondary metabolites;ko00020//Citrate cycle (TCA cycle)	gi|157133341|ref|XP_001656210.1|	85.44	1.01E-101	citrate synthase [Aedes aegypti]	gi|194768173|ref|XM_001966152.1|	79.44	1.00E-25	Drosophila ananassae GF19352 (Dana\GF19352), mRNA	sp|Q17GM7|CISY1_AEDAE	85.44	2.00E-102	Probable citrate synthase 1, mitochondrial
RL-all_c264	1772	24	8	32	229.2526627	90.82751952	2.52	1.335737104	Up	1.99E-07	8.06E-07	-	389	907	519	0.53	-	-	-	-	-	-	-	-	-	-	-	-	-	-	-	-	-
RL-all_c141	1423	24	8	32	285.4783684	113.1035591	2.52	1.335737104	Up	1.99E-07	8.02E-07	-	922	236	687	0.41	KOG0556/Translation, ribosomal structure and biogenesis ;/Aspartyl-tRNA synthetase	GO:0043234//protein complex;GO:0044444//cytoplasmic part;GO:0005635//nuclear envelope;GO:0016020//membrane	GO:0004812//aminoacyl-tRNA ligase activity;GO:0032559	GO:0006418//tRNA aminoacylation for protein translation	ko00970//Aminoacyl-tRNA biosynthesis	gi|47215025|emb|CAG01849.1|	76	1.22E-162	unnamed protein product [Tetraodon nigroviridis]	gi|23585577|dbj|AK114195.1|	83.87	3.00E-20	Ciona intestinalis cDNA, clone:cicl045e07, full insert sequence	sp|Q922B2|SYDC_MOUSE	73.71	2.00E-159	Aspartyl-tRNA synthetase, cytoplasmic
RL-all_c1282	679	24	8	32	598.2852992	237.0344104	2.52	1.335737103	Up	1.99E-07	8.07E-07	-	25	678	654	0.49	-	-	GO:0005488//binding	-	-	gi|307183147|gb|EFN70064.1|	30.85	8.11E-19	Zinc finger protein 346 [Camponotus floridanus]	-	-	-	-	sp|Q28EG9|ZMAT1_XENTR	26.32	2.00E-07	Zinc finger matrin-type protein 1
RL-all_c1253	890	24	8	32	456.4446272	180.8386119	2.52	1.335737104	Up	1.99E-07	8.03E-07	-	149	784	636	0.46	-	-	-	-	-	gi|242024425|ref|XP_002432628.1|	24.02	1.53E-06	Fasciclin-3 precursor, putative [Pediculus humanus corporis]	-	-	-	-	-	-	-	-
RL-all_c1096	950	24	8	32	427.6165456	169.4172259	2.52	1.335737104	Up	1.99E-07	8.04E-07	-	46	699	654	0.45	KOG3374/Transcription ;/Cellular repressor of transcription	-	GO:0005488//binding	-	ko05142//Chagas disease (American trypanosomiasis);ko04650//Natural killer cell mediated cytotoxicity;ko04660//T cell receptor signaling pathway	gi|225710738|gb|ACO11215.1|	53.14	1.33E-51	CREG1 precursor [Caligus rogercresseyi]	-	-	-	-	sp|O75629|CREG1_HUMAN	45.71	6.00E-43	Protein CREG1
RL-all_c1094	806	24	8	32	504.0145388	199.6853159	2.52	1.335737104	Up	1.99E-07	8.06E-07	-	495	1	495	0.58	KOG1014/Lipid transport and metabolism ;/17 beta-hydroxysteroid dehydrogenase type 3, HSD17B3	-	GO:0003824//catalytic activity	GO:0008152//metabolic process	ko00140//Steroid hormone biosynthesis;ko00051//Fructose and mannose metabolism;ko00591//Linoleic acid metabolism;ko01120//Microbial metabolism in diverse environments;ko01100//Metabolic pathways;ko01040//Biosynthesis of unsaturated fatty acids;ko00625//Chloroalkane and chloroalkene degradation;ko00363//Bisphenol degradation;ko00650//Butanoate metabolism	gi|37589923|gb|AAH18084.2|	45.26	7.26E-51	Hydroxysteroid dehydrogenase like 1 [Homo sapiens]	-	-	-	-	sp|Q3SXM5|HSDL1_HUMAN	45.26	1.00E-51	Inactive hydroxysteroid dehydrogenase-like protein 1
RL-all_c1056	1126	24	8	32	360.7777249	142.9363807	2.52	1.335737104	Up	1.99E-07	8.05E-07	-	973	2	972	0.45	KOG1554/Posttranslational modification, protein turnover, chaperones ; Signal transduction mechanisms ;/COP9 signalosome, subunit CSN5	GO:0043234//protein complex;GO:0031981//nuclear lumen	GO:0070011;GO:0043169//cation binding;GO:0003712//transcription cofactor activity;GO:0008135//translation factor activity, nucleic acid binding	GO:0006412//translation;GO:0007049//cell cycle;GO:0006351//transcription, DNA-dependent;GO:0070646	-	gi|91090862|ref|XP_972769.1|	79.79	6.45E-144	PREDICTED: similar to jun activation domain binding protein [Tribolium castaneum]	gi|223890173|ref|NM_001145330.1|	79.41	6.00E-27	Bombyx mori JAB-MPN domain protein (Jm), mRNA	sp|Q6GLM9|CSN5_XENLA	80.43	1.00E-140	COP9 signalosome complex subunit 5
RL-all_c1041	934	24	8	32	434.9418824	172.3194482	2.52	1.335737104	Up	1.99E-07	8.03E-07	-	933	1	933	0.46	KOG3700/General function prediction only ;/Predicted acyltransferase	-	-	-	ko00903//Limonene and pinene degradation;ko00642//Ethylbenzene degradation;ko00362//Benzoate degradation;ko01120//Microbial metabolism in diverse environments;ko00627//Aminobenzoate degradation;ko00626//Naphthalene degradation;ko00350//Tyrosine metabolism	gi|170068057|ref|XP_001868719.1|	28.29	5.47E-18	conserved hypothetical protein [Culex quinquefasciatus]	-	-	-	-	sp|Q09225|NRF6_CAEEL	21.96	2.00E-11	Nose resistant to fluoxetine protein 6
RL-all_rep_c11477	1093	104	36	140	1610.571619	662.633706	2.43	1.28128932	Up	5.43E-26	1.38E-24	-	1092	505	588	0.43	-	-	-	-	-	-	-	-	-	-	-	-	-	-	-	-	-
RL-all_rep_c12995	452	92	32	124	3445.214425	1424.304112	2.42	1.274336559	Up	3.63E-23	9.04E-22	-	36	452	417	0.48	KOG3401/Translation, ribosomal structure and biogenesis ;/60S ribosomal protein L26	GO:0030529//ribonucleoprotein complex	GO:0005198//structural molecule activity	GO:0010467//gene expression	ko03010//Ribosome	gi|56121719|gb|AAV74196.1|	100	5.60E-71	ribosomal protein L26 [Penaeus monodon]	gi|56121718|gb|AY680836.1|	95.63	0	Penaeus monodon ribosomal protein L26 (RPL26) mRNA, complete cds	sp|Q95WA0|RL26_LITLI	78.29	8.00E-53	60S ribosomal protein L26
RL-all_rep_c11489	843	92	32	124	1847.256133	763.683818	2.42	1.274336559	Up	3.63E-23	9.03E-22	-	2	814	813	0.51	KOG2309/Translation, ribosomal structure and biogenesis ;/60s ribosomal protein L2/L8	GO:0030529//ribonucleoprotein complex	GO:0003723//RNA binding;GO:0005198//structural molecule activity	GO:0010467//gene expression	ko03010//Ribosome	gi|83939666|gb|ABC48600.1|	100	3.65E-148	ribosomal protein L8 [Litopenaeus vannamei]	gi|195375685|ref|XM_002046595.1|	85.84	4.00E-77	Drosophila virilis GJ12374 (Dvir\GJ12374), mRNA	sp|P41569|RL8_AEDAL	81.5	2.00E-124	60S ribosomal protein L8
RL-all_rep_c13353	861	80	28	108	1572.728294	654.2535148	2.4	1.265347776	Up	4.20E-20	8.42E-19	-	3	860	858	0.49	-	-	-	-	ko04916//Melanogenesis;ko00740//Riboflavin metabolism;ko01100//Metabolic pathways;ko00950//Isoquinoline alkaloid biosynthesis;ko00350//Tyrosine metabolism;ko00965//Betalain biosynthesis;ko01110//Biosynthesis of secondary metabolites	gi|854403|emb|CAA57880.1|	99.22	2.13E-151	hemocyanin [Litopenaeus vannamei]	gi|148841020|gb|EF375712.1|	84.48	2.00E-174	Marsupenaeus japonicus hemocyanin subunit Y mRNA, complete cds	sp|P80096|HCYC_PANIN	68.5	2.00E-106	Hemocyanin C chain
RL-all_rep_c13151	835	80	28	108	1621.699474	674.6254804	2.4	1.265347776	Up	4.20E-20	8.41E-19	-	57	605	549	0.65	-	-	GO:0016491//oxidoreductase activity;GO:0004871//signal transducer activity	-	-	gi|83282419|ref|XP_729762.1|	64.52	2.61E-16	senescence-associated protein [Plasmodium yoelii yoelii str. 17XNL]	gi|56968030|gb|AY859576.1|	97.16	7.00E-137	Gaetice depressus 28S ribosomal RNA gene, partial sequence	-	-	-	-
RL-all_rep_c8361	2296	56	20	76	412.8411772	175.2464772	2.36	1.236201431	Up	5.76E-14	7.23E-13	-	2294	48	2247	0.58	KOG3700/General function prediction only ;/Predicted acyltransferase	-	-	-	ko00903//Limonene and pinene degradation;ko00642//Ethylbenzene degradation;ko00362//Benzoate degradation;ko01120//Microbial metabolism in diverse environments;ko00627//Aminobenzoate degradation;ko00626//Naphthalene degradation;ko00350//Tyrosine metabolism	gi|195447032|ref|XP_002071034.1|	30.37	6.40E-71	GK25576 [Drosophila willistoni]	-	-	-	-	sp|Q09225|NRF6_CAEEL	28.62	3.00E-39	Nose resistant to fluoxetine protein 6
RL-all_rep_c11591	376	56	20	76	2520.966337	1070.122105	2.36	1.23620143	Up	5.76E-14	7.22E-13	-	53	337	285	0.62	-	-	-	-	-	gi|156358781|ref|XP_001624693.1|	82.5	3.76E-11	predicted protein [Nematostella vectensis]	gi|148728131|gb|EF422366.1|	96.26	2.00E-42	Neelides sp. YG-2007 28S ribosomal RNA gene, partial sequence	-	-	-	-
RL-all_c7371	793	56	20	76	1195.313168	507.397114	2.36	1.236201431	Up	5.76E-14	7.22E-13	-	793	440	354	0.39	KOG1772/Energy production and conversion ;/Vacuolar H+-ATPase V1 sector, subunit G	GO:0005774//vacuolar membrane	GO:0022857//transmembrane transporter activity	GO:0006818//hydrogen transport	ko05110//Vibrio cholerae infection;ko04966//Collecting duct acid secretion;ko04145//Phagosome;ko05323//Rheumatoid arthritis;ko01100//Metabolic pathways;ko00190//Oxidative phosphorylation;ko05120//Epithelial cell signaling in Helicobacter pylori infection	gi|2493139|sp|Q25532.1|VATG_MANSE	64.47	5.24E-21	RecName: Full=V-type proton ATPase subunit G; Short=V-ATPase subunit G; AltName: Full=V-ATPase 13 kDa subunit; AltName: Full=Vacuolar proton pump subunit G	gi|89573718|gb|DQ417120.1|	95.24	5.00E-08	Macrobrachium rosenbergii allatostatin antisense RNA sequence	sp|Q25532|VATG_MANSE	64.47	1.00E-21	V-type proton ATPase subunit G
RL-all_c73	1428	56	20	76	663.7838532	281.7688456	2.36	1.23620143	Up	5.76E-14	7.21E-13	-	199	843	645	0.49	KOG0359/Posttranslational modification, protein turnover, chaperones ;/Chaperonin complex component, TCP-1 zeta subunit (CCT6)	GO:0043234//protein complex;GO:0015630//microtubule cytoskeleton;GO:0044444//cytoplasmic part	GO:0016887//ATPase activity;GO:0005515//protein binding;GO:0032559	GO:0044267//cellular protein metabolic process;GO:0000087//M phase of mitotic cell cycle;GO:0000226//microtubule cytoskeleton organization	-	gi|260834215|ref|XP_002612107.1|	76.24	0	hypothetical protein BRAFLDRAFT_132189 [Branchiostoma floridae]	gi|114050748|ref|NM_001046643.1|	84.8	3.00E-14	Bombyx mori chaperonin subunit 6a zeta (LOC692796), mRNA	sp|P46550|TCPZ_CAEEL	64.85	7.00E-166	T-complex protein 1 subunit zeta
RL-all_rep_c11426	1631	132	48	180	1369.893593	592.0773684	2.31	1.210206222	Up	6.46E-30	1.83E-28	-	73	993	921	0.41	-	-	GO:0008168//methyltransferase activity	GO:0044237//cellular metabolic process	ko00260//Glycine, serine and threonine metabolism	gi|307192516|gb|EFN75704.1|	62.54	9.01E-106	Glycine N-methyltransferase [Harpegnathos saltator]	-	-	-	-	sp|P13255|GNMT_RAT	59.53	3.00E-96	Glycine N-methyltransferase
RL-all_rep_c8660	489	44	16	60	1523.037798	658.26734	2.31	1.210206222	Up	4.85E-11	3.30E-10	-	488	36	453	0.64	-	-	-	-	-	-	-	-	-	-	-	-	-	-	-	-	-
RL-all_rep_c8524	959	44	16	60	776.6063436	335.6545665	2.31	1.210206222	Up	4.85E-11	3.30E-10	-	555	1	555	0.48	-	-	-	-	-	gi|217418241|gb|ACK44247.1|	36.16	1.11E-21	vitelline membrane outer layer 1-like protein [Scylla paramamosain]	-	-	-	-	sp|Q7Z5L0|VMO1_HUMAN	33.02	3.00E-07	Vitelline membrane outer layer protein 1 homolog
RL-all_rep_c8363	1043	44	16	60	714.0608664	308.6219839	2.31	1.210206222	Up	4.85E-11	3.30E-10	-	1043	93	951	0.47	-	-	-	-	-	-	-	-	-	-	-	-	-	-	-	-	-
RL-all_rep_c14165	553	44	16	60	1346.773026	582.0845012	2.31	1.210206222	Up	4.85E-11	3.31E-10	-	243	551	309	0.6	-	-	-	-	-	gi|260804167|ref|XP_002596960.1|	62.22	2.49E-15	hypothetical protein BRAFLDRAFT_76460 [Branchiostoma floridae]	gi|41059634|gb|AY466327.1|	98.79	0	Litopenaeus vannamei microsatellite TUMXLV9.100 sequence	-	-	-	-
RL-all_rep_c12453	1714	44	16	60	434.518952	187.8020591	2.31	1.210206222	Up	4.85E-11	3.31E-10	-	1713	1	1713	0.68	KOG1516/General function prediction only ;/Carboxylesterase and related proteins	-	GO:0016787//hydrolase activity	GO:0042221//response to chemical stimulus;GO:0009987//cellular process;GO:0008152//metabolic process	ko00983//Drug metabolism - other enzymes	gi|156541966|ref|XP_001599255.1|	48.22	1.25E-76	PREDICTED: similar to juvenile hormone esterase [Nasonia vitripennis]	gi|260832669|ref|XM_002611234.1|	87.3	7.00E-06	Branchiostoma floridae hypothetical protein, mRNA	sp|P14943|EST2_RABIT	43.85	2.00E-59	Liver carboxylesterase 2
RL-all_rep_c12106	1298	44	16	60	573.7792632	247.9913168	2.31	1.210206222	Up	4.85E-11	3.30E-10	-	72	1235	1164	0.54	-	-	-	-	-	-	-	-	-	-	-	-	-	-	-	-	-
RL-all_rep_c8248	893	328	120	448	6217.119988	2703.466371	2.3	1.201436012	Up	5.87E-71	2.01E-69	-	2	487	486	0.47	KOG4297/Signal transduction mechanisms ; Defense mechanisms ;/C-type lectin	-	-	-	ko04145//Phagosome	gi|296042339|gb|ADG85659.1|	38.41	9.28E-28	lectin D [Marsupenaeus japonicus]	-	-	-	-	sp|Q6EIG7|CLC6A_HUMAN	24.64	1.00E-06	C-type lectin domain family 6 member A
RL-all_rep_c12777	1581	208	76	284	2226.887766	967.1033928	2.3	1.203286808	Up	8.59E-46	2.73E-44	-	788	1273	486	0.59	KOG1721/General function prediction only ;/FOG: Zn-finger	-	-	-	-	gi|170591136|ref|XP_001900327.1|	85	1.02E-39	Senescence-associated protein [Brugia malayi]	gi|41059656|gb|AY466348.1|	99.41	0	Litopenaeus vannamei microsatellite TUMXLV10.12 sequence	sp|Q8TGM7|ART2_YEAST	56.52	9.00E-06	Putative uncharacterized protein ART2
RL-all_rep_c12072	1740	76	28	104	739.317878	323.7426875	2.28	1.191347194	Up	1.42E-17	2.73E-16	-	3	1415	1413	0.6	-	-	-	-	-	gi|156550891|ref|XP_001602432.1|	31.98	1.64E-28	PREDICTED: similar to GA12584-PA [Nasonia vitripennis]	-	-	-	-	-	-	-	-
RL-all_rep_c11472	1083	108	40	148	1687.960048	743.0580084	2.27	1.183734011	Up	5.31E-24	1.34E-22	-	2	976	975	0.67	-	-	-	-	-	-	-	-	-	-	-	-	-	-	-	-	-
RL-all_rep_c8373	1865	48	28	76	675.6415208	302.0441159	2.24	1.16349	Up	0.000660408	0.000872979	-	45	1865	1821	0.55	KOG0101/Posttranslational modification, protein turnover, chaperones ;/Molecular chaperones HSP70/HSC70, HSP70 superfamily	-	GO:0032559	GO:0050896//response to stimulus	ko03040//Spliceosome;ko05145//Toxoplasmosis;ko05162//Measles;ko04144//Endocytosis;ko04141//Protein processing in endoplasmic reticulum;ko04010//MAPK signaling pathway;ko04612//Antigen processing and presentation	gi|48766851|gb|AAT46566.1|	94.21	0	heat shock protein 70 [Litopenaeus vannamei]	gi|48766850|gb|AY645906.1|	99.67	0	Litopenaeus vannamei heat shock protein 70 gene, complete cds	sp|P08108|HSP70_ONCMY	89.59	0	Heat shock cognate 70 kDa protein
RL-all_rep_c8559	573	32	12	44	945.283812	421.325562	2.24	1.165812102	Up	5.83E-08	2.37E-07	-	372	1	372	0.59	-	-	-	-	-	gi|242009491|ref|XP_002425519.1|	54.55	6.75E-17	conserved hypothetical protein [Pediculus humanus corporis]	gi|41059634|gb|AY466327.1|	99.53	0	Litopenaeus vannamei microsatellite TUMXLV9.100 sequence	-	-	-	-
RL-all_rep_c13659	641	32	12	44	845.004094	376.6295584	2.24	1.165812102	Up	5.83E-08	2.37E-07	-	585	61	525	0.7	-	-	GO:0016491//oxidoreductase activity;GO:0004871//signal transducer activity	-	-	gi|156358781|ref|XP_001624693.1|	82.5	9.39E-11	predicted protein [Nematostella vectensis]	gi|148728131|gb|EF422366.1|	96.26	4.00E-42	Neelides sp. YG-2007 28S ribosomal RNA gene, partial sequence	-	-	-	-
RL-all_rep_c12473	773	32	12	44	700.7084404	312.3150672	2.24	1.165812103	Up	5.83E-08	2.38E-07	-	771	16	756	0.57	KOG4244/Signal transduction mechanisms ;/Failed axon connections (fax) protein/glutathione S-transferase-like protein	-	-	-	-	gi|291223156|ref|XP_002731577.1|	36.96	1.80E-31	PREDICTED: hypothetical protein [Saccoglossus kowalevskii]	-	-	-	-	sp|Q5TGI0|CF168_HUMAN	33.17	2.00E-24	Uncharacterized protein C6orf168
RL-all_rep_c11699	1207	32	12	44	448.7552812	200.0161946	2.24	1.165812103	Up	5.83E-08	2.38E-07	-	3	1067	1065	0.6	KOG1339/Posttranslational modification, protein turnover, chaperones ;/Aspartyl protease	-	GO:0016787//hydrolase activity	-	ko04142//Lysosome	gi|224548868|dbj|BAH24176.1|	51.08	5.47E-91	aspartic proteinase [Sitophilus zeamais]	gi|27641963|emb|BX068682.1|	95.24	8.00E-08	Single read from an extremity of a full-length cDNA clone made from Anopheles gambiae total adult females. 5-PRIME end of clone FK0AAC53AB12 of strain 6-9 of Anopheles gambiae (African malaria mosquito)	sp|Q03168|ASPP_AEDAE	53.54	6.00E-90	Lysosomal aspartic protease
RL-all_c79	1033	32	12	44	524.3442636	233.707209	2.24	1.165812102	Up	5.83E-08	2.38E-07	-	890	414	477	0.53	KOG0105/RNA processing and modification ;/Alternative splicing factor ASF/SF2 (RRM superfamily)	GO:0005681//spliceosomal complex	GO:0003723//RNA binding	GO:0000245//spliceosome assembly;GO:0031572//G2/M transition DNA damage checkpoint	ko03040//Spliceosome	gi|241849002|ref|XP_002415663.1|	90.79	7.23E-59	alternative splicing factor ASF/SF2, putative [Ixodes scapularis]	gi|325303175|tpg|BK007476.1|	85.25	2.00E-17	TPA: TPA_inf: Amblyomma variegatum alternative splicing factor ASF/SF2 mRNA, partial cds	sp|Q7SXP4|SRS1A_DANRE	81.33	5.00E-51	Serine/arginine-rich splicing factor 1A
RL-all_c1505	632	32	12	44	857.0373804	381.992954	2.24	1.165812103	Up	5.83E-08	2.37E-07	-	270	52	219	0.56	-	-	-	-	-	gi|291415306|ref|XP_002723895.1|	73.33	1.33E-17	PREDICTED: hypothetical protein [Oryctolagus cuniculus]	gi|5825422|gb|AF124597.1|AF124597	98.25	0	Penaeus vannamei 18S ribosomal RNA, partial sequence; internal transcribed spacer 1, 5.8S ribosomal RNA, internal transcribed spacer 2, and 28S ribosomal RNA, complete sequence; intergenic spacer region, partial sequence	-	-	-	-
RL-all_c10	1860	32	12	44	291.2084002	129.7954554	2.24	1.165812102	Up	5.83E-08	2.37E-07	-	1615	848	768	0.4	KOG1463/Posttranslational modification, protein turnover, chaperones ;/26S proteasome regulatory complex, subunit RPN6/PSMD11	GO:0015630//microtubule cytoskeleton;GO:0005838//proteasome regulatory particle	GO:0070011	GO:0019538//protein metabolic process	ko03050//Proteasome	gi|48097764|ref|XP_391945.1|	65.06	3.58E-123	PREDICTED: similar to Proteasome p44.5 subunit CG10149-PB, isoform B isoform 1 [Apis mellifera]	gi|327275406|ref|XM_003222417.1|	82.19	2.00E-12	PREDICTED: Anolis carolinensis 26S proteasome non-ATPase regulatory subunit 11-like (LOC100555018), mRNA	sp|Q8BG32|PSD11_MOUSE	70.28	1.00E-111	26S proteasome non-ATPase regulatory subunit 11
RL-all_rep_c12775	2778	244	92	336	1486.703792	666.2646484	2.23	1.157949984	Up	2.11E-50	6.84E-49	-	1262	3	1260	0.46	-	-	-	-	ko04916//Melanogenesis;ko00740//Riboflavin metabolism;ko01100//Metabolic pathways;ko00950//Isoquinoline alkaloid biosynthesis;ko00350//Tyrosine metabolism;ko00965//Betalain biosynthesis;ko01110//Biosynthesis of secondary metabolites	gi|854403|emb|CAA57880.1|	99.75	0	hemocyanin [Litopenaeus vannamei]	gi|854402|emb|X82502.1|	100	4.00E-24	P.vannanei mRNA for hemocyanin	sp|P80096|HCYC_PANIN	71.28	1.00E-170	Hemocyanin C chain
RL-all_rep_c5696	736	84	32	116	1931.827465	874.7085032	2.21	1.143092026	Up	3.60E-18	6.94E-17	-	400	161	240	0.55	-	-	-	-	-	gi|262401379|gb|ACY66592.1|	90	4.28E-19	hypothetical protein [Scylla paramamosain]	gi|218526713|gb|EU920969.1|	99.71	0	Penaeus sp. AT-2008 isolate KCpen 18S ribosomal RNA gene, partial sequence	-	-	-	-
RL-all_rep_c12981	1089	3304	1264	4568	51354.56128	23351.26319	2.2	1.136991827	Up	0	0	-	514	1089	576	0.64	KOG1721/General function prediction only ;/FOG: Zn-finger	-	-	-	-	gi|60687936|gb|AAX30301.1|	81.48	1.19E-17	unknown [Schistosoma japonicum]	gi|41059656|gb|AY466348.1|	100	0	Litopenaeus vannamei microsatellite TUMXLV10.12 sequence	-	-	-	-
RL-all_rep_c12056	1064	104	40	144	1654.468778	756.3269016	2.19	1.129286226	Up	1.35E-21	3.25E-20	-	3	818	816	0.53	-	-	-	-	-	gi|290561783|gb|ADD38289.1|	29.56	2.73E-19	Gamma-crystallin A [Lepeophtheirus salmonis]	-	-	-	-	-	-	-	-
RL-all_c194	1684	52	20	72	522.6706588	238.9346268	2.19	1.129286226	Up	1.22E-11	8.41E-11	-	1684	533	1152	0.45	KOG0784/Amino acid transport and metabolism ;/Isocitrate dehydrogenase, gamma subunit	GO:0043231//intracellular membrane-bounded organelle;GO:0015630//microtubule cytoskeleton	GO:0046872//metal ion binding;GO:0004448//isocitrate dehydrogenase activity;GO:0000166//nucleotide binding	GO:0009060//aerobic respiration	ko01120//Microbial metabolism in diverse environments;ko01100//Metabolic pathways;ko01110//Biosynthesis of secondary metabolites;ko00020//Citrate cycle (TCA cycle)	gi|189241141|ref|XP_973953.2|	62.93	2.29E-128	PREDICTED: similar to CG6439 CG6439-PA [Tribolium castaneum]	gi|195143666|ref|XM_002012783.1|	88.79	1.00E-22	Drosophila persimilis GL23725 (Dper\GL23725), mRNA	sp|Q68FX0|IDH3B_RAT	62.29	3.00E-112	Isocitrate dehydrogenase [NAD] subunit beta, mitochondrial
RL-all_rep_c13350	834	216	84	300	4383.838688	2026.303152	2.16	1.113344683	Up	3.29E-42	1.04E-40	-	257	832	576	0.65	-	-	-	-	-	gi|83282419|ref|XP_729762.1|	59.18	6.22E-12	senescence-associated protein [Plasmodium yoelii yoelii str. 17XNL]	gi|56968030|gb|AY859576.1|	96.81	4.00E-132	Gaetice depressus 28S ribosomal RNA gene, partial sequence	-	-	-	-
RL-all_rep_c8277	726	164	64	228	3823.614428	1773.51366	2.16	1.108326608	Up	3.35E-32	9.91E-31	-	598	326	273	0.47	-	GO:0005737//cytoplasm;GO:0031981//nuclear lumen	-	-	-	gi|115291344|gb|ABI93178.1|	89.31	1.74E-57	selenoprotein M [Litopenaeus vannamei]	gi|115291343|gb|DQ907947.1|	97.93	0	Litopenaeus vannamei selenoprotein M mRNA, complete cds	sp|Q802G7|SELM_DANRE	47.42	1.00E-18	Selenoprotein M
RL-all_rep_c13344	809	364	144	508	7615.87358	3581.006877	2.13	1.088644242	Up	2.36E-67	8.02E-66	-	239	808	570	0.65	-	-	GO:0016491//oxidoreductase activity;GO:0004871//signal transducer activity	-	-	gi|83282419|ref|XP_729762.1|	64.52	2.46E-16	senescence-associated protein [Plasmodium yoelii yoelii str. 17XNL]	gi|56968030|gb|AY859576.1|	97.11	7.00E-134	Gaetice depressus 28S ribosomal RNA gene, partial sequence	-	-	-	-
RL-all_rep_c8391	91	140	56	196	26040.75117	12380.48959	2.1	1.072702698	Up	2.05E-26	5.61E-25	-	2	91	90	0.57	-	-	-	-	-	-	-	-	-	gi|71726260|gb|DQ079766.1|	100	4.00E-22	Penaeus semisulcatus voucher KC1269 18S ribosomal RNA gene, partial sequence	-	-	-	-
RL-all_rep_c13939	784	100	40	140	2158.99085	1026.443652	2.1	1.072702698	Up	2.79E-19	5.55E-18	-	53	604	552	0.66	-	-	-	-	-	gi|83282419|ref|XP_729762.1|	64.52	6.71E-16	senescence-associated protein [Plasmodium yoelii yoelii str. 17XNL]	gi|56968030|gb|AY859576.1|	97.1	8.00E-115	Gaetice depressus 28S ribosomal RNA gene, partial sequence	-	-	-	-
RL-all_rep_c8364	1025	80	32	112	1321.091767	628.083374	2.1	1.072702698	Up	7.91E-16	1.47E-14	-	2	802	801	0.5	KOG3627/Amino acid transport and metabolism ;/Trypsin	-	-	-	ko04974//Protein digestion and absorption;ko04972//Pancreatic secretion;ko04080//Neuroactive ligand-receptor interaction	gi|4098568|gb|AAD00320.1|	30.98	1.31E-31	plasminogen activator sPA [Scolopendra subspinipes]	-	-	-	-	sp|P06872|TRY2_CANFA	34.1	7.00E-27	Anionic trypsin
RL-all_rep_c13359	690	60	24	84	1471.868544	699.7668028	2.1	1.072702698	Up	3.61E-12	2.51E-11	-	51	602	552	0.68	-	-	GO:0016491//oxidoreductase activity;GO:0004871//signal transducer activity	-	-	gi|156404354|ref|XP_001640372.1|	86.11	3.18E-10	predicted protein [Nematostella vectensis]	gi|56968030|gb|AY859576.1|	95.42	2.00E-62	Gaetice depressus 28S ribosomal RNA gene, partial sequence	-	-	-	-
RL-all_rep_c11487	1535	60	24	84	661.6216912	314.5531556	2.1	1.072702699	Up	3.61E-12	2.51E-11	-	1	1071	1071	0.48	-	-	-	-	-	-	-	-	-	-	-	-	-	-	-	-	-
RL-all_rep_c8546	467	40	16	56	1449.806275	689.2777928	2.1	1.072702698	Up	1.28E-08	5.54E-08	-	177	416	240	0.6	-	-	-	-	-	gi|110456474|gb|ABG74714.1|	54.55	2.86E-09	Ac1147-like protein [Diaphorina citri]	gi|41059634|gb|AY466327.1|	97.83	0	Litopenaeus vannamei microsatellite TUMXLV9.100 sequence	-	-	-	-
RL-all_rep_c8443	525	40	16	56	1289.637201	613.129008	2.1	1.072702698	Up	1.28E-08	5.55E-08	-	3	368	366	0.44	KOG4516/Energy production and conversion ;/NADH:ubiquinone oxidoreductase, NDUFC2/B14.5B subunit	GO:0044464//cell part	-	-	ko05012//Parkinson's disease;ko05016//Huntington's disease;ko01100//Metabolic pathways;ko00190//Oxidative phosphorylation;ko05010//Alzheimer's disease	gi|241122586|ref|XP_002403590.1|	41.82	3.38E-19	NADH:ubiquinone oxidoreductase, NDUFC2/B14.5B subunit, putative [Ixodes scapularis]	-	-	-	-	-	-	-	-
RL-all_rep_c14194	569	40	16	56	1189.911301	565.7165716	2.1	1.072702698	Up	1.28E-08	5.54E-08	-	409	2	408	0.59	-	-	-	-	-	gi|297490465|ref|XP_002698352.1|	38.6	2.53E-16	PREDICTED: hypothetical protein [Bos taurus]	gi|41059634|gb|AY466327.1|	99.53	0	Litopenaeus vannamei microsatellite TUMXLV9.100 sequence	-	-	-	-
RL-all_rep_c12801	1931	40	16	56	350.6263752	166.6974258	2.1	1.072702698	Up	1.28E-08	5.55E-08	-	4	1158	1155	0.6	-	-	-	-	-	gi|281207151|gb|EFA81334.1|	24.7	1.26E-08	hypothetical protein PPL_05317 [Polysphondylium pallidum PN500]	-	-	-	-	sp|Q59288|CSLA_PEDHD	30.27	4.00E-20	Chondroitinase-AC
RL-all_rep_c12502	566	40	16	56	1196.218252	568.7150692	2.1	1.072702698	Up	1.28E-08	5.54E-08	-	381	49	333	0.58	-	-	-	-	-	gi|242009491|ref|XP_002425519.1|	52.27	2.18E-12	conserved hypothetical protein [Pediculus humanus corporis]	gi|41059634|gb|AY466327.1|	100	0	Litopenaeus vannamei microsatellite TUMXLV9.100 sequence	-	-	-	-
RL-all_c897	1012	40	16	56	669.0311564	318.0758194	2.1	1.072702698	Up	1.28E-08	5.54E-08	-	18	893	876	0.44	KOG0725/General function prediction only ;/Reductases with broad range of substrate specificities	GO:0043231//intracellular membrane-bounded organelle;GO:0044444//cytoplasmic part	GO:0016491//oxidoreductase activity	GO:0008152//metabolic process	ko04146//Peroxisome;ko01100//Metabolic pathways;ko00830//Retinol metabolism	gi|157112612|ref|XP_001657588.1|	64.66	6.31E-87	short-chain dehydrogenase [Aedes aegypti]	-	-	-	-	sp|Q9GKX2|DHRS4_RABIT	60.24	2.00E-80	Dehydrogenase/reductase SDR family member 4 (Fragment)
RL-all_c77	1639	40	16	56	413.0930632	196.395808	2.1	1.072702698	Up	1.28E-08	5.54E-08	-	1566	760	807	0.42	KOG2100/Posttranslational modification, protein turnover, chaperones ;/Dipeptidyl aminopeptidase	-	-	-	ko04974//Protein digestion and absorption	gi|156548358|ref|XP_001603694.1|	46.3	6.70E-103	PREDICTED: similar to dipeptidyl-peptidase [Nasonia vitripennis]	-	-	-	-	sp|B1A4F7|VDDP4_VESVU	41.06	3.00E-87	Venom dipeptidyl peptidase 4
RL-all_c570	1116	40	16	56	606.6841672	288.4343452	2.1	1.072702698	Up	1.28E-08	5.55E-08	-	1	1110	1110	0.6	KOG0022/Secondary metabolites biosynthesis, transport and catabolism ;/Alcohol dehydrogenase, class III	-	GO:0046872//metal ion binding;GO:0016491//oxidoreductase activity	GO:0008152//metabolic process	ko00980//Metabolism of xenobiotics by cytochrome P450;ko00071//Fatty acid metabolism;ko00680//Methane metabolism;ko01120//Microbial metabolism in diverse environments;ko01100//Metabolic pathways;ko00626//Naphthalene degradation;ko00830//Retinol metabolism;ko00982//Drug metabolism - cytochrome P450;ko00350//Tyrosine metabolism;ko00625//Chloroalkane and chloroalkene degradation;ko01110//Biosynthesi…	gi|225707332|gb|ACO09512.1|	63.24	3.47E-113	Alcohol dehydrogenase class 3 [Osmerus mordax]	gi|126697481|gb|EF103440.1|	81.38	3.00E-16	Haliotis discus discus alcohol dehydrogenase mRNA, partial cds	sp|P79896|ADHX_SPAAU	70.09	3.00E-112	Alcohol dehydrogenase class-3
RL-all_c464	862	40	16	56	785.4518916	373.42544	2.1	1.072702698	Up	1.28E-08	5.55E-08	-	2	547	546	0.45	KOG1671/Energy production and conversion ;/Ubiquinol cytochrome c reductase, subunit RIP1	GO:0043231//intracellular membrane-bounded organelle;GO:0044425//membrane part	GO:0043169//cation binding;GO:0016491//oxidoreductase activity;GO:0051536//iron-sulfur cluster binding;GO:0015078//hydrogen ion transmembrane transporter activity	GO:0051234//establishment of localization;GO:0006091//generation of precursor metabolites and energy	ko05012//Parkinson's disease;ko05016//Huntington's disease;ko01100//Metabolic pathways;ko04260//Cardiac muscle contraction;ko00190//Oxidative phosphorylation;ko05010//Alzheimer's disease	gi|283046728|ref|NP_001164310.1|	74.73	9.20E-78	ubiquinol-cytochrome c reductase, Rieske iron-sulfur polypeptide 1 [Tribolium castaneum]	gi|193795732|gb|EU815629.1|	84.43	4.00E-15	Plutella xylostella ubiquinol-cytochrome c reductase mRNA, complete cds	sp|P13272|UCRI_BOVIN	65.38	2.00E-68	Cytochrome b-c1 complex subunit Rieske, mitochondrial
RL-all_c315	1245	40	16	56	543.822916	258.5483769	2.1	1.072702698	Up	1.28E-08	5.55E-08	-	1070	3	1068	0.44	KOG1490/General function prediction only ;/GTP-binding protein CRFG/NOG1 (ODN superfamily)	-	GO:0000166//nucleotide binding	-	ko03008//Ribosome biogenesis in eukaryotes	gi|156551926|ref|XP_001607452.1|	43.97	4.04E-96	PREDICTED: similar to BcDNA.LD23830 [Nasonia vitripennis]	gi|291241450|ref|XM_002740563.1|	85.54	5.00E-06	PREDICTED: Saccoglossus kowalevskii GTP binding protein 4-like (LOC100370136), mRNA	sp|Q9V411|NOG1_DROME	48.84	4.00E-88	Probable nucleolar GTP-binding protein 1
RL-all_rep_c9050	640	20	8	28	528.952758	251.4786947	2.1	1.072702698	Up	7.03E-05	9.59E-05	-	367	56	312	0.54	-	-	-	-	ko05100//Bacterial invasion of epithelial cells;ko04670//Leukocyte transendothelial migration;ko04510//Focal adhesion;ko05110//Vibrio cholerae infection;ko04145//Phagosome;ko05131//Shigellosis;ko05414//Dilated cardiomyopathy;ko04530//Tight junction;ko05130//Pathogenic Escherichia coli infection;ko04745//Phototransduction - fly;ko04810//Regulation of actin cytoskeleton;ko05416//Viral myocarditis;k…	gi|262401379|gb|ACY66592.1|	86.05	1.40E-14	hypothetical protein [Scylla paramamosain]	gi|218526713|gb|EU920969.1|	99.22	0	Penaeus sp. AT-2008 isolate KCpen 18S ribosomal RNA gene, partial sequence	-	-	-	-
RL-all_rep_c8697	557	20	8	28	607.7733668	288.9521806	2.1	1.072702698	Up	7.03E-05	9.59E-05	-	242	556	315	0.58	-	-	-	-	-	gi|118083774|ref|XP_001231536.1|	62.5	1.61E-15	PREDICTED: similar to Ac1147 [Gallus gallus]	gi|41059634|gb|AY466327.1|	99.3	0	Litopenaeus vannamei microsatellite TUMXLV9.100 sequence	-	-	-	-
RL-all_rep_c8652	484	20	8	28	699.4416636	332.5338112	2.1	1.072702698	Up	7.03E-05	9.56E-05	-	483	217	267	0.36	-	-	-	-	-	-	-	-	-	-	-	-	-	-	-	-	-
RL-all_rep_c8599	550	20	8	28	615.508664	292.6297539	2.1	1.072702698	Up	7.03E-05	9.58E-05	-	3	506	504	0.48	KOG1753/Translation, ribosomal structure and biogenesis ;/40S ribosomal protein S16	GO:0015935//small ribosomal subunit	GO:0003676//nucleic acid binding;GO:0005198//structural molecule activity	GO:0006412//translation;GO:0019080;GO:0031016//pancreas development;GO:0042254//ribosome biogenesis	ko03010//Ribosome	gi|60334810|gb|AAH90618.1|	86.36	2.19E-62	Rps16 protein [Mus musculus]	gi|115633763|ref|XM_774944.2|	87.57	6.00E-41	PREDICTED: Strongylocentrotus purpuratus similar to Ribosomal protein S16, transcript variant 1 (LOC577040), mRNA	sp|P62250|RS16_RAT	86.36	4.00E-62	40S ribosomal protein S16
RL-all_rep_c14073	479	20	8	28	706.7427248	336.0049366	2.1	1.072702698	Up	7.03E-05	9.56E-05	-	175	414	240	0.59	-	-	-	-	-	gi|118083774|ref|XP_001231536.1|	65.31	5.86E-17	PREDICTED: similar to Ac1147 [Gallus gallus]	gi|218526713|gb|EU920969.1|	99.34	4.00E-162	Penaeus sp. AT-2008 isolate KCpen 18S ribosomal RNA gene, partial sequence	-	-	-	-
RL-all_rep_c13990	271	20	8	28	1249.187326	593.8980244	2.1	1.072702698	Up	7.03E-05	9.56E-05	-	271	2	270	0.56	-	-	-	-	-	gi|110456474|gb|ABG74714.1|	47.62	1.05E-06	Ac1147-like protein [Diaphorina citri]	gi|218526713|gb|EU920969.1|	94.87	1.00E-95	Penaeus sp. AT-2008 isolate KCpen 18S ribosomal RNA gene, partial sequence	-	-	-	-
RL-all_rep_c13587	544	20	8	28	622.2973624	295.8572879	2.1	1.072702698	Up	7.03E-05	9.57E-05	-	3	542	540	0.51	KOG0397/Translation, ribosomal structure and biogenesis ;/60S ribosomal protein L11	GO:0030529//ribonucleoprotein complex	GO:0005198//structural molecule activity	GO:0010467//gene expression	ko03010//Ribosome	gi|91088517|ref|XP_971759.1|	84.12	4.13E-79	PREDICTED: similar to ribosomal protein L11e [Tribolium castaneum]	gi|49619148|gb|AY648841.1|	83.46	3.00E-39	Danio rerio 60S ribosomal protein L11 mRNA, complete cds	sp|P46222|RL11_DROME	81.18	7.00E-77	60S ribosomal protein L11
RL-all_rep_c13499	452	20	8	28	748.9596576	356.0760279	2.1	1.072702698	Up	7.03E-05	9.56E-05	-	223	450	228	0.55	-	-	-	-	-	gi|262401223|gb|ACY66514.1|	35.48	4.03E-07	hypothetical protein [Scylla paramamosain]	gi|218526713|gb|EU920969.1|	100	0	Penaeus sp. AT-2008 isolate KCpen 18S ribosomal RNA gene, partial sequence	-	-	-	-
RL-all_rep_c13183	829	20	8	28	408.359186	194.1451926	2.1	1.072702698	Up	7.03E-05	9.56E-05	-	3	827	825	0.51	-	-	-	-	-	-	-	-	-	-	-	-	-	-	-	-	-
RL-all_rep_c13048	555	20	8	28	609.9635408	289.9934498	2.1	1.072702698	Up	7.03E-05	9.57E-05	-	378	1	378	0.59	-	-	-	-	-	gi|242009491|ref|XP_002425519.1|	52.69	8.48E-14	conserved hypothetical protein [Pediculus humanus corporis]	gi|41059634|gb|AY466327.1|	99.3	0	Litopenaeus vannamei microsatellite TUMXLV9.100 sequence	-	-	-	-
RL-all_rep_c12060	1516	20	8	28	223.3045945	106.1651482	2.1	1.072702698	Up	7.03E-05	9.55E-05	-	2	862	861	0.5	KOG0158/Secondary metabolites biosynthesis, transport and catabolism ;/Cytochrome P450 CYP3/CYP5/CYP6/CYP9 subfamilies	GO:0044424//intracellular part	GO:0046872//metal ion binding;GO:0008395//steroid hydroxylase activity	GO:0006629//lipid metabolic process;GO:0017144//drug metabolic process	ko00980//Metabolism of xenobiotics by cytochrome P450;ko00140//Steroid hormone biosynthesis;ko00591//Linoleic acid metabolism;ko00983//Drug metabolism - other enzymes;ko01120//Microbial metabolism in diverse environments;ko01100//Metabolic pathways;ko00627//Aminobenzoate degradation;ko00830//Retinol metabolism;ko00982//Drug metabolism - cytochrome P450	gi|47605531|sp|Q964T2.1|CP9E2_BLAGE	43.98	2.57E-80	RecName: Full=Cytochrome P450 9e2; AltName: Full=CYPIXE2	-	-	-	-	sp|Q964T2|CP9E2_BLAGE	43.98	5.00E-81	Cytochrome P450 9e2
RL-all_rep_c11746	565	20	8	28	599.167726	284.8608224	2.1	1.072702698	Up	7.03E-05	9.57E-05	-	366	1	366	0.58	-	-	-	-	-	gi|242009491|ref|XP_002425519.1|	54.64	2.49E-16	conserved hypothetical protein [Pediculus humanus corporis]	gi|41059634|gb|AY466327.1|	99.3	0	Litopenaeus vannamei microsatellite TUMXLV9.100 sequence	-	-	-	-
RL-all_rep_c11737	701	20	8	28	482.9240588	229.5953846	2.1	1.072702698	Up	7.03E-05	9.58E-05	-	78	701	624	0.71	KOG1192/Carbohydrate transport and metabolism ; Energy production and conversion ;/UDP-glucuronosyl and UDP-glucosyl transferase	-	-	-	ko00980//Metabolism of xenobiotics by cytochrome P450;ko00500//Starch and sucrose metabolism;ko00140//Steroid hormone biosynthesis;ko00514//Other types of O-glycan biosynthesis;ko00983//Drug metabolism - other enzymes;ko00860//Porphyrin and chlorophyll metabolism;ko01100//Metabolic pathways;ko00600//Sphingolipid metabolism;ko00830//Retinol metabolism;ko00040//Pentose and glucuronate interconversi…	gi|189236608|ref|XP_001816444.1|	48.87	3.75E-30	PREDICTED: similar to CG30438 CG30438-PB [Tribolium castaneum]	-	-	-	-	sp|P36511|UDB15_RAT	42.11	9.00E-26	UDP-glucuronosyltransferase 2B15
RL-all_rep_c11659	935	20	8	28	362.06392	172.1351493	2.1	1.072702698	Up	7.03E-05	9.57E-05	-	2	934	933	0.56	-	-	-	-	-	gi|195432902|ref|XP_002064455.1|	27.88	9.95E-28	GK23861 [Drosophila willistoni]	-	-	-	-	-	-	-	-
RL-all_rep_c11655	561	20	8	28	603.4398668	286.8919156	2.1	1.072702698	Up	7.03E-05	9.58E-05	-	62	559	498	0.53	KOG0037/Signal transduction mechanisms ;/Ca2+-binding protein, EF-Hand protein superfamily	GO:0044424//intracellular part	GO:0046872//metal ion binding;GO:0046983//protein dimerization activity	GO:0010038//response to metal ion	-	gi|156389259|ref|XP_001634909.1|	58.62	3.93E-14	predicted protein [Nematostella vectensis]	-	-	-	-	sp|Q641Z8|PEF1_RAT	52.54	4.00E-12	Peflin
RL-all_rep_c11653	739	20	8	28	458.0916984	217.7893973	2.1	1.072702698	Up	7.03E-05	9.57E-05	-	3	221	219	0.34	KOG4233/Chromatin structure and dynamics ; Replication, recombination and repair ;/DNA-bridging protein BAF	GO:0043231//intracellular membrane-bounded organelle;GO:0043232	GO:0003676//nucleic acid binding	-	-	gi|225719018|gb|ACO15355.1|	77.78	3.86E-28	Barrier-to-autointegration factor [Caligus clemensi]	-	-	-	-	sp|Q6P026|BAF_DANRE	69.44	3.00E-24	Barrier-to-autointegration factor
RL-all_rep_c11583	640	20	8	28	528.952758	251.4786947	2.1	1.072702698	Up	7.03E-05	9.58E-05	-	51	521	471	0.51	-	GO:0005634//nucleus	GO:0004866//endopeptidase inhibitor activity;GO:0019899//enzyme binding	GO:0009913//epidermal cell differentiation;GO:0010466//negative regulation of peptidase activity;GO:0006464//protein modification process	-	gi|197128521|gb|ACH45019.1|	53.42	9.27E-18	putative cystatin B [Taeniopygia guttata]	-	-	-	-	sp|P56567|CYTA_MOUSE	46.05	1.00E-15	Cystatin-A
RL-all_rep_c11492	1415	20	8	28	239.2436503	113.7430139	2.1	1.072702698	Up	7.03E-05	9.58E-05	-	1413	181	1233	0.58	-	-	-	-	-	-	-	-	-	-	-	-	-	-	-	-	-
RL-all_c8178	579	20	8	28	584.680078	277.9729959	2.1	1.072702698	Up	7.03E-05	9.56E-05	-	383	6	378	0.58	-	-	-	-	-	gi|242009491|ref|XP_002425519.1|	54.46	1.42E-17	conserved hypothetical protein [Pediculus humanus corporis]	gi|41059634|gb|AY466327.1|	99.29	0	Litopenaeus vannamei microsatellite TUMXLV9.100 sequence	-	-	-	-
RL-all_c8115	604	20	8	28	560.4797436	266.4674911	2.1	1.072702698	Up	7.03E-05	9.59E-05	-	569	3	567	0.61	KOG1721/General function prediction only ;/FOG: Zn-finger	-	-	-	-	gi|242012026|ref|XP_002426744.1|	46.63	3.77E-24	conserved hypothetical protein [Pediculus humanus corporis]	gi|41059558|gb|AY466258.1|	99.39	2.00E-176	Litopenaeus vannamei microsatellite TUMXLV8.126 sequence	-	-	-	-
RL-all_c8024	809	20	8	28	418.4545924	198.9448265	2.1	1.072702698	Up	7.03E-05	9.56E-05	-	809	3	807	0.62	-	-	-	-	-	-	-	-	-	-	-	-	-	-	-	-	-
RL-all_c7937	564	20	8	28	600.23008	285.3658947	2.1	1.072702698	Up	7.03E-05	9.59E-05	-	380	3	378	0.59	-	-	-	-	-	gi|297490460|ref|XP_002698349.1|	63.04	2.41E-13	PREDICTED: hypothetical protein [Bos taurus]	gi|41059634|gb|AY466327.1|	99.76	0	Litopenaeus vannamei microsatellite TUMXLV9.100 sequence	-	-	-	-
RL-all_c7106	839	20	8	28	403.4919728	191.8311855	2.1	1.072702698	Up	7.03E-05	9.59E-05	-	349	2	348	0.46	-	-	-	-	-	-	-	-	-	-	-	-	-	-	-	-	-
RL-all_c6189	1097	20	8	28	308.5959574	146.7150088	2.1	1.072702698	Up	7.03E-05	9.59E-05	-	8	973	966	0.44	KOG1208/Secondary metabolites biosynthesis, transport and catabolism ;/Dehydrogenases with different specificities (related to short-chain alcohol dehydrogenases)	-	-	-	ko01100//Metabolic pathways;ko00830//Retinol metabolism	gi|110758038|ref|XP_396619.3|	47.42	2.23E-64	PREDICTED: similar to CG7675-PB, isoform B [Apis mellifera]	-	-	-	-	sp|Q8CEE7|RDH13_MOUSE	46.88	1.00E-57	Retinol dehydrogenase 13
RL-all_c54	1280	20	8	28	264.4763791	125.7393474	2.1	1.072702698	Up	7.03E-05	9.58E-05	-	1280	261	1020	0.47	KOG0135/Lipid transport and metabolism ; Secondary metabolites biosynthesis, transport and catabolism ;/Pristanoyl-CoA/acyl-CoA oxidase	-	GO:0016627//oxidoreductase activity, acting on the CH-CH group of donors	GO:0006631//fatty acid metabolic process	ko04146//Peroxisome;ko03320//PPAR signaling pathway;ko00592//alpha-Linolenic acid metabolism;ko00071//Fatty acid metabolism;ko01100//Metabolic pathways;ko01040//Biosynthesis of unsaturated fatty acids	gi|198417183|ref|XP_002128280.1|	67.16	3.92E-137	PREDICTED: similar to predicted protein [Ciona intestinalis]	gi|23588009|dbj|AK115761.1|	83.72	2.00E-05	Ciona intestinalis cDNA, clone:cilv021l01, full insert sequence	sp|O65201|ACOX2_ARATH	30.52	3.00E-36	Acyl-coenzyme A oxidase 2, peroxisomal
RL-all_c396	724	20	8	28	467.5825488	222.3016086	2.1	1.072702698	Up	7.03E-05	9.57E-05	-	3	377	375	0.43	KOG2314/Translation, ribosomal structure and biogenesis ;/Translation initiation factor 3, subunit b (eIF-3b)	GO:0043234//protein complex;GO:0044444//cytoplasmic part	GO:0008135//translation factor activity, nucleic acid binding;GO:0005515//protein binding	GO:0006413//translational initiation	ko03013//RNA transport	gi|29789343|ref|NP_598677.1|	52.04	6.30E-30	eukaryotic translation initiation factor 3 subunit B [Mus musculus]	-	-	-	-	sp|Q8JZQ9|EIF3B_MOUSE	52.04	1.00E-30	Eukaryotic translation initiation factor 3 subunit B
RL-all_c385	630	20	8	28	537.3488336	255.47042	2.1	1.072702698	Up	7.03E-05	9.57E-05	-	3	629	627	0.57	KOG2571/Cell wall/membrane/envelope biogenesis ;/Chitin synthase/hyaluronan synthase (glycosyltransferases)	-	GO:0008375//acetylglucosaminyltransferase activity	-	ko00520//Amino sugar and nucleotide sugar metabolism	gi|242005488|ref|XP_002423597.1|	92.38	5.53E-103	chitin synthase, putative [Pediculus humanus corporis]	gi|242276403|gb|GQ169704.2|	84.03	2.00E-44	Homarus americanus isolate RJG H IAP-F4r chitin synthase 2 mRNA, partial cds	sp|O13395|CHS6_USTMA	34.91	8.00E-07	Chitin synthase 6
RL-all_c356	832	20	8	28	406.8867372	193.4451498	2.1	1.072702698	Up	7.03E-05	9.58E-05	-	250	53	198	0.33	-	-	-	-	-	-	-	-	-	-	-	-	-	-	-	-	-
RL-all_c354	1407	20	8	28	240.6039554	114.3897403	2.1	1.072702698	Up	7.03E-05	9.57E-05	-	1372	449	924	0.54	KOG3573/Cell cycle control, cell division, chromosome partitioning ;/Caspase, apoptotic cysteine protease	GO:0005737//cytoplasm	GO:0008233//peptidase activity;GO:0005515//protein binding	GO:0048731;GO:0043065//positive regulation of apoptosis;GO:0008152//metabolic process	-	gi|1490878|gb|AAC29881.1|	31.46	2.58E-15	cysteine protease caspase-2 [Gallus gallus]	-	-	-	-	sp|Q98943|CASP2_CHICK	31.46	5.00E-16	Caspase-2
RL-all_c272	658	20	8	28	514.482926	244.5993383	2.1	1.072702698	Up	7.03E-05	9.57E-05	-	3	530	528	0.46	KOG3458/Energy production and conversion ;/NADH:ubiquinone oxidoreductase, NDUFA8/PGIV/19 kDa subunit	-	GO:0050136//NADH dehydrogenase (quinone) activity	GO:0022904//respiratory electron transport chain	ko05012//Parkinson's disease;ko05016//Huntington's disease;ko01100//Metabolic pathways;ko00190//Oxidative phosphorylation;ko05010//Alzheimer's disease	gi|58376764|ref|XP_308839.2|	60.12	2.18E-58	AGAP006918-PA [Anopheles gambiae str. PEST]	-	-	-	-	sp|Q9DCJ5|NDUA8_MOUSE	50	3.00E-37	NADH dehydrogenase [ubiquinone] 1 alpha subcomplex subunit 8
RL-all_c206	1233	20	8	28	274.5577982	130.5323314	2.1	1.072702698	Up	7.03E-05	9.57E-05	-	1	1233	1233	0.6	KOG2650/Function unknown ;/Zinc carboxypeptidase	-	GO:0005488//binding;GO:0070011	-	ko04974//Protein digestion and absorption;ko04972//Pancreatic secretion	gi|156546610|ref|XP_001602586.1|	39.29	1.06E-81	PREDICTED: similar to molting fluid carboxypeptidase A [Nasonia vitripennis]	-	-	-	-	sp|P04069|CBPB_ASTFL	52.25	5.00E-84	Carboxypeptidase B
RL-all_c196	1119	20	8	28	302.528834	143.8305314	2.1	1.072702698	Up	7.03E-05	9.56E-05	-	878	354	525	0.59	KOG3776/Signal transduction mechanisms ;/Plasma membrane glycoprotein CD36 and related membrane receptors	GO:0044464//cell part	GO:0005488//binding	GO:0033273//response to vitamin	ko05144//Malaria;ko03320//PPAR signaling pathway;ko04145//Phagosome;ko04640//Hematopoietic cell lineage;ko04142//Lysosome;ko04920//Adipocytokine signaling pathway;ko04975//Fat digestion and absorption;ko04512//ECM-receptor interaction	gi|1322373|dbj|BAA08224.1|	45.07	9.25E-29	PAS-4 [Bos taurus]	-	-	-	-	sp|P26201|CD36_BOVIN	45.07	6.00E-29	Platelet glycoprotein 4
RL-all_c1656	94	20	8	28	3601.380481	1712.195368	2.1	1.072702698	Up	7.03E-05	9.56E-05	-	89	21	69	0.27	-	-	-	-	-	-	-	-	-	-	-	-	-	-	-	-	-
RL-all_c157	1123	20	8	28	301.4512602	143.3182232	2.1	1.072702698	Up	7.03E-05	9.58E-05	-	2	799	798	0.4	KOG1816/Posttranslational modification, protein turnover, chaperones ;/Ubiquitin fusion-degradation protein	-	-	GO:0019941//modification-dependent protein catabolic process	ko04141//Protein processing in endoplasmic reticulum	gi|239788276|dbj|BAH70826.1|	73.53	1.08E-97	ACYPI006611 [Acyrthosiphon pisum]	gi|239788275|dbj|AK340169.1|	92	8.00E-08	Acyrthosiphon pisum ACYPI006611 mRNA, clone: 120M5, complete cds, full-insert cDNA sequence based on the ESTs (5'-EST:EX607573, 3'-EST:EX609255)	sp|Q9ES53|UFD1_RAT	65.56	6.00E-85	Ubiquitin fusion degradation protein 1 homolog
RL-all_c1503	676	20	8	28	500.7836764	238.0863382	2.1	1.072702698	Up	7.03E-05	9.58E-05	-	628	86	543	0.68	-	-	-	-	-	-	-	-	-	gi|56968030|gb|AY859576.1|	95.33	1.00E-60	Gaetice depressus 28S ribosomal RNA gene, partial sequence	-	-	-	-
RL-all_c1493	519	20	8	28	652.2731508	310.1086024	2.1	1.072702698	Up	7.03E-05	9.55E-05	-	517	176	342	0.47	KOG4478/Function unknown ;/Uncharacterized membrane protein	-	-	-	-	gi|157135805|ref|XP_001663601.1|	45.19	2.33E-17	hypothetical protein AaeL_AAEL013410 [Aedes aegypti]	-	-	-	-	sp|Q95SS8|TMM70_DROME	50	5.00E-14	Transmembrane protein 70 homolog, mitochondrial
RL-all_c1433	889	20	8	28	380.7983861	181.04203	2.1	1.072702698	Up	7.03E-05	9.56E-05	-	295	888	594	0.46	KOG3000/Cell cycle control, cell division, chromosome partitioning ; Cytoskeleton ;/Microtubule-binding protein involved in cell cycle control	GO:0005874//microtubule;GO:0005819//spindle	GO:0015631//tubulin binding	GO:0008344//adult locomotory behavior;GO:0050954//sensory perception of mechanical stimulus;GO:0007052//mitotic spindle organization;GO:0001700//embryonic development via the syncytial blastoderm;GO:0048513//organ development	-	gi|156541238|ref|XP_001600919.1|	51.4	3.18E-75	PREDICTED: similar to microtubule-associated protein RP/EB family member 3 isoform 1 [Nasonia vitripennis]	gi|301765801|ref|XM_002918268.1|	87.91	1.00E-15	PREDICTED: Ailuropoda melanoleuca microtubule-associated protein RP/EB family member 1-like (LOC100466478), mRNA	sp|Q5XIT1|MARE3_RAT	49.48	3.00E-67	Microtubule-associated protein RP/EB family member 3
RL-all_c1401	819	20	8	28	413.3452568	196.5157077	2.1	1.072702698	Up	7.03E-05	9.58E-05	-	721	17	705	0.45	KOG0758/Energy production and conversion ;/Mitochondrial carnitine-acylcarnitine carrier protein	GO:0019866//organelle inner membrane	GO:0022891//substrate-specific transmembrane transporter activity	GO:0051181//cofactor transport;GO:0019217//regulation of fatty acid metabolic process	-	gi|241714779|ref|XP_002413523.1|	72.96	3.49E-102	carnitine-acylcarnitine carrier protein, putative [Ixodes scapularis]	gi|118096944|ref|XM_414400.2|	87.5	4.00E-09	PREDICTED: Gallus gallus solute carrier family 25 (carnitine/acylcarnitine translocase), member 20 (SLC25A20), mRNA	sp|O43772|MCAT_HUMAN	70.82	2.00E-96	Mitochondrial carnitine/acylcarnitine carrier protein
RL-all_c1345	1002	20	8	28	337.8540571	160.6251144	2.1	1.072702698	Up	7.03E-05	9.58E-05	-	593	892	300	0.37	-	-	-	-	-	-	-	-	-	-	-	-	-	-	-	-	-
RL-all_c123	1434	20	8	28	236.0737554	112.2359586	2.1	1.072702698	Up	7.03E-05	9.57E-05	-	966	394	573	0.4	KOG1198/Energy production and conversion ; General function prediction only ;/Zinc-binding oxidoreductase	GO:0043231//intracellular membrane-bounded organelle;GO:0044444//cytoplasmic part	GO:0051287//NAD binding;GO:0016655//oxidoreductase activity, acting on NADH or NADPH, quinone or similar compound as acceptor;GO:0003729//mRNA binding;GO:0050661//NADP binding	GO:0006805//xenobiotic metabolic process;GO:0050953//sensory perception of light stimulus;GO:0051260//protein homooligomerization	-	gi|113205780|ref|NP_001038049.1|	50.96	1.26E-73	quinone oxidoreductase [Sus scrofa]	-	-	-	-	sp|Q0MVN8|QOR_PIG	51.3	2.00E-73	Quinone oxidoreductase
RL-all_c1177	747	20	8	28	453.1857632	215.4569808	2.1	1.072702697	Up	7.03E-05	9.56E-05	-	339	746	408	0.45	-	-	-	-	-	-	-	-	-	-	-	-	-	-	-	-	-
RL-all_c1160	905	20	8	28	374.0660389	177.8412869	2.1	1.072702698	Up	7.03E-05	9.57E-05	-	304	678	375	0.5	KOG0147/Transcription ;/Transcriptional coactivator CAPER (RRM superfamily)	GO:0005815//microtubule organizing center;GO:0005681//spliceosomal complex;GO:0016604//nuclear body	GO:0003723//RNA binding;GO:0003712//transcription cofactor activity	GO:0000380//alternative nuclear mRNA splicing, via spliceosome;GO:0006351//transcription, DNA-dependent	-	gi|307180960|gb|EFN68748.1|	70.5	6.97E-73	RNA-binding protein 39 [Camponotus floridanus]	gi|291245049|ref|XM_002742358.1|	85.98	1.00E-15	PREDICTED: Saccoglossus kowalevskii MGC81970 protein-like, transcript variant 1 (LOC100377152), mRNA	sp|Q14498|RBM39_HUMAN	68.57	2.00E-70	RNA-binding protein 39
RL-all_c1049	1447	20	8	28	233.952844	111.227619	2.1	1.072702698	Up	7.03E-05	9.55E-05	-	3	452	450	0.37	-	-	-	-	-	gi|221132201|ref|XP_002155427.1|	30.97	8.44E-20	PREDICTED: similar to wu:fc83f10 [Hydra magnipapillata]	-	-	-	-	-	-	-	-
RL-all_rep_c12458	779	88	36	124	1912.106504	929.7286788	2.06	1.04028122	Up	2.45E-16	4.59E-15	-	482	748	267	0.46	-	-	-	-	-	-	-	-	-	gi|328963138|gb|HQ399466.1|	90.7	7.00E-29	Marsupenaeus japonicus clone MjACP4-0 3' UTR	-	-	-	-
RL-all_rep_c11501	1240	88	36	124	1201.234651	584.0795492	2.06	1.04028122	Up	2.45E-16	4.59E-15	-	233	1240	1008	0.6	KOG3749/Energy production and conversion ;/Phosphoenolpyruvate carboxykinase	GO:0043231//intracellular membrane-bounded organelle	GO:0016772//transferase activity, transferring phosphorus-containing groups;GO:0004611//phosphoenolpyruvate carboxykinase activity;GO:0046914//transition metal ion binding;GO:0032561//guanyl ribonucleotide binding	GO:0009746;GO:0006090//pyruvate metabolic process;GO:0006796//phosphate metabolic process;GO:0043434//response to peptide hormone stimulus;GO:0006006//glucose metabolic process	ko03320//PPAR signaling pathway;ko04910//Insulin signaling pathway;ko01120//Microbial metabolism in diverse environments;ko01100//Metabolic pathways;ko00620//Pyruvate metabolism;ko01110//Biosynthesis of secondary metabolites;ko00010//Glycolysis / Gluconeogenesis;ko04920//Adipocytokine signaling pathway;ko00020//Citrate cycle (TCA cycle);ko04964//Proximal tubule bicarbonate reclamation	gi|7414466|emb|CAB85964.1|	92.83	0	phosphoenolpyruvate carboxykinase [Litopenaeus vannamei]	gi|28435509|gb|AY074922.1|	82.07	1.00E-136	Chasmagnathus granulata phosphoenolpyruvate-carboxykinase (PEPCK) mRNA, complete cds	sp|Q8HYZ4|PCKGC_BOVIN	72.27	2.00E-141	Phosphoenolpyruvate carboxykinase, cytosolic [GTP]
RL-all_rep_c12033	818	312	128	440	6456.068872	3148.095152	2.05	1.036176822	Up	9.71E-54	3.19E-52	-	1	732	732	0.59	-	-	-	-	-	gi|290561783|gb|ADD38289.1|	32.29	2.75E-20	Gamma-crystallin A [Lepeophtheirus salmonis]	-	-	-	-	-	-	-	-
RL-all_rep_c14012	574	156	64	220	4600.23026	2243.154908	2.05	1.036176822	Up	8.35E-28	2.32E-26	-	177	572	396	0.59	-	-	-	-	-	gi|297490460|ref|XP_002698349.1|	66.67	7.31E-17	PREDICTED: hypothetical protein [Bos taurus]	gi|41059634|gb|AY466327.1|	99.53	0	Litopenaeus vannamei microsatellite TUMXLV9.100 sequence	-	-	-	-
RL-all_rep_c8226	1968	164	68	232	1410.540688	695.1443596	2.03	1.020863766	Up	3.31E-28	9.21E-27	-	33	1688	1656	0.52	KOG1516/General function prediction only ;/Carboxylesterase and related proteins	-	GO:0016787//hydrolase activity	-	ko00983//Drug metabolism - other enzymes;ko01100//Metabolic pathways;ko00960//Tropane, piperidine and pyridine alkaloid biosynthesis;ko01110//Biosynthesis of secondary metabolites	gi|156541966|ref|XP_001599255.1|	36.21	7.16E-84	PREDICTED: similar to juvenile hormone esterase [Nasonia vitripennis]	-	-	-	-	sp|Q86GC8|ACES_CULPI	34.59	1.00E-66	Acetylcholinesterase
RL-all_rep_c6787	1198	192	80	272	2712.759388	1343.458803	2.02	1.013809009	Up	1.54E-32	4.56E-31	-	970	653	318	0.61	-	-	-	-	-	gi|170591136|ref|XP_001900327.1|	86.67	1.43E-40	Senescence-associated protein [Brugia malayi]	gi|32527547|gb|AY210835.1|	93.17	2.00E-165	Panulirus argus 28S ribosomal RNA gene, partial sequence	sp|Q8TGM7|ART2_YEAST	56.52	7.00E-06	Putative uncharacterized protein ART2
RL-all_rep_c12432	1886	96	40	136	861.5815872	426.6870748	2.02	1.013809009	Up	4.67E-17	8.94E-16	-	447	1175	729	0.61	-	-	-	-	-	gi|291415306|ref|XP_002723895.1|	71.67	1.59E-16	PREDICTED: hypothetical protein [Oryctolagus cuniculus]	gi|5825422|gb|AF124597.1|AF124597	98.38	0	Penaeus vannamei 18S ribosomal RNA, partial sequence; internal transcribed spacer 1, 5.8S ribosomal RNA, internal transcribed spacer 2, and 28S ribosomal RNA, complete sequence; intergenic spacer region, partial sequence	-	-	-	-
RL-all_c523	1537	96	40	136	1057.217224	523.5730796	2.02	1.013809009	Up	4.67E-17	8.95E-16	-	1536	1072	465	0.36	KOG2957/Energy production and conversion ;/Vacuolar H+-ATPase V0 sector, subunit d	GO:0033176	GO:0015077//monovalent inorganic cation transmembrane transporter activity;GO:0003824//catalytic activity	GO:0015988//energy coupled proton transport, against electrochemical gradient	ko05110//Vibrio cholerae infection;ko04966//Collecting duct acid secretion;ko04145//Phagosome;ko05323//Rheumatoid arthritis;ko04142//Lysosome;ko01100//Metabolic pathways;ko00190//Oxidative phosphorylation;ko05120//Epithelial cell signaling in Helicobacter pylori infection	gi|195133840|ref|XP_002011347.1|	84.42	4.17E-73	GI16480 [Drosophila mojavensis]	gi|262302442|gb|GQ886241.1|	82.82	3.00E-48	Libinia emarginata voucher LemMALA ATP synthase mRNA, partial cds	sp|Q9W4P5|VA0D1_DROME	83.77	3.00E-73	V-type proton ATPase subunit d 1
RL-all_rep_c8469	1259	48	20	68	645.3307676	319.5916692	2.02	1.013809009	Up	2.45E-09	1.08E-08	-	3	1259	1257	0.48	KOG2323/Carbohydrate transport and metabolism ;/Pyruvate kinase	GO:0044444//cytoplasmic part	GO:0031420;GO:0016301//kinase activity	GO:0006796//phosphate metabolic process;GO:0006007//glucose catabolic process	ko00230//Purine metabolism;ko04930//Type II diabetes mellitus;ko00710//Carbon fixation in photosynthetic organisms;ko01120//Microbial metabolism in diverse environments;ko01100//Metabolic pathways;ko00620//Pyruvate metabolism;ko01110//Biosynthesis of secondary metabolites;ko00010//Glycolysis / Gluconeogenesis	gi|164685128|gb|ABY66597.1|	94.03	0	pyruvate kinase 2 [Litopenaeus vannamei]	gi|164685129|gb|EU216039.1|	98.9	0	Litopenaeus vannamei pyruvate kinase 3 mRNA, complete cds	sp|O62619|KPYK_DROME	69.93	3.00E-156	Pyruvate kinase
RL-all_rep_c11554	685	48	20	68	1186.089688	587.3954912	2.02	1.013809009	Up	2.45E-09	1.08E-08	-	180	665	486	0.46	KOG4297/Signal transduction mechanisms ; Defense mechanisms ;/C-type lectin	-	-	-	ko04145//Phagosome;ko05162//Measles	gi|186696079|gb|ACC86854.1|	39.24	1.31E-24	C-type lectin-like domain-containing protein PtLP [Portunus trituberculatus]	-	-	-	-	sp|Q6QLQ4|CLC7A_MOUSE	28.06	1.00E-08	C-type lectin domain family 7 member A
RL-all_c948	1061	48	20	68	765.760072	379.2327159	2.02	1.013809009	Up	2.45E-09	1.08E-08	-	51	1025	975	0.48	KOG0374/Signal transduction mechanisms ; General function prediction only ;/Serine/threonine specific protein phosphatase PP1, catalytic subunit	GO:0005626//insoluble fraction;GO:0031966//mitochondrial membrane;GO:0008287//protein serine/threonine phosphatase complex;GO:0032155;GO:0030425//dendrite;GO:0000776//kinetochore;GO:0035097//histone methyltransferase complex;GO:0016604//nuclear body;GO:0043025//neuronal cell body	GO:0004721//phosphoprotein phosphatase activity;GO:0043169//cation binding;GO:0019888//protein phosphatase regulator activity;GO:0019900//kinase binding	GO:0005980//glycogen catabolic process;GO:0006796//phosphate metabolic process;GO:0001763//morphogenesis of a branching structure;GO:0007067//mitosis;GO:0005978//glycogen biosynthetic process;GO:0030323//respiratory tube development;GO:0006464//protein modification process;GO:0032386//regulation of intracellular transport;GO:0006641//triglyceride metabolic process	ko04270//Vascular smooth muscle contraction;ko04510//Focal adhesion;ko04910//Insulin signaling pathway;ko04810//Regulation of actin cytoskeleton;ko04113//Meiosis - yeast;ko04114//Oocyte meiosis;ko04720//Long-term potentiation	gi|307182241|gb|EFN69572.1|	99.01	0	Serine/threonine-protein phosphatase alpha-1 isoform [Camponotus floridanus]	gi|156544491|ref|XM_001602983.1|	81.99	8.00E-85	PREDICTED: Nasonia vitripennis similar to protein phosphatase 1, catalytic subunit, alpha, transcript variant 2 (LOC100117237), mRNA	sp|Q6NVU2|PPIG_XENTR	96.36	2.00E-175	Serine/threonine-protein phosphatase PP1-gamma catalytic subunit
RL-all_rep_c12029	1416	76	128	204	908.4838332	1818.60299	0.5	-1.001297883	Down	0	0	-	50	1414	1365	0.63	KOG2806/Carbohydrate transport and metabolism ;/Chitinase	GO:0044421//extracellular region part	GO:0004553//hydrolase activity, hydrolyzing O-glycosyl compounds;GO:0030247//polysaccharide binding	GO:0006026	ko00520//Amino sugar and nucleotide sugar metabolism	gi|1256180|dbj|BAA12287.1|	77.6	0	chitinase [Marsupenaeus japonicus]	gi|5114425|gb|AF157503.1|	81.93	1.00E-167	Penaeus monodon chitinase 1 (Chi-1) mRNA, complete cds	sp|P36362|CHIT_MANSE	58.09	3.00E-139	Endochitinase
RL-all_rep_c12982	1037	152	260	412	2481.028173	5044.124252	0.49	-1.023665696	Down	0	0	-	990	58	933	0.63	KOG1543/Posttranslational modification, protein turnover, chaperones ;/Cysteine proteinase Cathepsin L	-	GO:0004175//endopeptidase activity	GO:0019538//protein metabolic process;GO:0051234//establishment of localization	ko04145//Phagosome;ko05323//Rheumatoid arthritis;ko04142//Lysosome;ko04612//Antigen processing and presentation	gi|728637|emb|CAA59441.1|	100	1.33E-171	cathepsin l [Litopenaeus vannamei]	gi|1483569|emb|X99730.1|	91.98	0	P.vannamei mRNA for cathepsin L	sp|P25782|CYSP2_HOMAM	66.4	1.00E-99	Digestive cysteine proteinase 2
RL-all_c786	2110	56	96	152	449.2338116	915.3347752	0.49	-1.026832976	Down	4.41E-13	5.15E-12	-	2066	534	1533	0.53	KOG0100/Posttranslational modification, protein turnover, chaperones ;/Molecular chaperones GRP78/BiP/KAR2, HSP70 superfamily	GO:0043231//intracellular membrane-bounded organelle;GO:0044444//cytoplasmic part;GO:0015630//microtubule cytoskeleton	GO:0017111//nucleoside-triphosphatase activity;GO:0032559	GO:0035194//posttranscriptional gene silencing by RNA;GO:0006950//response to stress;GO:0007610//behavior	ko03060//Protein export;ko04141//Protein processing in endoplasmic reticulum;ko05020//Prion diseases	gi|124245114|gb|ABM92447.1|	88.14	0	glucose-regulated protein 78 [Fenneropenaeus chinensis]	gi|156545556|ref|XM_001606413.1|	81.93	0	PREDICTED: Nasonia vitripennis similar to ENSANGP00000012893 (LOC100118379), mRNA	sp|P29844|HSP7C_DROME	90.41	0	Heat shock 70 kDa protein cognate 3
RL-all_rep_c8456	1042	28	48	76	454.838456	926.7544988	0.49	-1.026832976	Down	5.86E-11	3.98E-10	-	2	544	543	0.37	KOG3343/Intracellular trafficking, secretion, and vesicular transport ;/Vesicle coat complex COPI, zeta subunit	-	-	GO:0051234//establishment of localization	-	gi|156553829|ref|XP_001599168.1|	79.31	2.43E-73	PREDICTED: similar to zeta-coat protein [Nasonia vitripennis]	gi|156553828|ref|XM_001599118.1|	83.73	3.00E-22	PREDICTED: Nasonia vitripennis similar to zeta-coat protein (LOC100115298), mRNA	sp|Q5R5F2|COPZ1_PONAB	61.49	8.00E-58	Coatomer subunit zeta-1
RL-all_rep_c8436	756	28	48	76	626.9069728	1277.3521	0.49	-1.026832975	Down	5.86E-11	3.98E-10	-	204	674	471	0.53	KOG4297/Signal transduction mechanisms ; Defense mechanisms ;/C-type lectin	-	-	-	ko04145//Phagosome	gi|296042339|gb|ADG85659.1|	62.75	1.53E-51	lectin D [Marsupenaeus japonicus]	gi|296042338|gb|GQ354210.1|	80.46	1.00E-27	Marsupenaeus japonicus lectin D (LecD) mRNA, partial cds	sp|Q6ZS10|CL17A_HUMAN	27.94	3.00E-09	C-type lectin domain family 17, member A
RL-all_rep_c8411	1578	28	48	76	300.3432645	611.9633636	0.49	-1.026832975	Down	5.86E-11	3.98E-10	-	1	1503	1503	0.53	KOG2737/General function prediction only ;/Putative metallopeptidase	-	GO:0046872//metal ion binding;GO:0008235//metalloexopeptidase activity	GO:0019752//carboxylic acid metabolic process;GO:0043170;GO:0044238//primary metabolic process	-	gi|260799278|ref|XP_002594624.1|	60.79	3.12E-164	hypothetical protein BRAFLDRAFT_217557 [Branchiostoma floridae]	gi|169139268|gb|EU477530.1|	80.6	3.00E-05	Gallus gallus peptidase D (PEPD) mRNA, complete cds	sp|P12955|PEPD_HUMAN	60.84	1.00E-157	Xaa-Pro dipeptidase
RL-all_rep_c12484	654	28	48	76	724.6814548	1476.572152	0.49	-1.026832975	Down	5.86E-11	3.98E-10	-	2	451	450	0.49	KOG4808/Function unknown ;/Uncharacterized conserved protein	-	-	-	ko05012//Parkinson's disease;ko05016//Huntington's disease;ko00190//Oxidative phosphorylation;ko05010//Alzheimer's disease	gi|91090522|ref|XP_970004.1|	53.54	1.01E-31	PREDICTED: similar to mitochondrial NADH:ubiquinone oxidoreductase ESSS subunit, putative [Tribolium castaneum]	-	-	-	-	sp|Q0MQJ4|NDUBB_GORGO	39.39	5.00E-12	NADH dehydrogenase [ubiquinone] 1 beta subcomplex subunit 11, mitochondrial
RL-all_c7931	809	28	48	76	585.8364292	1193.668959	0.49	-1.026832976	Down	5.86E-11	3.98E-10	-	1	654	654	0.61	KOG4496/Function unknown ;/Predicted coiled-coil protein	-	-	-	-	gi|156543316|ref|XP_001605980.1|	38.73	3.08E-24	PREDICTED: similar to GA20344-PA [Nasonia vitripennis]	-	-	-	-	sp|Q5RGJ6|CCD53_DANRE	38.76	1.00E-22	WASH complex subunit CCDC53
RL-all_c151	1557	28	48	76	304.394137	620.2172048	0.49	-1.026832976	Down	5.86E-11	3.98E-10	-	1294	2	1293	0.44	KOG2269/Signal transduction mechanisms ;/Serine/threonine protein kinase	-	GO:0016740//transferase activity	GO:0008152//metabolic process	-	gi|241063668|ref|XP_002408198.1|	58.77	4.19E-119	serine/threonine protein kinase rio3, putative [Ixodes scapularis]	gi|115683751|ref|XM_001175600.1|	93.02	7.00E-06	PREDICTED: Strongylocentrotus purpuratus similar to MGC68555 protein (LOC752024), partial mRNA	sp|Q9DBU3|RIOK3_MOUSE	49.38	2.00E-100	Serine/threonine-protein kinase RIO3
RL-all_c3107	2318	52	92	144	379.7141456	798.4828272	0.48	-1.072347635	Down	3.61E-13	4.28E-12	-	2318	156	2163	0.61	KOG2212/Carbohydrate transport and metabolism ;/Alpha-amylase	-	GO:0003824//catalytic activity	-	ko00500//Starch and sucrose metabolism;ko04973//Carbohydrate digestion and absorption;ko01100//Metabolic pathways	gi|41387224|gb|AAO17927.2|AF468016_1	52.41	0	alpha-amylase [Corbicula fluminea]	gi|2446939|dbj|AB003759.1|	100	3.00E-09	Drosophila bipectinata Amy gene for alpla-amylase, partial cds, clone: bipectinata 3	sp|P91778|AMY_PECMA	52.81	7.00E-147	Alpha-amylase
RL-all_rep_c8472	951	32	56	88	569.5558616	1184.673557	0.48	-1.056580319	Down	7.17E-13	8.23E-12	-	951	76	876	0.52	KOG4205/RNA processing and modification ;/RNA-binding protein musashi/mRNA cleavage and polyadenylation factor I complex, subunit HRP1	GO:0032991//macromolecular complex	GO:0005488//binding	-	ko04320//Dorso-ventral axis formation	gi|307180208|gb|EFN68241.1|	85.19	1.32E-75	RNA-binding protein squid [Camponotus floridanus]	gi|195144349|ref|XM_002013123.1|	79.71	1.00E-18	Drosophila persimilis GL23974 (Dper\GL23974), mRNA	sp|Q08473|SQD_DROME	79.38	6.00E-71	RNA-binding protein squid
RL-all_rep_c12107	607	32	56	88	892.3354604	1856.053628	0.48	-1.056580319	Down	7.17E-13	8.24E-12	-	605	3	603	0.59	KOG1678/Translation, ribosomal structure and biogenesis ;/60s ribosomal protein L15	GO:0015934//large ribosomal subunit	GO:0005198//structural molecule activity	-	ko03010//Ribosome	gi|70909717|emb|CAJ17284.1|	68.26	1.21E-62	ribosomal protein L15e [Timarcha balearica]	gi|157133448|ref|XM_001656205.1|	83.47	1.00E-35	Aedes aegypti ribosomal protein L15 partial mRNA	sp|O17445|RL15_DROME	77.84	2.00E-62	60S ribosomal protein L15
RL-all_rep_c8646	707	16	28	44	383.0605547	796.7641812	0.48	-1.056580319	Down	3.16E-07	1.18E-06	-	207	707	501	0.65	KOG1610/Secondary metabolites biosynthesis, transport and catabolism ; General function prediction only ;/Corticosteroid 11-beta-dehydrogenase and related short chain-type dehydrogenases	GO:0044464//cell part	GO:0030283//testosterone dehydrogenase [NAD(P)] activity	GO:0008202//steroid metabolic process	ko00140//Steroid hormone biosynthesis;ko01100//Metabolic pathways;ko00650//Butanoate metabolism;ko00072//Synthesis and degradation of ketone bodies	gi|241590276|ref|XP_002403828.1|	53.47	4.09E-24	dehydrogenase, putative [Ixodes scapularis]	gi|283826128|gb|GU246481.1|	92.68	5.00E-05	Hipposideros commersoni retinol dehydrogenase 5 (RDH5) gene, exons 1, 2 and partial cds	sp|O54753|H17B6_RAT	51.02	4.00E-19	17-beta-hydroxysteroid dehydrogenase type 6
RL-all_rep_c14072	402	16	28	44	673.6910752	1401.274319	0.48	-1.056580319	Down	3.16E-07	1.18E-06	-	201	401	201	0.61	-	-	-	-	-	gi|297490460|ref|XP_002698349.1|	66.67	1.10E-16	PREDICTED: hypothetical protein [Bos taurus]	gi|41059634|gb|AY466327.1|	96.38	4.00E-180	Litopenaeus vannamei microsatellite TUMXLV9.100 sequence	-	-	-	-
RL-all_rep_c12534	591	16	28	44	458.2467212	953.1510596	0.48	-1.056580319	Down	3.16E-07	1.18E-06	-	2	589	588	0.51	KOG1687/Energy production and conversion ;/NADH-ubiquinone oxidoreductase, NUFS7/PSST/20 kDa subunit	GO:0005746//mitochondrial respiratory chain	GO:0051536//iron-sulfur cluster binding;GO:0046914//transition metal ion binding;GO:0048037//cofactor binding;GO:0050136//NADH dehydrogenase (quinone) activity	GO:0006979//response to oxidative stress;GO:0010257;GO:0010259//multicellular organismal aging;GO:0022904//respiratory electron transport chain	ko05012//Parkinson's disease;ko05016//Huntington's disease;ko01100//Metabolic pathways;ko00190//Oxidative phosphorylation;ko05010//Alzheimer's disease	gi|66512193|ref|XP_392437.2|	71.33	1.67E-53	PREDICTED: similar to CG9172-PA, isoform A [Apis mellifera]	gi|198461893|ref|XM_001352225.2|	80.49	2.00E-25	Drosophila pseudoobscura pseudoobscura GA21592 (Dpse\GA21592), mRNA	sp|Q42577|NDUS7_ARATH	70.21	2.00E-46	NADH-ubiquinone oxidoreductase 20 kDa subunit, mitochondrial
RL-all_rep_c12052	1090	16	28	44	248.462213	516.8002532	0.48	-1.056580318	Down	3.16E-07	1.18E-06	-	107	955	849	0.56	KOG3126/Inorganic ion transport and metabolism ;/Porin/voltage-dependent anion-selective channel protein	GO:0031224//intrinsic to membrane;GO:0015630//microtubule cytoskeleton;GO:0031966//mitochondrial membrane	GO:0005244//voltage-gated ion channel activity	GO:0007005//mitochondrion organization;GO:0046907//intracellular transport;GO:0007165//signal transduction;GO:0003006//developmental process involved in reproduction;GO:0043269//regulation of ion transport	ko04020//Calcium signaling pathway;ko05012//Parkinson's disease;ko05016//Huntington's disease	gi|307352167|gb|ADJ94951.2|	93.62	5.32E-151	voltage-dependent anion-selective channel [Eriocheir sinensis]	gi|854402|emb|X82502.1|	100	1.00E-43	P.vannanei mRNA for hemocyanin	sp|Q94920|VDAC_DROME	61.35	7.00E-102	Voltage-dependent anion-selective channel
RL-all_rep_c11623	726	16	28	44	373.035554	775.912226	0.48	-1.056580319	Down	3.16E-07	1.18E-06	-	20	526	507	0.48	KOG4088/Intracellular trafficking, secretion, and vesicular transport ;/Translocon-associated complex TRAP, delta subunit	-	-	-	ko04141//Protein processing in endoplasmic reticulum	gi|114153110|gb|ABI52721.1|	54.69	1.58E-34	translocon associated complex TRAP delta-subunit [Argas monolakensis]	gi|262401122|gb|FJ774743.1|	81.86	4.00E-18	Scylla paramamosain translocon-associated protein delta subunit-like protein mRNA, partial cds	sp|Q2TBX5|SSRD_BOVIN	35.66	4.00E-21	Translocon-associated protein subunit delta
RL-all_c8004	1191	16	28	44	227.3919498	472.9742032	0.48	-1.056580319	Down	3.16E-07	1.18E-06	-	912	292	621	0.45	-	-	-	-	-	-	-	-	-	-	-	-	-	-	-	-	-
RL-all_c72	1185	16	28	44	228.5433014	475.3690096	0.48	-1.056580319	Down	3.16E-07	1.18E-06	-	30	557	528	0.38	KOG1876/Cytoskeleton ;/Actin-related protein Arp2/3 complex, subunit ARPC4	GO:0015629//actin cytoskeleton	GO:0003779//actin binding	GO:0065008;GO:0006909//phagocytosis;GO:0030030//cell projection organization;GO:0008154//actin polymerization or depolymerization	ko05100//Bacterial invasion of epithelial cells;ko04666//Fc gamma R-mediated phagocytosis;ko05131//Shigellosis;ko05130//Pathogenic Escherichia coli infection;ko04810//Regulation of actin cytoskeleton	gi|262401061|gb|ACY66433.1|	98.21	4.67E-87	arp2/3 complex 20 kd subunit [Scylla paramamosain]	gi|119352600|gb|EF011870.1|	84.92	7.00E-30	Xenopus laevis actin-related protein 2/3 complex subunit 4 mRNA, complete cds	sp|P59999|ARPC4_MOUSE	84.52	3.00E-76	Actin-related protein 2/3 complex subunit 4
RL-all_c605	1187	16	28	44	228.1582242	474.5680508	0.48	-1.056580319	Down	3.16E-07	1.18E-06	-	52	738	687	0.4	KOG0867/Posttranslational modification, protein turnover, chaperones ;/Glutathione S-transferase	-	GO:0016829//lyase activity	-	ko00980//Metabolism of xenobiotics by cytochrome P450;ko00480//Glutathione metabolism;ko00982//Drug metabolism - cytochrome P450	gi|31204701|ref|XP_311299.1|	59.91	6.79E-70	glutathione transferase, theta class (AGAP000761-PA) [Anopheles gambiae str. PEST]	-	-	-	-	sp|Q2NL00|GSTT1_BOVIN	47.53	2.00E-51	Glutathione S-transferase theta-1
RL-all_c56	1210	16	28	44	223.8213324	465.5473356	0.48	-1.056580319	Down	3.16E-07	1.18E-06	-	752	3	750	0.47	KOG1158/Energy production and conversion ;/NADP/FAD dependent oxidoreductase	GO:0044444//cytoplasmic part	GO:0016491//oxidoreductase activity;GO:0000166//nucleotide binding	GO:0009790//embryo development;GO:0040009//regulation of growth rate;GO:0006629//lipid metabolic process;GO:0007292//female gamete generation;GO:0003006//developmental process involved in reproduction;GO:0002164//larval development	-	gi|134152544|dbj|BAF49701.1|	63.64	1.63E-114	NADPH-P450 reductase [Xenopus laevis]	gi|115631598|ref|XM_794099.2|	90	2.00E-05	PREDICTED: Strongylocentrotus purpuratus hypothetical LOC594665 (LOC594665), mRNA	sp|Q07994|NCPR_MUSDO	49.71	2.00E-92	NADPH--cytochrome P450 reductase
RL-all_c524	1013	16	28	44	267.3482845	556.0831948	0.48	-1.056580319	Down	3.16E-07	1.18E-06	-	86	985	900	0.47	KOG0590/Cell cycle control, cell division, chromosome partitioning ;/Checkpoint kinase and related serine/threonine protein kinases	GO:0043231//intracellular membrane-bounded organelle;GO:0044427;GO:0005856//cytoskeleton	GO:0004672//protein kinase activity;GO:0032559	GO:0031572//G2/M transition DNA damage checkpoint;GO:0051297//centrosome organization;GO:0007051//spindle organization;GO:0007143//female meiosis;GO:0048513//organ development;GO:0009792//embryo development ending in birth or egg hatching;GO:0009628//response to abiotic stimulus;GO:0006464//protein modification process;GO:0006508//proteolysis;GO:0009794//regulation of mitotic cell cycle, embryonic	ko04115//p53 signaling pathway;ko04110//Cell cycle;ko04111//Cell cycle - yeast;ko04113//Meiosis - yeast	gi|198475092|ref|XP_002132837.1|	66.67	2.25E-99	GA26044 [Drosophila pseudoobscura pseudoobscura]	gi|77683221|ref|NM_001016570.2|	96.97	7.00E-05	Xenopus (Silurana) tropicalis aurora kinase A (aurka), mRNA	sp|O61661|CHK1_DROME	63.86	9.00E-95	Serine/threonine-protein kinase grp
RL-all_c4023	1074	16	28	44	252.1636985	524.499326	0.48	-1.056580319	Down	3.16E-07	1.18E-06	-	16	525	510	0.49	-	-	-	-	-	-	-	-	-	-	-	-	-	-	-	-	-
RL-all_c301	1197	16	28	44	226.2521405	470.6034052	0.48	-1.056580318	Down	3.16E-07	1.18E-06	-	30	881	852	0.45	KOG0406/Posttranslational modification, protein turnover, chaperones ;/Glutathione S-transferase	-	GO:0042802//identical protein binding;GO:0016648;GO:0015038//glutathione disulfide oxidoreductase activity;GO:0016740//transferase activity	GO:0019889//pteridine metabolic process;GO:0042441//eye pigment metabolic process	ko00980//Metabolism of xenobiotics by cytochrome P450;ko00480//Glutathione metabolism;ko00982//Drug metabolism - cytochrome P450	gi|289177000|ref|NP_001165912.1|	50.62	1.17E-61	glutathione S-transferase O1 [Nasonia vitripennis]	-	-	-	-	sp|P78417|GSTO1_HUMAN	41.28	3.00E-47	Glutathione S-transferase omega-1
RL-all_c2929	914	16	28	44	296.3061402	616.3154008	0.48	-1.056580319	Down	3.16E-07	1.18E-06	-	227	913	687	0.53	KOG1583/Carbohydrate transport and metabolism ;/UDP-N-acetylglucosamine transporter	GO:0012505//endomembrane system;GO:0043231//intracellular membrane-bounded organelle;GO:0016020//membrane	GO:0015165//pyrimidine nucleotide sugar transmembrane transporter activity	GO:0015781//pyrimidine nucleotide-sugar transport	-	gi|218505645|ref|NP_001136184.1|	55.41	3.40E-65	UDP-xylose and UDP-N-acetylglucosamine transporter [Salmo salar]	gi|224092709|ref|XM_002187917.1|	92	6.00E-08	PREDICTED: Taeniopygia guttata similar to solute carrier family 35, member B4 (LOC100218121), mRNA	sp|Q7ZW46|S35B4_DANRE	54.95	1.00E-65	UDP-xylose and UDP-N-acetylglucosamine transporter
RL-all_c245	1342	16	28	44	201.8061194	419.7557944	0.48	-1.056580319	Down	3.16E-07	1.18E-06	-	964	566	399	0.5	-	-	-	-	-	gi|118086055|ref|XP_001235381.1|	43.42	2.11E-14	PREDICTED: similar to mariner transposase [Gallus gallus]	-	-	-	-	-	-	-	-
RL-all_c1440	1141	16	28	44	237.35654	493.7005048	0.48	-1.056580318	Down	3.16E-07	1.18E-06	-	792	1	792	0.63	KOG2232/Signal transduction mechanisms ;/Ceramidases	GO:0044424//intracellular part	GO:0016811//hydrolase activity, acting on carbon-nitrogen (but not peptide) bonds, in linear amides	GO:0006906//vesicle fusion;GO:0007267//cell-cell signaling;GO:0006887//exocytosis;GO:0043954//cellular component maintenance;GO:0006672//ceramide metabolic process;GO:0007610//behavior	ko01100//Metabolic pathways;ko00600//Sphingolipid metabolism	gi|189241573|ref|XP_968874.2|	51.85	2.77E-86	PREDICTED: similar to ceramidase [Tribolium castaneum]	gi|195575086|ref|XM_002105475.1|	89.66	8.00E-08	Drosophila simulans GD21520 (Dsim\GD21520), mRNA	sp|Q29C43|NCASE_DROPS	48.46	5.00E-77	Neutral ceramidase
RL-all_c1431	1046	16	28	44	258.9137784	538.5394608	0.48	-1.056580319	Down	3.16E-07	1.18E-06	-	1	846	846	0.53	KOG0748/General function prediction only ; Signal transduction mechanisms ;/Predicted membrane proteins, contain hemolysin III domain	-	-	-	ko04920//Adipocytokine signaling pathway	gi|291237884|ref|XP_002738862.1|	38.02	4.06E-44	PREDICTED: progestin and adipoQ receptor family member VI-like, partial [Saccoglossus kowalevskii]	-	-	-	-	sp|Q6TCH4|PAQR6_HUMAN	34.92	7.00E-36	Progestin and adipoQ receptor family member 6
RL-all_c122	819	16	28	44	330.6762054	687.8049772	0.48	-1.056580319	Down	3.16E-07	1.18E-06	-	2	676	675	0.47	KOG1647/Energy production and conversion ;/Vacuolar H+-ATPase V1 sector, subunit D	GO:0016469//proton-transporting two-sector ATPase complex	GO:0019829//cation-transporting ATPase activity	GO:0015988//energy coupled proton transport, against electrochemical gradient	ko05110//Vibrio cholerae infection;ko04966//Collecting duct acid secretion;ko04145//Phagosome;ko05323//Rheumatoid arthritis;ko01100//Metabolic pathways;ko00190//Oxidative phosphorylation;ko05120//Epithelial cell signaling in Helicobacter pylori infection	gi|307202054|gb|EFN81600.1|	83.5	4.30E-90	Vacuolar proton pump subunit D 1 [Harpegnathos saltator]	gi|198459394|ref|XM_001361321.2|	84.33	2.00E-17	Drosophila pseudoobscura pseudoobscura GA20878 (Dpse\GA20878), mRNA	sp|Q9V7D2|VATD1_DROME	81.07	9.00E-88	V-type proton ATPase subunit D 1
RL-all_c1066	639	16	28	44	423.8244324	881.552858	0.48	-1.056580318	Down	3.16E-07	1.18E-06	-	34	549	516	0.57	-	-	-	-	-	gi|186696079|gb|ACC86854.1|	27.34	2.47E-11	C-type lectin-like domain-containing protein PtLP [Portunus trituberculatus]	-	-	-	-	-	-	-	-
RL-all_rep_c8268	1656	124	224	348	1267.442358	2721.315344	0.47	-1.102384009	Down	0	0	-	3	1247	1245	0.44	KOG0674/Posttranslational modification, protein turnover, chaperones ;/Calreticulin	GO:0044432//endoplasmic reticulum part	GO:0046872//metal ion binding;GO:0030246//carbohydrate binding;GO:0005515//protein binding	GO:0044267//cellular protein metabolic process	ko05142//Chagas disease (American trypanosomiasis);ko04145//Phagosome;ko04141//Protein processing in endoplasmic reticulum;ko04612//Antigen processing and presentation	gi|308052941|gb|ADO00927.1|	94.25	0	calreticulin [Penaeus monodon]	gi|312145147|gb|HQ259085.1|	95.4	0	Penaeus monodon calreticulin mRNA, complete cds	sp|Q7Z1E6|CALR_BOMMO	76.92	1.00E-154	Calreticulin
RL-all_c7984	2203	60	108	168	461.0028576	986.2804912	0.47	-1.097222304	Down	3.97E-13	4.69E-12	-	2201	924	1278	0.59	KOG2806/Carbohydrate transport and metabolism ;/Chitinase	GO:0044421//extracellular region part	GO:0004553//hydrolase activity, hydrolyzing O-glycosyl compounds;GO:0030247//polysaccharide binding	GO:0006026	ko00520//Amino sugar and nucleotide sugar metabolism	gi|195969368|gb|ACG60513.1|	80.6	0	chitinase 1 precursor [Litopenaeus vannamei]	gi|295639967|gb|GU344706.1|	81.61	1.00E-153	Penaeus monodon chitinase 1 precursor, mRNA, partial cds	sp|P36362|CHIT_MANSE	60.06	1.00E-130	Endochitinase
RL-all_rep_c12096	713	40	72	112	949.5926092	2031.58104	0.47	-1.097222304	Down	8.88E-15	1.21E-13	-	713	3	711	0.66	KOG2964/Amino acid transport and metabolism ;/Arginase family protein	-	GO:0016813//hydrolase activity, acting on carbon-nitrogen (but not peptide) bonds, in linear amidines	GO:0006596//polyamine biosynthetic process	ko00330//Arginine and proline metabolism;ko01100//Metabolic pathways	gi|115978380|ref|XP_001188052.1|	68.97	6.36E-65	PREDICTED: similar to Agmat-prov protein [Strongylocentrotus purpuratus]	gi|56242990|emb|CR645890.2|	92.68	5.00E-05	Tetraodon nigroviridis full-length cDNA	sp|Q90XD2|SPEB_CHICK	57.29	4.00E-58	Agmatinase, mitochondrial
RL-all_rep_c12064	614	36	64	100	992.4325364	2097.021038	0.47	-1.079300396	Down	1.12E-13	1.38E-12	-	609	70	540	0.47	KOG4297/Signal transduction mechanisms ; Defense mechanisms ;/C-type lectin	-	-	-	ko04145//Phagosome;ko05162//Measles	gi|156254828|gb|ABU62825.1|	98.08	2.06E-89	C-type lectin [Litopenaeus vannamei]	gi|115382570|gb|DQ858900.1|	98.63	0	Litopenaeus vannamei clone c002 C-type lectin 1-like mRNA, complete sequence	sp|P86854|PLCL_MYTGA	32.32	2.00E-10	Perlucin-like protein
RL-all_rep_c12039	1305	36	64	100	466.9376072	986.6443808	0.47	-1.079300395	Down	1.12E-13	1.38E-12	-	1305	1	1305	0.62	KOG1348/Posttranslational modification, protein turnover, chaperones ;/Asparaginyl peptidases	GO:0043231//intracellular membrane-bounded organelle;GO:0005737//cytoplasm	GO:0008233//peptidase activity;GO:0004672//protein kinase activity	GO:0006629//lipid metabolic process;GO:0009058//biosynthetic process;GO:0035264//multicellular organism growth;GO:0006775;GO:0019538//protein metabolic process;GO:0042221//response to chemical stimulus;GO:0043066//negative regulation of apoptosis	ko04142//Lysosome;ko04612//Antigen processing and presentation	gi|139000435|dbj|BAF51711.1|	49.76	9.07E-111	tick legumain [Haemaphysalis longicornis]	gi|326920956|ref|XM_003206684.1|	91.84	4.00E-07	PREDICTED: Meleagris gallopavo legumain-like (LOC100540998), mRNA	sp|Q9R0J8|LGMN_RAT	48.43	5.00E-108	Legumain
RL-all_rep_c12436	1901	20	36	56	178.0798344	380.9882382	0.47	-1.097222304	Down	1.80E-09	7.98E-09	-	1319	138	1182	0.48	-	-	-	-	ko04916//Melanogenesis;ko00740//Riboflavin metabolism;ko01100//Metabolic pathways;ko00950//Isoquinoline alkaloid biosynthesis;ko00350//Tyrosine metabolism;ko00965//Betalain biosynthesis;ko01110//Biosynthesis of secondary metabolites	gi|7414468|emb|CAB85965.1|	93.65	0	hemocyanin [Litopenaeus vannamei]	gi|7414467|emb|AJ250830.1|	100	7.00E-28	Penaeus vannamei partial mRNA for hemocyanin (hemo gene)	sp|P80096|HCYC_PANIN	66.75	0	Hemocyanin C chain
RL-all_rep_c11549	1126	20	36	56	300.6481041	643.2137128	0.47	-1.097222303	Down	1.80E-09	7.97E-09	-	1126	2	1125	0.58	KOG1201/Secondary metabolites biosynthesis, transport and catabolism ;/Hydroxysteroid 17-beta dehydrogenase 11	-	GO:0003824//catalytic activity	-	ko01100//Metabolic pathways;ko00830//Retinol metabolism	gi|307203960|gb|EFN82867.1|	49.1	9.36E-74	Epidermal retinal dehydrogenase 2 [Harpegnathos saltator]	gi|112430960|gb|DQ847581.1|	91.67	1.00E-06	Cherax quadricarinatus clone h11_D11 mRNA sequence	sp|Q05A13|S16C6_MOUSE	47.45	4.00E-65	Short-chain dehydrogenase/reductase family 16C member 6
RL-all_c6732	893	20	36	56	379.0926822	811.0399112	0.47	-1.097222303	Down	1.80E-09	7.97E-09	-	441	76	366	0.43	-	-	-	-	-	-	-	-	-	-	-	-	-	-	-	-	-
RL-all_c3420	1000	20	36	56	338.5297652	724.2586408	0.47	-1.097222303	Down	1.80E-09	7.98E-09	-	81	998	918	0.58	-	-	-	-	-	-	-	-	-	-	-	-	-	-	-	-	-
RL-all_c215	1185	20	36	56	285.6791268	611.1887264	0.47	-1.097222303	Down	1.80E-09	7.97E-09	-	3	1166	1164	0.53	KOG0728/Posttranslational modification, protein turnover, chaperones ;/26S proteasome regulatory complex, ATPase RPT6	GO:0005838//proteasome regulatory particle;GO:0015630//microtubule cytoskeleton	GO:0070011;GO:0042623//ATPase activity, coupled;GO:0032559	GO:0019941//modification-dependent protein catabolic process;GO:0033554//cellular response to stress	ko03050//Proteasome	gi|156544994|ref|XP_001608055.1|	86.95	0	PREDICTED: similar to GA13327-PA [Nasonia vitripennis]	gi|194769923|ref|XM_001967015.1|	81.28	2.00E-144	Drosophila ananassae GF21725 (Dana\GF21725), mRNA	sp|P54814|PRS8_MANSE	95.04	0	26S protease regulatory subunit 8
RL-all_c169	1067	20	36	56	317.2725072	678.7803568	0.47	-1.097222303	Down	1.80E-09	7.98E-09	-	1065	838	228	0.35	-	-	-	-	-	-	-	-	-	-	-	-	-	-	-	-	-
RL-all_c164	1612	20	36	56	210.0060578	449.2919608	0.47	-1.097222303	Down	1.80E-09	7.98E-09	-	939	1	939	0.55	-	-	-	-	-	gi|260790925|ref|XP_002590491.1|	21.91	2.10E-14	hypothetical protein BRAFLDRAFT_124498 [Branchiostoma floridae]	-	-	-	-	-	-	-	-
RL-all_c5333	843	68	124	192	1365.363229	2959.274794	0.46	-1.115958866	Down	4.35E-13	5.10E-12	-	809	165	645	0.49	KOG2239/Transcription ;/Transcription factor containing NAC and TS-N domains	GO:0043231//intracellular membrane-bounded organelle	GO:0005488//binding	GO:0010927;GO:0044087	-	gi|213493458|gb|ACJ47904.1|	83.17	1.41E-83	nascent polypeptide-associated complex alpha [Penaeus monodon]	gi|241699221|ref|XM_002413093.1|	84.77	7.00E-23	Ixodes scapularis transcription factor containing NAC and TS-N domains, putative, mRNA	sp|Q8JIU7|NACA_DANRE	64.4	2.00E-47	Nascent polypeptide-associated complex subunit alpha
RL-all_rep_c13470	879	52	96	148	1001.339465	2197.219995	0.46	-1.133748179	Down	3.61E-13	4.28E-12	-	25	762	738	0.53	-	-	-	-	-	gi|195493694|ref|XP_002094525.1|	34.48	2.17E-13	GE21870 [Drosophila yakuba]	-	-	-	-	sp|Q25255|PE44_LUCCU	24.32	9.00E-07	Peritrophin-44
RL-all_rep_c11423	1150	44	80	124	647.6221596	1399.533606	0.46	-1.111721873	Down	6.10E-13	7.03E-12	-	2	1150	1149	0.58	KOG2806/Carbohydrate transport and metabolism ;/Chitinase	-	GO:0016787//hydrolase activity	GO:0008152//metabolic process	ko00520//Amino sugar and nucleotide sugar metabolism	gi|25229108|gb|AAN74647.1|	94.52	0	chitinase [Litopenaeus vannamei]	gi|50659757|gb|AY576684.1|	99.65	0	Litopenaeus vannamei chitinase mRNA, partial cds	sp|Q6RY07|CHIA_RAT	40.06	2.00E-71	Acidic mammalian chitinase
RL-all_rep_c11535	642	24	44	68	632.7659164	1378.823996	0.46	-1.123694515	Down	1.41E-11	9.75E-11	-	640	56	585	0.44	-	-	-	-	-	-	-	-	-	-	-	-	-	-	-	-	-
RL-all_c6511	883	24	44	68	460.0631012	1002.497175	0.46	-1.123694514	Down	1.41E-11	9.76E-11	-	836	3	834	0.49	KOG3083/Posttranslational modification, protein turnover, chaperones ;/Prohibitin	GO:0031981//nuclear lumen;GO:0016021//integral to membrane;GO:0019866//organelle inner membrane	GO:0030528//transcription regulator activity;GO:0043565//sequence-specific DNA binding;GO:0019899//enzyme binding	GO:0032583;GO:0000122//negative regulation of transcription from RNA polymerase II promoter;GO:0006476//protein deacetylation;GO:0033144//negative regulation of steroid hormone receptor signaling pathway;GO:0008283//cell proliferation;GO:0006259//DNA metabolic process;GO:0006915//apoptosis;GO:0031958	-	gi|115291342|gb|ABI93177.1|	89.14	1.50E-123	prohibitin [Litopenaeus vannamei]	gi|262401100|gb|FJ774731.1|	80.65	4.00E-43	Scylla paramamosain prohibitin mRNA, partial cds	sp|P84173|PHB_CHICK	75.52	7.00E-99	Prohibitin
RL-all_c5154	1296	24	44	68	313.4534863	683.0285536	0.46	-1.123694515	Down	1.41E-11	9.76E-11	-	842	129	714	0.51	KOG2681/Function unknown ;/Metal-dependent phosphohydrolase	GO:0043231//intracellular membrane-bounded organelle	GO:0003824//catalytic activity	GO:0031347//regulation of defense response;GO:0002252	-	gi|148674276|gb|EDL06223.1|	54.88	2.72E-86	SAM domain and HD domain, 1, isoform CRA_a [Mus musculus]	gi|224587023|gb|BT071881.1|	86.57	6.00E-06	Salmo salar clone ssal-rgf-501-282 SAM domain and HD domain-containing protein 1 putative mRNA, pseudogene cds	sp|Q9Y3Z3|SAMH1_HUMAN	48.54	1.00E-86	SAM domain and HD domain-containing protein 1
RL-all_c49	1760	24	44	68	230.815749	502.9573896	0.46	-1.123694515	Down	1.41E-11	9.74E-11	-	61	1626	1566	0.49	KOG0443/Cytoskeleton ;/Actin regulatory proteins (gelsolin/villin family)	-	-	-	ko04666//Fc gamma R-mediated phagocytosis;ko04810//Regulation of actin cytoskeleton	gi|27734299|sp|Q27319.1|GELS_HOMAM	73.62	0	RecName: Full=Gelsolin, cytoplasmic; AltName: Full=Actin-depolymerizing factor; Short=ADF	gi|452312|emb|Z29534.1|	77.99	4.00E-32	H.americanus mRNA for cytoplasmic gelsolin	sp|Q27319|GELS_HOMAM	78.94	0	Gelsolin, cytoplasmic
RL-all_c2863	760	24	44	68	534.520682	1164.743428	0.46	-1.123694514	Down	1.41E-11	9.74E-11	-	732	1	732	0.53	KOG0815/Translation, ribosomal structure and biogenesis ;/60S acidic ribosomal protein P0	GO:0030529//ribonucleoprotein complex	GO:0005198//structural molecule activity	GO:0022613//ribonucleoprotein complex biogenesis;GO:0006412//translation	ko03010//Ribosome	gi|52630935|gb|AAU84931.1|	76.74	2.14E-93	putative acidic p0 ribosomal protein [Toxoptera citricida]	gi|237651930|gb|FJ907939.1|	83.91	3.00E-06	Drosophila silvestris clone sv3E-Z53 ribosomal protein LP0 mRNA, partial cds	sp|P19889|RLA0_DROME	74.65	4.00E-90	60S acidic ribosomal protein P0
RL-all_c180	1033	24	44	68	393.2581978	856.9264332	0.46	-1.123694515	Down	1.41E-11	9.75E-11	-	753	1031	279	0.43	-	-	-	-	-	-	-	-	-	gi|7619709|emb|AL079343.4|	100	7.00E-05	Human chromosome 14 DNA sequence BAC R-483C6 of library RPCI-11 from chromosome 14 of Homo sapiens (Human), complete sequence	-	-	-	-
RL-all_rep_c8278	674	128	240	368	3214.525961	7163.784776	0.45	-1.156115992	Down	0	0	-	674	9	666	0.5	KOG3320/Translation, ribosomal structure and biogenesis ;/40S ribosomal protein S7	GO:0015935//small ribosomal subunit;GO:0031981//nuclear lumen;GO:0030684//preribosome	GO:0003676//nucleic acid binding;GO:0005198//structural molecule activity;GO:0003824//catalytic activity	GO:0006412//translation;GO:0019080;GO:0007049//cell cycle;GO:0031016//pancreas development;GO:0042254//ribosome biogenesis	ko03010//Ribosome	gi|214012053|gb|ACJ61701.1|	75.53	6.28E-72	ribosomal protein S7 [Artemia franciscana]	gi|41152174|ref|NM_200752.1|	86.25	3.00E-09	Danio rerio ribosomal protein S7 (rps7), mRNA	sp|Q90YR7|RS7_ICTPU	72.63	6.00E-72	40S ribosomal protein S7
RL-all_rep_c8366	2139	56	104	160	443.1432176	978.1686488	0.45	-1.142310193	Down	4.41E-13	5.16E-12	-	47	1045	999	0.52	KOG3070/Translation, ribosomal structure and biogenesis ;/Predicted RNA-binding protein containing PIN domain and invovled in translation or RNA processing	-	-	-	-	gi|242008099|ref|XP_002424850.1|	66.04	3.85E-30	Nuclease sensitive element-binding protein, putative [Pediculus humanus corporis]	gi|189237017|ref|XM_961501.2|	88.18	7.00E-22	PREDICTED: Tribolium castaneum similar to Y-box binding protein, transcript variant 1 (LOC656063), mRNA	sp|P41824|YBOXH_APLCA	69.09	9.00E-26	Y-box factor homolog
RL-all_rep_c8407	820	36	68	104	743.1141188	1668.346462	0.45	-1.166763237	Down	1.08E-13	1.34E-12	-	31	675	645	0.49	KOG2239/Transcription ;/Transcription factor containing NAC and TS-N domains	GO:0043231//intracellular membrane-bounded organelle	GO:0005488//binding	GO:0010927;GO:0044087	-	gi|213493458|gb|ACJ47904.1|	82.21	1.35E-83	nascent polypeptide-associated complex alpha [Penaeus monodon]	gi|241699221|ref|XM_002413093.1|	84.77	7.00E-23	Ixodes scapularis transcription factor containing NAC and TS-N domains, putative, mRNA	sp|Q8JIU7|NACA_DANRE	64.4	2.00E-47	Nascent polypeptide-associated complex subunit alpha
RL-all_rep_c8390	742	36	68	104	821.2312364	1843.725201	0.45	-1.166763237	Down	1.08E-13	1.34E-12	-	520	2	519	0.42	KOG3454/RNA processing and modification ;/U1 snRNP-specific protein C	GO:0005681//spliceosomal complex	-	-	-	gi|291231783|ref|XP_002735854.1|	42.17	7.90E-29	PREDICTED: predicted protein-like [Saccoglossus kowalevskii]	-	-	-	-	sp|Q2TA39|ZMAT5_BOVIN	37.42	6.00E-23	Zinc finger matrin-type protein 5
RL-all_rep_c13362	603	36	68	104	1010.536613	2268.72985	0.45	-1.166763236	Down	1.08E-13	1.35E-12	-	601	2	600	0.65	-	-	-	-	ko00290//Valine, leucine and isoleucine biosynthesis;ko00970//Aminoacyl-tRNA biosynthesis	gi|237825127|gb|ACR20468.1|	31.41	9.63E-12	peritrophic membrane protein 1 [Holotrichia oblita]	-	-	-	-	sp|O76217|PE1_ANOGA	32.09	3.00E-07	Peritrophin-1
RL-all_rep_c8403	1208	32	60	92	448.3837952	999.2530916	0.45	-1.156115992	Down	2.15E-13	2.58E-12	-	2	1153	1152	0.61	KOG1339/Posttranslational modification, protein turnover, chaperones ;/Aspartyl protease	GO:0015630//microtubule cytoskeleton	GO:0016787//hydrolase activity	GO:0006915//apoptosis;GO:0048102//autophagic cell death	ko04142//Lysosome	gi|196123668|gb|ACG70181.1|	67.93	4.73E-143	cathepsin D-like protein [Homarus americanus]	gi|196123667|gb|EU687261.1|	79.67	3.00E-23	Homarus americanus cathepsin D-like protein mRNA, complete cds	sp|Q03168|ASPP_AEDAE	55.59	3.00E-93	Lysosomal aspartic protease
RL-all_rep_c8459	1392	28	52	80	340.4753386	751.5455244	0.45	-1.142310193	Down	1.84E-14	2.50E-13	-	9	1391	1383	0.54	-	-	-	-	-	-	-	-	-	-	-	-	-	-	-	-	-
RL-all_c972	1293	28	52	80	366.544216	809.0884532	0.45	-1.142310193	Down	1.84E-14	2.50E-13	-	3	938	936	0.55	KOG2579/General function prediction only ;/Ficolin and related extracellular proteins	-	-	-	-	gi|260799840|ref|XP_002594892.1|	51.87	1.11E-60	hypothetical protein BRAFLDRAFT_86061 [Branchiostoma floridae]	gi|56284765|emb|CR690564.2|	94.55	4.00E-13	Tetraodon nigroviridis full-length cDNA	sp|Q9U8W7|TL5B_TACTR	50.93	3.00E-57	Techylectin-5B
RL-all_c7151	990	28	52	80	478.7289608	1056.718556	0.45	-1.142310193	Down	1.84E-14	2.50E-13	-	3	683	681	0.49	KOG1204/Secondary metabolites biosynthesis, transport and catabolism ;/Predicted dehydrogenase	GO:0043231//intracellular membrane-bounded organelle	GO:0016616//oxidoreductase activity, acting on the CH-OH group of donors, NAD or NADP as acceptor;GO:0042802//identical protein binding	GO:0050881//musculoskeletal movement;GO:0042558//pteridine-containing compound metabolic process;GO:0035264//multicellular organism growth;GO:0006586;GO:0006732//coenzyme metabolic process;GO:0044271//cellular nitrogen compound biosynthetic process;GO:0009072//aromatic amino acid family metabolic process;GO:0006584//catecholamine metabolic process;GO:0000904//cell morphogenesis involved in differ…	ko00790//Folate biosynthesis;ko01100//Metabolic pathways	gi|73981008|ref|XP_540234.2|	42.6	7.55E-45	PREDICTED: similar to sepiapterin reductase (7,8-dihydrobiopterin:NADP+ oxidoreductase) [Canis familiaris]	-	-	-	-	sp|P35270|SPRE_HUMAN	43.56	5.00E-45	Sepiapterin reductase
RL-all_c1373	2746	888	1692	2580	5473.678652	12396.26952	0.44	-1.179323383	Down	7.60E-12	5.26E-11	-	1	1041	1041	0.42	KOG1406/Lipid transport and metabolism ;/Peroxisomal 3-ketoacyl-CoA-thiolase P-44/SCP2	GO:0044444//cytoplasmic part	-	-	ko04146//Peroxisome;ko03320//PPAR signaling pathway;ko00120//Primary bile acid biosynthesis;ko01100//Metabolic pathways	gi|33642241|gb|AAQ24505.1|	58.17	4.06E-168	sterol carrier protein-X [Aedes aegypti]	gi|198428551|ref|XM_002120828.1|	87.01	3.00E-09	PREDICTED: Ciona intestinalis similar to sterol carrier protein 2 (LOC100180802), mRNA	sp|P32020|NLTP_MOUSE	54.21	2.00E-153	Non-specific lipid-transfer protein
RL-all_rep_c8251	713	168	320	488	3988.288959	9029.249068	0.44	-1.178836069	Down	3.82E-13	4.52E-12	-	1	582	582	0.42	KOG1727/Cell cycle control, cell division, chromosome partitioning ; Cytoskeleton ;/Microtubule-binding protein (translationally controlled tumor protein)	-	-	-	-	gi|164430423|gb|ABY55541.1|	100	1.36E-91	translationally controlled tumor protein [Litopenaeus vannamei]	gi|159459923|gb|EU131092.1|	97.11	0	Fenneropenaeus chinensis translationally controlled tumor protein mRNA, complete cds	sp|Q7QCK2|TCTP_ANOGA	53.8	2.00E-46	Translationally-controlled tumor protein homolog
RL-all_rep_c13565	869	120	232	352	2337.374674	5371.052444	0.44	-1.200315796	Down	9.98E-13	7.32E-12	-	868	2	867	0.65	KOG1543/Posttranslational modification, protein turnover, chaperones ;/Cysteine proteinase Cathepsin L	-	GO:0004175//endopeptidase activity	GO:0019538//protein metabolic process;GO:0051234//establishment of localization	ko04145//Phagosome;ko05323//Rheumatoid arthritis;ko04142//Lysosome;ko04612//Antigen processing and presentation	gi|728637|emb|CAA59441.1|	100	5.12E-145	cathepsin l [Litopenaeus vannamei]	gi|1483569|emb|X99730.1|	92.56	0	P.vannamei mRNA for cathepsin L	sp|P25784|CYSP3_HOMAM	60.38	1.00E-80	Digestive cysteine proteinase 3
RL-all_rep_c11449	933	112	212	324	2031.904272	4571.359768	0.44	-1.16979093	Down	5.88E-13	6.79E-12	-	909	409	501	0.44	KOG4170/Lipid transport and metabolism ;/2-enoyl-CoA hydratase/3-hydroxyacyl-CoA dehydrogenase/Peroxisomal 3-ketoacyl-CoA-thiolase, sterol-binding domain and related enzymes	GO:0042579//microbody;GO:0031981//nuclear lumen	GO:0016747//transferase activity, transferring acyl groups other than amino-acyl groups;GO:0008289//lipid binding	GO:0051234//establishment of localization;GO:0006629//lipid metabolic process;GO:0006732//coenzyme metabolic process;GO:0006996//organelle organization	ko04146//Peroxisome;ko03320//PPAR signaling pathway;ko00120//Primary bile acid biosynthesis;ko01100//Metabolic pathways	gi|270289750|ref|NP_001161887.1|	62.2	6.00E-53	non-specific lipid-transfer protein [Sus scrofa]	gi|156537607|ref|XM_001607685.1|	82.3	3.00E-07	PREDICTED: Nasonia vitripennis similar to ENSANGP00000009968 (LOC100123951), mRNA	sp|P11915|NLTP_RAT	62.28	3.00E-52	Non-specific lipid-transfer protein
RL-all_rep_c12047	855	108	208	316	2138.082728	4894.275416	0.44	-1.194777613	Down	1.73E-12	1.21E-11	-	543	854	312	0.32	KOG4665/Energy production and conversion ;/ATP synthase F0 subunit 6 and related proteins	GO:0044424//intracellular part	-	-	ko05012//Parkinson's disease;ko05016//Huntington's disease;ko01100//Metabolic pathways;ko00190//Oxidative phosphorylation;ko05010//Alzheimer's disease	gi|98283625|gb|ABF58009.1|	62.16	1.03E-65	ATP synthase F0 subunit 6 [Litopenaeus vannamei]	gi|148532179|gb|EF584003.1|	99.63	0	Litopenaeus vannamei mitochondrion, complete genome	sp|P34834|ATP6_ANOGA	62.5	1.00E-51	ATP synthase subunit a
RL-all_rep_c8344	1311	52	100	152	671.3786344	1534.576322	0.44	-1.192641868	Down	3.61E-13	4.29E-12	-	1	1071	1071	0.55	KOG1584/General function prediction only ;/Sulfotransferase	-	-	-	ko00140//Steroid hormone biosynthesis;ko01120//Microbial metabolism in diverse environments;ko00920//Sulfur metabolism	gi|242019216|ref|XP_002430060.1|	39.57	1.38E-66	conserved hypothetical protein [Pediculus humanus corporis]	gi|112421166|gb|BT027929.1|	96.97	9.00E-05	Gasterosteus aculeatus clone CNB70-H12 mRNA sequence	sp|Q8JG30|ST1B1_CHICK	35.42	1.00E-42	Sulfotransferase family cytosolic 1B member 1
RL-all_rep_c8244	1496	48	92	140	543.09588	1237.221386	0.44	-1.187824853	Down	1.92E-13	2.35E-12	-	189	1490	1302	0.63	KOG0683/Amino acid transport and metabolism ;/Glutamine synthetase	GO:0044424//intracellular part	GO:0016211//ammonia ligase activity;GO:0032559	GO:0043112//receptor metabolic process;GO:0006541//glutamine metabolic process;GO:0007399//nervous system development;GO:0006536//glutamate metabolic process	ko00910//Nitrogen metabolism;ko00330//Arginine and proline metabolism;ko01120//Microbial metabolism in diverse environments;ko01100//Metabolic pathways;ko02020//Two-component system;ko00250//Alanine, aspartate and glutamate metabolism	gi|417059|sp|Q04831.1|GLNA_PANAR	85.03	0	RecName: Full=Glutamine synthetase; AltName: Full=Glutamate--ammonia ligase	gi|160785|gb|M96798.1|PNLGTSYN	80.51	2.00E-39	Panulirus argus glutamine synthetase mRNA, complete cds	sp|Q04831|GLNA_PANAR	85.03	0	Glutamine synthetase
RL-all_rep_c11443	798	48	92	140	1018.134632	2319.402498	0.44	-1.187824852	Down	1.92E-13	2.35E-12	-	1	798	798	0.56	KOG1200/Lipid transport and metabolism ;/Mitochondrial/plastidial beta-ketoacyl-ACP reductase	-	GO:0003824//catalytic activity	-	ko00140//Steroid hormone biosynthesis;ko01100//Metabolic pathways	gi|195040541|ref|XP_001991088.1|	49.6	2.21E-59	GH12482 [Drosophila grimshawi]	-	-	-	-	sp|Q92506|DHB8_HUMAN	42.52	2.00E-49	Estradiol 17-beta-dehydrogenase 8
RL-all_c2541	1238	460	896	1356	6289.325204	14560.5758	0.43	-1.211090267	Down	6.44E-12	4.46E-11	-	118	1200	1083	0.61	KOG1543/Posttranslational modification, protein turnover, chaperones ;/Cysteine proteinase Cathepsin L	-	GO:0004175//endopeptidase activity	GO:0019538//protein metabolic process;GO:0051234//establishment of localization	ko04145//Phagosome;ko05323//Rheumatoid arthritis;ko04142//Lysosome;ko04612//Antigen processing and presentation	gi|1483570|emb|CAA68066.1|	96.95	0	cathepsin l [Litopenaeus vannamei]	gi|728636|emb|X85127.1|	91.74	0	P.vannamei cathepsin-L like cysteine protease mRNA	sp|P25782|CYSP2_HOMAM	62.54	3.00E-110	Digestive cysteine proteinase 2
RL-all_rep_c8232	1440	220	444	664	2585.991262	6203.141136	0.42	-1.26228155	Down	0	0	-	46	1155	1110	0.57	KOG3581/Energy production and conversion ;/Creatine kinases	-	-	-	ko00330//Arginine and proline metabolism;ko01100//Metabolic pathways	gi|227955305|gb|ACP43442.1|	99.72	0	arginine kinase [Fenneropenaeus merguiensis]	gi|115492979|gb|DQ975203.1|	99.86	0	Litopenaeus vannamei arginine kinase mRNA, complete cds	sp|C7E3T4|KARG_PENMO	96.91	0	Arginine kinase
RL-all_rep_c8267	1664	72	144	216	732.3961268	1741.006348	0.42	-1.249225397	Down	0	0	-	37	1662	1626	0.62	KOG0157/Secondary metabolites biosynthesis, transport and catabolism ; Lipid transport and metabolism ;/Cytochrome P450 CYP4/CYP19/CYP26 subfamilies	-	GO:0016491//oxidoreductase activity;GO:0005506//iron ion binding	GO:0008152//metabolic process	ko00624//Polycyclic aromatic hydrocarbon degradation;ko00903//Limonene and pinene degradation;ko01120//Microbial metabolism in diverse environments;ko01100//Metabolic pathways;ko00627//Aminobenzoate degradation;ko00945//Stilbenoid, diarylheptanoid and gingerol biosynthesis;ko00363//Bisphenol degradation;ko01110//Biosynthesis of secondary metabolites	gi|269838648|gb|ACZ48687.1|	84.96	0	CYP4 [Fenneropenaeus chinensis]	gi|6456873|gb|AF091117.1|AF091117	87.39	1.00E-22	Orconectes limosus cytochrome P450 (CYP4C15) mRNA, complete cds	sp|P29981|CP4C1_BLADI	51.04	1.00E-136	Cytochrome P450 4C1
RL-all_rep_c8306	1183	68	136	204	972.9511428	2312.838714	0.42	-1.249225397	Down	4.35E-13	5.11E-12	-	1181	3	1179	0.58	KOG0504/General function prediction only ;/FOG: Ankyrin repeat	-	-	-	-	gi|47937920|gb|AAH71395.1|	43.75	4.91E-12	Ostf1 protein [Danio rerio]	-	-	-	-	sp|Q6TGW5|OSTF1_DANRE	43.75	9.00E-13	Osteoclast-stimulating factor 1
RL-all_rep_c11470	1482	56	112	168	639.5973972	1520.411002	0.42	-1.249225397	Down	4.41E-13	5.16E-12	-	1379	270	1110	0.56	KOG3581/Energy production and conversion ;/Creatine kinases	-	-	-	ko00330//Arginine and proline metabolism;ko01100//Metabolic pathways	gi|227955305|gb|ACP43442.1|	100	0	arginine kinase [Fenneropenaeus merguiensis]	gi|115492979|gb|DQ975203.1|	99.64	0	Litopenaeus vannamei arginine kinase mRNA, complete cds	sp|C7E3T4|KARG_PENMO	97.19	0	Arginine kinase
RL-all_rep_c12054	1482	52	104	156	593.9118688	1411.810216	0.42	-1.249225397	Down	3.61E-13	4.29E-12	-	51	1106	1056	0.55	KOG0024/Secondary metabolites biosynthesis, transport and catabolism ;/Sorbitol dehydrogenase	GO:0005626//insoluble fraction;GO:0043229//intracellular organelle;GO:0042995//cell projection;GO:0044421//extracellular region part	GO:0046914//transition metal ion binding;GO:0016616//oxidoreductase activity, acting on the CH-OH group of donors, NAD or NADP as acceptor;GO:0000166//nucleotide binding	GO:0010038//response to metal ion;GO:0019527;GO:0006060//sorbitol metabolic process;GO:0006000//fructose metabolic process	ko00051//Fructose and mannose metabolism;ko01100//Metabolic pathways	gi|289063382|ref|NP_001165890.1|	52.15	2.40E-94	sorbitol dehydrogenase [Danio rerio]	-	-	-	-	sp|Q58D31|DHSO_BOVIN	52.34	4.00E-93	Sorbitol dehydrogenase
RL-all_c18	4717	44	88	132	157.889651	375.325421	0.42	-1.249225397	Down	6.10E-13	7.04E-12	-	3	2630	2628	0.61	KOG4475/General function prediction only ; Inorganic ion transport and metabolism ;/FOG: Immunoglobin and related proteins	-	-	-	-	gi|260818340|ref|XP_002604341.1|	29.99	9.54E-75	hypothetical protein BRAFLDRAFT_85431 [Branchiostoma floridae]	-	-	-	-	sp|Q9JHA8|G7C_MOUSE	28.66	2.00E-61	Protein G7c
RL-all_rep_c11480	1801	40	80	120	375.9353306	893.649998	0.42	-1.249225397	Down	8.88E-15	1.21E-13	-	469	999	531	0.46	-	-	-	-	-	-	-	-	-	gi|115382608|gb|DQ858939.1|	96.05	0	Litopenaeus vannamei clone c022 hypothetical protein LV006-like mRNA, partial sequence	-	-	-	-
RL-all_rep_c13575	567	36	72	108	1074.697667	2554.7042	0.42	-1.249225397	Down	1.08E-13	1.34E-12	-	364	2	363	0.59	-	-	-	-	-	gi|242009491|ref|XP_002425519.1|	54.17	1.61E-15	conserved hypothetical protein [Pediculus humanus corporis]	gi|41059634|gb|AY466327.1|	99.54	0	Litopenaeus vannamei microsatellite TUMXLV9.100 sequence	-	-	-	-
RL-all_c8068	1403	32	64	96	386.0638805	917.7269544	0.42	-1.249225397	Down	2.15E-13	2.60E-12	-	473	898	426	0.39	KOG1651/Posttranslational modification, protein turnover, chaperones ;/Glutathione peroxidase	-	GO:0004601//peroxidase activity	GO:0008152//metabolic process;GO:0006950//response to stress	ko00590//Arachidonic acid metabolism;ko00480//Glutathione metabolism	gi|77166828|gb|ABA62390.1|	71.97	3.97E-59	phospholipid-hydroperoxide glutathione peroxidase [Rhipicephalus microplus]	gi|170285586|emb|AM492682.1|	91.49	6.00E-06	Cotesia congregata mRNA for putative phospholipid hydroperoxide glutathione peroxidase, mitochondrial precursor (gpx gene)	sp|P36968|GPX4_PIG	61.33	3.00E-52	Phospholipid hydroperoxide glutathione peroxidase, mitochondrial
RL-all_rep_c8347	1850	28	56	84	256.1846872	608.9862444	0.42	-1.249225397	Down	0	0	-	25	1446	1422	0.55	-	-	-	-	-	-	-	-	-	-	-	-	-	-	-	-	-
RL-all_c417	1924	28	56	84	246.33143	585.5636968	0.42	-1.249225397	Down	0	0	-	150	1400	1251	0.55	KOG4582/General function prediction only ;/Uncharacterized conserved protein, contains ZZ-type Zn-finger	-	-	-	-	gi|156400995|ref|XP_001639077.1|	43.41	8.35E-29	predicted protein [Nematostella vectensis]	-	-	-	-	sp|O08623|SQSTM_RAT	32.64	1.00E-15	Sequestosome-1
RL-all_rep_c13173	584	24	48	72	695.6091068	1653.558541	0.42	-1.249225397	Down	0	0	-	383	6	378	0.59	-	-	-	-	-	gi|242009491|ref|XP_002425519.1|	55	2.46E-17	conserved hypothetical protein [Pediculus humanus corporis]	gi|41059634|gb|AY466327.1|	99.53	0	Litopenaeus vannamei microsatellite TUMXLV9.100 sequence	-	-	-	-
RL-all_c66	1777	24	48	72	228.6076074	543.431732	0.42	-1.249225397	Down	0	0	-	2	1198	1197	0.57	KOG1610/Secondary metabolites biosynthesis, transport and catabolism ; General function prediction only ;/Corticosteroid 11-beta-dehydrogenase and related short chain-type dehydrogenases	-	-	-	ko00140//Steroid hormone biosynthesis;ko01100//Metabolic pathways;ko00830//Retinol metabolism;ko00650//Butanoate metabolism;ko00072//Synthesis and degradation of ketone bodies	gi|241590276|ref|XP_002403828.1|	45.25	1.47E-56	dehydrogenase, putative [Ixodes scapularis]	gi|283826130|gb|GU246482.1|	95.12	5.00E-07	Erinaceus europaeus retinol dehydrogenase 5 (RDH5) gene, exons 1, 2 and partial cds	sp|O54753|H17B6_RAT	39.02	9.00E-45	17-beta-hydroxysteroid dehydrogenase type 6
RL-all_rep_c12493	837	20	40	60	404.4561112	961.4478172	0.42	-1.249225397	Down	2.22E-12	1.55E-11	-	3	836	834	0.5	KOG1506/Coenzyme transport and metabolism ;/S-adenosylmethionine synthetase	GO:0044424//intracellular part	GO:0046872//metal ion binding;GO:0016765//transferase activity, transferring alkyl or aryl (other than methyl) groups;GO:0032559	GO:0009108//coenzyme biosynthetic process;GO:0007423//sensory organ development;GO:0007444//imaginal disc development	ko00270//Cysteine and methionine metabolism;ko01100//Metabolic pathways;ko01110//Biosynthesis of secondary metabolites	gi|156554747|ref|XP_001601797.1|	74.54	7.84E-119	PREDICTED: similar to S-adenosylmethionine synthetase [Nasonia vitripennis]	gi|328784407|ref|XM_623666.3|	89.19	1.00E-12	PREDICTED: Apis mellifera s-adenosylmethionine synthase-like, transcript variant 2 (LOC551102), mRNA	sp|P40320|METK_DROME	72.43	5.00E-115	S-adenosylmethionine synthase
RL-all_rep_c11452	727	20	40	60	465.6530472	1106.921352	0.42	-1.249225397	Down	2.22E-12	1.55E-11	-	726	214	513	0.45	KOG4077/Energy production and conversion ;/Cytochrome c oxidase, subunit Va/COX6	-	GO:0015002//heme-copper terminal oxidase activity	GO:0008152//metabolic process	ko05012//Parkinson's disease;ko05016//Huntington's disease;ko01100//Metabolic pathways;ko04260//Cardiac muscle contraction;ko00190//Oxidative phosphorylation;ko05010//Alzheimer's disease	gi|51011610|gb|AAT92214.1|	68.53	9.00E-54	cytochrome c oxidase subunit Va [Ixodes pacificus]	gi|298888771|emb|FQ223560.1|	94.59	5.00E-05	Rattus norvegicus TL0ACA9YJ15 mRNA sequence	sp|Q94514|COX5A_DROME	61.43	3.00E-41	Cytochrome c oxidase subunit 5A, mitochondrial
RL-all_c7115	715	20	40	60	473.4682032	1125.499053	0.42	-1.249225396	Down	2.22E-12	1.55E-11	-	3	383	381	0.39	KOG2712/Transcription ;/Transcriptional coactivator	-	GO:0005488//binding	-	-	gi|170053011|ref|XP_001862481.1|	51.95	9.31E-16	p31A [Culex quinquefasciatus]	gi|262401110|gb|FJ774736.1|	96.97	5.00E-05	Scylla paramamosain putative RNA polymerase II transcriptional coactivator mRNA, complete cds	sp|O65154|KIWI_ARATH	56.52	4.00E-14	RNA polymerase II transcriptional coactivator KIWI
RL-all_c305	1233	20	40	60	274.5577982	652.6616572	0.42	-1.249225397	Down	2.22E-12	1.55E-11	-	6	716	711	0.41	-	-	-	-	-	gi|189239749|ref|XP_001810176.1|	26.54	1.97E-11	PREDICTED: similar to conserved hypothetical protein [Tribolium castaneum]	-	-	-	-	sp|Q5EAR6|CC115_DANRE	27.14	1.00E-08	Coiled-coil domain-containing protein 115
RL-all_c2969	891	20	40	60	379.9436198	903.1782528	0.42	-1.249225397	Down	2.22E-12	1.55E-11	-	889	446	444	0.47	KOG4015/Lipid transport and metabolism ;/Fatty acid-binding protein FABP	-	-	-	ko03320//PPAR signaling pathway	gi|92429416|gb|ABE77153.1|	75.76	2.95E-50	intracellular fatty acid binding protein [Pacifastacus leniusculus]	gi|92429415|gb|DQ459987.1|	86.75	6.00E-11	Pacifastacus leniusculus intracellular fatty acid binding protein mRNA, complete cds	sp|Q05423|FABP7_CHICK	46.77	1.00E-20	Fatty acid-binding protein, brain
RL-all_rep_c8557	560	16	32	48	483.6139504	1149.61689	0.42	-1.249225396	Down	4.16E-10	1.86E-09	-	519	28	492	0.46	KOG4632/Energy production and conversion ;/NADH:ubiquinone oxidoreductase, NDUFB5/SGDH subunit	GO:0005746//mitochondrial respiratory chain	GO:0016651//oxidoreductase activity, acting on NADH or NADPH	GO:0010259//multicellular organismal aging;GO:0006979//response to oxidative stress;GO:0022904//respiratory electron transport chain	ko05012//Parkinson's disease;ko05016//Huntington's disease;ko01100//Metabolic pathways;ko00190//Oxidative phosphorylation;ko05010//Alzheimer's disease	gi|158285911|ref|XP_308524.4|	59.35	7.32E-53	AGAP007297-PA [Anopheles gambiae str. PEST]	-	-	-	-	sp|Q0MQD6|NDUB5_PONPY	45.38	2.00E-26	NADH dehydrogenase [ubiquinone] 1 beta subcomplex subunit 5, mitochondrial
RL-all_rep_c8547	705	16	32	48	384.1472513	913.1708632	0.42	-1.249225397	Down	4.16E-10	1.86E-09	-	61	543	483	0.5	KOG4090/Function unknown ;/Uncharacterized conserved protein	-	-	-	-	gi|289743309|gb|ADD20402.1|	85	3.84E-14	uncharacterized conserved protein [Glossina morsitans morsitans]	gi|226346172|gb|FJ361131.1|	85.54	1.00E-08	Cherax quadricarinatus clone GE_10B mRNA sequence	sp|Q9D1L0|CHCH2_MOUSE	76.47	2.00E-09	Coiled-coil-helix-coiled-coil-helix domain-containing protein 2, mitochondrial
RL-all_rep_c8497	924	16	32	48	293.0993638	696.7375092	0.42	-1.249225397	Down	4.16E-10	1.86E-09	-	2	922	921	0.6	KOG3627/Amino acid transport and metabolism ;/Trypsin	-	GO:0003824//catalytic activity	-	ko04974//Protein digestion and absorption;ko04972//Pancreatic secretion	gi|1314481|gb|AAC47030.1|	41.63	3.36E-44	serine collagenase 1 precursor [Celuca pugilator]	gi|259166840|gb|FJ786958.1|	83.59	3.00E-176	Fenneropenaeus chinensis collagenolytic serine protease mRNA, complete cds	sp|P36178|CTRB2_LITVA	41.7	1.00E-42	Chymotrypsin BII
RL-all_rep_c13464	2069	16	32	48	130.8959943	311.1577856	0.42	-1.249225397	Down	4.16E-10	1.86E-09	-	2069	63	2007	0.46	-	-	-	-	ko04916//Melanogenesis;ko00740//Riboflavin metabolism;ko01100//Metabolic pathways;ko00950//Isoquinoline alkaloid biosynthesis;ko00350//Tyrosine metabolism;ko00965//Betalain biosynthesis;ko01110//Biosynthesis of secondary metabolites	gi|148841019|gb|ABR14693.1|	86.83	0	hemocyanin subunit L [Marsupenaeus japonicus]	gi|148841018|gb|EF375711.1|	86.41	0	Marsupenaeus japonicus hemocyanin subunit L mRNA, complete cds	sp|P80096|HCYC_PANIN	68.82	0	Hemocyanin C chain
RL-all_c885	1055	16	32	48	256.7050352	610.2231836	0.42	-1.249225397	Down	4.16E-10	1.86E-09	-	1053	1	1053	0.66	KOG1368/Amino acid transport and metabolism ;/Threonine aldolase	-	-	-	ko00260//Glycine, serine and threonine metabolism;ko01120//Microbial metabolism in diverse environments;ko01100//Metabolic pathways;ko01110//Biosynthesis of secondary metabolites	gi|260798574|ref|XP_002594275.1|	55.63	2.02E-91	hypothetical protein BRAFLDRAFT_260210 [Branchiostoma floridae]	-	-	-	-	sp|Q21890|YF64_CAEEL	45.39	1.00E-65	Uncharacterized protein R102.4
RL-all_c8146	858	16	32	48	315.6454688	750.3327024	0.42	-1.249225397	Down	4.16E-10	1.86E-09	-	428	787	360	0.45	-	-	-	-	-	gi|89258151|gb|ABD65298.1|	100	4.31E-36	destabilase I [Litopenaeus vannamei]	gi|270161181|gb|GQ478703.1|	90.41	8.00E-66	Penaeus monodon i-type lysozyme-like protein 1 mRNA, complete cds	sp|Q6L6Q6|LYS_CRAGI	43.33	2.00E-06	Lysozyme
RL-all_c7993	1026	16	32	48	263.9608306	627.4712072	0.42	-1.249225397	Down	4.16E-10	1.86E-09	-	200	820	621	0.5	KOG0027/Signal transduction mechanisms ;/Calmodulin and related proteins (EF-Hand superfamily)	GO:0031981//nuclear lumen;GO:0016020//membrane;GO:0005815//microtubule organizing center;GO:0005819//spindle	GO:0047485//protein N-terminus binding;GO:0008092//cytoskeletal protein binding;GO:0046872//metal ion binding;GO:0019900//kinase binding	GO:0003012//muscle system process;GO:0051099//positive regulation of binding;GO:0007599//hemostasis;GO:0007267//cell-cell signaling;GO:0032768;GO:0032414//positive regulation of ion transmembrane transporter activity;GO:0006807//nitrogen compound metabolic process;GO:0005977//glycogen metabolic process;GO:0006887//exocytosis;GO:0010863//positive regulation of phospholipase C activity;GO:0014808//…	ko04916//Melanogenesis;ko04020//Calcium signaling pathway;ko04270//Vascular smooth muscle contraction;ko04744//Phototransduction;ko04626//Plant-pathogen interaction;ko04910//Insulin signaling pathway;ko04970//Salivary secretion;ko04912//GnRH signaling pathway;ko04722//Neurotrophin signaling pathway;ko04745//Phototransduction - fly;ko05214//Glioma;ko04740//Olfactory transduction;ko04070//Phosphati…	gi|292624661|ref|XP_001919221.2|	46.5	1.46E-30	PREDICTED: calmodulin 2-like [Danio rerio]	gi|218526713|gb|EU920969.1|	98.96	9.00E-97	Penaeus sp. AT-2008 isolate KCpen 18S ribosomal RNA gene, partial sequence	sp|Q9UB37|CALM2_BRALA	47.97	6.00E-31	Calmodulin-2
RL-all_c5308	660	16	32	48	410.3391092	975.4325128	0.42	-1.249225397	Down	4.16E-10	1.86E-09	-	222	473	252	0.47	-	-	-	-	-	-	-	-	-	-	-	-	-	-	-	-	-
RL-all_c281	1305	16	32	48	207.5278254	493.3221904	0.42	-1.249225397	Down	4.16E-10	1.86E-09	-	841	260	582	0.52	-	-	-	-	-	gi|23194338|gb|AAN15115.1|	35.42	1.40E-10	antigen B membrane protein [Rhipicephalus microplus]	-	-	-	-	-	-	-	-
RL-all_c255	1339	16	32	48	202.2582615	480.795712	0.42	-1.249225397	Down	4.16E-10	1.86E-09	-	1338	667	672	0.41	KOG3092/Signal transduction mechanisms ; Cell cycle control, cell division, chromosome partitioning ; Transcription ;/Casein kinase II, beta subunit	GO:0043234//protein complex;GO:0044444//cytoplasmic part;GO:0016020//membrane	GO:0004672//protein kinase activity;GO:0019207//kinase regulator activity;GO:0005515//protein binding	GO:0016055//Wnt receptor signaling pathway;GO:0007243//intracellular protein kinase cascade;GO:0019222//regulation of metabolic process;GO:0006935//chemotaxis;GO:0019221//cytokine-mediated signaling pathway;GO:0006461//protein complex assembly;GO:0016310//phosphorylation;GO:0051098//regulation of binding;GO:0008283//cell proliferation	ko04310//Wnt signaling pathway;ko05162//Measles;ko04530//Tight junction;ko03008//Ribosome biogenesis in eukaryotes;ko04712//Circadian rhythm - plant;ko04520//Adherens junction	gi|307168550|gb|EFN61608.1|	86.88	1.00E-112	Casein kinase II subunit beta [Camponotus floridanus]	gi|209736035|gb|BT049086.1|	80.17	1.00E-59	Salmo salar clone ssal-eve-537-055 Casein kinase II subunit beta putative mRNA, complete cds	sp|O76485|CSK2B_SPOFR	85.97	7.00E-110	Casein kinase II subunit beta
RL-all_c144	2292	16	32	48	118.1604765	280.8837079	0.42	-1.249225397	Down	4.16E-10	1.86E-09	-	979	2262	1284	0.57	KOG2619/Carbohydrate transport and metabolism ; Amino acid transport and metabolism ;/Fucosyltransferase	GO:0044464//cell part	GO:0016740//transferase activity	-	ko00513//Various types of N-glycan biosynthesis	gi|241257814|ref|XP_002404666.1|	44.44	2.71E-45	fucosyltransferase, putative [Ixodes scapularis]	-	-	-	-	sp|P83088|FUCTC_DROME	38.82	7.00E-37	Alpha-(1,3)-fucosyltransferase C
RL-all_rep_c12132	995	12	24	36	204.1385519	485.2654208	0.42	-1.249225396	Down	5.64E-08	2.30E-07	-	509	994	486	0.42	KOG0030/Cytoskeleton ;/Myosin essential light chain, EF-Hand protein superfamily	GO:0016459//myosin complex	GO:0046872//metal ion binding;GO:0016887//ATPase activity;GO:0016628//oxidoreductase activity, acting on the CH-CH group of donors, NAD or NADP as acceptor;GO:0017022//myosin binding	GO:0008152//metabolic process	-	gi|262401085|gb|ACY66445.1|	95.71	9.54E-72	myosin II essential light chain-like protein [Scylla paramamosain]	gi|195565216|ref|XM_002106163.1|	79.94	1.00E-21	Drosophila simulans GD16253 (Dsim\GD16253), mRNA	sp|P54357|MLC2_DROME	79.29	2.00E-59	Myosin-2 essential light chain
RL-all_rep_c12091	1012	12	24	36	200.709347	477.1137292	0.42	-1.249225397	Down	5.64E-08	2.31E-07	-	1012	74	939	0.57	KOG2212/Carbohydrate transport and metabolism ;/Alpha-amylase	GO:0044421//extracellular region part	GO:0046872//metal ion binding;GO:0016160//amylase activity	GO:0005975//carbohydrate metabolic process	ko00500//Starch and sucrose metabolism;ko04973//Carbohydrate digestion and absorption;ko01100//Metabolic pathways	gi|452675|emb|CAA54524.1|	99.27	0	preamylase 1 [Litopenaeus vannamei]	gi|27527645|emb|AJ133526.3|	99.19	3.00E-130	Penaeus vannamei alpha-amylase gene, exons 1 to 10 and partial CDS	sp|P00687|AMY1_MOUSE	62.27	1.00E-111	Alpha-amylase 1
RL-all_rep_c11584	687	12	24	36	295.6591836	702.8225528	0.42	-1.249225397	Down	5.64E-08	2.30E-07	-	193	687	495	0.55	-	-	-	-	-	-	-	-	-	-	-	-	-	-	-	-	-
RL-all_c935	664	12	24	36	305.9003903	727.16731	0.42	-1.249225397	Down	5.64E-08	2.30E-07	-	664	38	627	0.47	KOG1723/Translation, ribosomal structure and biogenesis ;/60s ribosomal protein L30 isolog	GO:0005634//nucleus	-	GO:0009987//cellular process	ko03010//Ribosome	gi|242013112|ref|XP_002427259.1|	53.41	1.01E-50	60S ribosomal protein L24, putative [Pediculus humanus corporis]	gi|156549875|ref|XM_001603842.1|	87.93	1.00E-05	PREDICTED: Nasonia vitripennis similar to ribosomal protein L24 (LOC100117175), mRNA	sp|Q99L28|RLP24_MOUSE	56.41	1.00E-49	Probable ribosome biogenesis protein RLP24
RL-all_c8209	617	12	24	36	329.2023649	782.5593092	0.42	-1.249225397	Down	5.64E-08	2.30E-07	-	538	266	273	0.51	KOG4498/Function unknown ;/Uncharacterized conserved protein	-	-	-	-	gi|225712430|gb|ACO12061.1|	44.74	1.58E-28	C10orf58 homolog precursor [Lepeophtheirus salmonis]	gi|302129653|ref|NM_001193545.1|	85.92	3.00E-06	Oryzias latipes selenoprotein U (selu), mRNA	sp|Q5ZI34|CJ058_CHICK	47.3	7.00E-29	UPF0765 protein C10orf58 homolog
RL-all_c8197	590	12	24	36	344.2675579	818.3713456	0.42	-1.249225397	Down	5.64E-08	2.30E-07	-	588	1	588	0.56	-	-	-	-	-	-	-	-	-	-	-	-	-	-	-	-	-
RL-all_c8142	584	12	24	36	347.8045533	826.7792704	0.42	-1.249225397	Down	5.64E-08	2.30E-07	-	411	10	402	0.58	-	-	-	-	-	gi|242009491|ref|XP_002425519.1|	54.46	1.44E-17	conserved hypothetical protein [Pediculus humanus corporis]	gi|41059634|gb|AY466327.1|	99.53	0	Litopenaeus vannamei microsatellite TUMXLV9.100 sequence	-	-	-	-
RL-all_c8093	611	12	24	36	332.4351213	790.244016	0.42	-1.249225397	Down	5.64E-08	2.30E-07	-	611	36	576	0.46	KOG2107/Function unknown ;/Uncharacterized conserved protein, contains double-stranded beta-helix domain	GO:0043231//intracellular membrane-bounded organelle;GO:0016020//membrane	GO:0043169//cation binding;GO:0016702//oxidoreductase activity, acting on single donors with incorporation of molecular oxygen, incorporation of two atoms of oxygen	GO:0043102;GO:0000097//sulfur amino acid biosynthetic process	ko00270//Cysteine and methionine metabolism;ko01100//Metabolic pathways	gi|241556129|ref|XP_002399605.1|	63.89	6.61E-64	acireductone dioxygenase, putative [Ixodes scapularis]	-	-	-	-	sp|Q99JT9|MTND_MOUSE	64.74	5.00E-62	1,2-dihydroxy-3-keto-5-methylthiopentene dioxygenase
RL-all_c78	1280	12	24	36	158.6858274	377.2180421	0.42	-1.249225397	Down	5.64E-08	2.30E-07	-	1280	3	1278	0.52	KOG0453/Energy production and conversion ; Amino acid transport and metabolism ;/Aconitase/homoaconitase (aconitase superfamily)	GO:0043231//intracellular membrane-bounded organelle	GO:0046914//transition metal ion binding;GO:0051536//iron-sulfur cluster binding;GO:0016836//hydro-lyase activity	GO:0009060//aerobic respiration	ko01120//Microbial metabolism in diverse environments;ko01100//Metabolic pathways;ko00630//Glyoxylate and dicarboxylate metabolism;ko01110//Biosynthesis of secondary metabolites;ko00020//Citrate cycle (TCA cycle);ko00720//Carbon fixation pathways in prokaryotes	gi|307201595|gb|EFN81350.1|	77.83	0	Aconitate hydratase, mitochondrial [Harpegnathos saltator]	gi|156537744|ref|XM_001607940.1|	82.25	2.00E-67	PREDICTED: Nasonia vitripennis similar to aconitase, mitochondrial (LOC100124130), mRNA	sp|P20004|ACON_BOVIN	74.82	0	Aconitate hydratase, mitochondrial
RL-all_c609	1673	12	24	36	121.4093599	288.6067507	0.42	-1.249225397	Down	5.64E-08	2.30E-07	-	400	1386	987	0.46	KOG2597/General function prediction only ;/Predicted aminopeptidase of the M17 family	GO:0005622//intracellular	GO:0008238//exopeptidase activity	GO:0019538//protein metabolic process	ko01100//Metabolic pathways;ko00480//Glutathione metabolism	gi|81097694|gb|AAI09449.1|	66.15	4.35E-156	Sb:cb283 protein [Danio rerio]	gi|115495184|ref|NM_001076620.1|	82.61	1.00E-16	Danio rerio zgc:152830 (zgc:152830), mRNA	sp|Q27245|YH24_CAEEL	48.92	8.00E-91	Putative aminopeptidase W07G4.4
RL-all_c357	1345	12	24	36	151.0169956	358.9881739	0.42	-1.249225397	Down	5.64E-08	2.30E-07	-	1343	816	528	0.39	KOG1422/Inorganic ion transport and metabolism ;/Intracellular Cl- channel CLIC, contains GST domain	-	GO:0046872//metal ion binding;GO:0005253//anion channel activity	GO:0006950//response to stress;GO:0010259//multicellular organismal aging	-	gi|195448352|ref|XP_002071620.1|	80.46	1.92E-79	GK25045 [Drosophila willistoni]	gi|195566647|ref|XM_002106855.1|	86.36	2.00E-18	Drosophila simulans GD15871 (Dsim\GD15871), mRNA	sp|Q8WQA4|EXC4_CAEEL	37	3.00E-27	Chloride intracellular channel exc-4
RL-all_c193	1194	12	24	36	170.1154599	404.3878508	0.42	-1.249225397	Down	5.64E-08	2.30E-07	-	34	441	408	0.37	KOG4186/Intracellular trafficking, secretion, and vesicular transport ;/Peroxisomal biogenesis protein (peroxin)	GO:0044464//cell part	-	-	ko04146//Peroxisome	gi|149417373|ref|XP_001520090.1|	47.37	2.56E-32	PREDICTED: similar to Peroxisomal biogenesis factor 11 gamma, partial [Ornithorhynchus anatinus]	-	-	-	-	sp|Q6P6M5|PX11C_MOUSE	42.75	8.00E-29	Peroxisomal membrane protein 11C
RL-all_c176	984	12	24	36	206.4205886	490.690136	0.42	-1.249225397	Down	5.64E-08	2.31E-07	-	3	782	780	0.52	KOG0946/Intracellular trafficking, secretion, and vesicular transport ;/ER-Golgi vesicle-tethering protein p115	GO:0005856//cytoskeleton;GO:0044444//cytoplasmic part	GO:0005488//binding	GO:0009987//cellular process	ko04530//Tight junction;ko05416//Viral myocarditis	gi|221506414|gb|EEE32049.1|	27.59	9.84E-13	conserved hypothetical protein [Toxoplasma gondii VEG]	-	-	-	-	sp|P25386|USO1_YEAST	23.02	3.00E-14	Intracellular protein transport protein USO1
RL-all_c165	1320	12	24	36	153.877166	365.7871923	0.42	-1.249225397	Down	5.64E-08	2.30E-07	-	1104	430	675	0.47	KOG0711/Coenzyme transport and metabolism ;/Polyprenyl synthetase	-	-	-	ko00900//Terpenoid backbone biosynthesis;ko01100//Metabolic pathways;ko01110//Biosynthesis of secondary metabolites	gi|282935089|gb|ACT79809.3|	58.17	1.14E-93	mitochondrial farnesyl diphosphate synthase [Aphis gossypii]	gi|195119623|ref|XM_002004294.1|	83.91	6.00E-06	Drosophila mojavensis GI19872 (Dmoj\GI19872), mRNA	sp|P08836|FPPS_CHICK	57.89	2.00E-78	Farnesyl pyrophosphate synthase
RL-all_c1032	1148	12	24	36	176.931933	420.5915452	0.42	-1.249225397	Down	5.64E-08	2.30E-07	-	1147	785	363	0.41	-	-	-	-	-	-	-	-	-	-	-	-	-	-	-	-	-
RL-all_rep_c8951	535	8	16	24	253.1063665	601.6686528	0.42	-1.249225397	Down	8.00E-06	1.73E-05	-	337	2	336	0.59	-	-	-	-	-	gi|297490424|ref|XP_002698331.1|	64	8.22E-16	PREDICTED: hypothetical protein [Bos taurus]	gi|41059634|gb|AY466327.1|	99.53	0	Litopenaeus vannamei microsatellite TUMXLV9.100 sequence	-	-	-	-
RL-all_rep_c8770	865	8	16	24	156.5455562	372.1303228	0.42	-1.249225397	Down	8.00E-06	1.74E-05	-	616	335	282	0.54	-	-	-	-	ko05100//Bacterial invasion of epithelial cells;ko04670//Leukocyte transendothelial migration;ko04510//Focal adhesion;ko05110//Vibrio cholerae infection;ko04145//Phagosome;ko05131//Shigellosis;ko05414//Dilated cardiomyopathy;ko04530//Tight junction;ko05130//Pathogenic Escherichia coli infection;ko04745//Phototransduction - fly;ko04810//Regulation of actin cytoskeleton;ko05416//Viral myocarditis;k…	gi|262401379|gb|ACY66592.1|	90	5.71E-19	hypothetical protein [Scylla paramamosain]	gi|218526713|gb|EU920969.1|	99.88	0	Penaeus sp. AT-2008 isolate KCpen 18S ribosomal RNA gene, partial sequence	-	-	-	-
RL-all_rep_c8698	483	8	16	24	280.3559132	666.444574	0.42	-1.249225397	Down	8.00E-06	1.75E-05	-	175	417	243	0.59	-	-	-	-	-	gi|260804167|ref|XP_002596960.1|	65.31	7.36E-13	hypothetical protein BRAFLDRAFT_76460 [Branchiostoma floridae]	gi|41059634|gb|AY466327.1|	98.36	0	Litopenaeus vannamei microsatellite TUMXLV9.100 sequence	-	-	-	-
RL-all_rep_c8650	563	8	16	24	240.5184833	571.7455228	0.42	-1.249225397	Down	8.00E-06	1.74E-05	-	243	563	321	0.58	-	-	-	-	-	gi|242009491|ref|XP_002425519.1|	54.64	2.50E-16	conserved hypothetical protein [Pediculus humanus corporis]	gi|41059634|gb|AY466327.1|	99.3	0	Litopenaeus vannamei microsatellite TUMXLV9.100 sequence	-	-	-	-
RL-all_rep_c8609	1072	8	16	24	126.3170766	300.2730683	0.42	-1.249225397	Down	8.00E-06	1.75E-05	-	3	923	921	0.64	-	-	-	-	-	-	-	-	-	-	-	-	-	-	-	-	-
RL-all_rep_c8548	799	8	16	24	169.4767285	402.8694984	0.42	-1.249225397	Down	8.00E-06	1.75E-05	-	799	113	687	0.52	KOG4005/Transcription ;/Transcription factor XBP-1	-	GO:0005488//binding	GO:0050896//response to stimulus;GO:0065007//biological regulation;GO:0006351//transcription, DNA-dependent	ko04141//Protein processing in endoplasmic reticulum	gi|195170180|ref|XP_002025891.1|	29.02	2.11E-18	GL10156 [Drosophila persimilis]	-	-	-	-	sp|Q9R1S4|XBP1_RAT	31.28	2.00E-15	X-box-binding protein 1
RL-all_rep_c13490	608	8	16	24	222.7169508	529.4288308	0.42	-1.249225396	Down	8.00E-06	1.74E-05	-	174	608	435	0.62	KOG1516/General function prediction only ;/Carboxylesterase and related proteins	-	-	-	-	gi|109502352|gb|ABE01157.2|	43.04	6.63E-08	carboxylesterase [Spodoptera litura]	-	-	-	-	-	-	-	-
RL-all_rep_c13216	737	8	16	24	183.7339296	436.7608268	0.42	-1.249225397	Down	8.00E-06	1.75E-05	-	679	32	648	0.47	-	-	-	-	-	-	-	-	-	-	-	-	-	-	-	-	-
RL-all_rep_c13072	646	8	16	24	209.6159537	498.2859584	0.42	-1.249225396	Down	8.00E-06	1.75E-05	-	646	245	402	0.61	-	-	-	-	-	-	-	-	-	-	-	-	-	-	-	-	-
RL-all_rep_c13045	548	8	16	24	247.1020184	587.3954912	0.42	-1.249225397	Down	8.00E-06	1.74E-05	-	200	547	348	0.59	-	-	-	-	-	gi|118083774|ref|XP_001231536.1|	65.31	5.39E-16	PREDICTED: similar to Ac1147 [Gallus gallus]	gi|41059634|gb|AY466327.1|	98.83	0	Litopenaeus vannamei microsatellite TUMXLV9.100 sequence	-	-	-	-
RL-all_rep_c12868	526	8	16	24	257.4370838	611.9633636	0.42	-1.249225397	Down	8.00E-06	1.74E-05	-	200	526	327	0.59	-	-	-	-	-	gi|297490396|ref|XP_002698316.1|	56	2.39E-12	PREDICTED: hypothetical protein [Bos taurus]	gi|41059634|gb|AY466327.1|	99.53	0	Litopenaeus vannamei microsatellite TUMXLV9.100 sequence	-	-	-	-
RL-all_rep_c12861	525	8	16	24	257.9274402	613.129008	0.42	-1.249225397	Down	8.00E-06	1.74E-05	-	246	482	237	0.41	-	-	-	-	-	-	-	-	-	-	-	-	-	-	-	-	-
RL-all_rep_c12821	599	8	16	24	226.0632823	537.3835212	0.42	-1.249225397	Down	8.00E-06	1.74E-05	-	599	153	447	0.6	-	-	-	-	-	gi|210062961|gb|ACJ06431.1|	36.89	1.69E-21	C-type lectin 3 [Fenneropenaeus chinensis]	-	-	-	-	-	-	-	-
RL-all_rep_c12809	567	8	16	24	238.8217039	567.7120444	0.42	-1.249225396	Down	8.00E-06	1.74E-05	-	273	566	294	0.58	-	-	-	-	-	gi|242009491|ref|XP_002425519.1|	84	4.70E-15	conserved hypothetical protein [Pediculus humanus corporis]	gi|41059634|gb|AY466327.1|	99.07	0	Litopenaeus vannamei microsatellite TUMXLV9.100 sequence	-	-	-	-
RL-all_rep_c12794	531	8	16	24	255.0130058	606.2009968	0.42	-1.249225397	Down	8.00E-06	1.73E-05	-	243	530	288	0.59	-	-	-	-	-	gi|297490465|ref|XP_002698352.1|	64.71	5.77E-22	PREDICTED: hypothetical protein [Bos taurus]	gi|41059634|gb|AY466327.1|	98.83	0	Litopenaeus vannamei microsatellite TUMXLV9.100 sequence	-	-	-	-
RL-all_rep_c12597	589	8	16	24	229.9013686	546.5071804	0.42	-1.249225397	Down	8.00E-06	1.73E-05	-	1	588	588	0.67	-	-	-	-	-	-	-	-	-	gi|218526749|gb|EU921005.1|	98.9	0	Penaeus sp. AT-2008 isolate KCpen_a 28S ribosomal RNA gene, partial sequence	-	-	-	-
RL-all_rep_c12552	881	8	16	24	153.7025041	365.3719969	0.42	-1.249225397	Down	8.00E-06	1.74E-05	-	137	880	744	0.64	KOG3867/General function prediction only ;/Sulfatase	-	GO:0016787//hydrolase activity	-	-	gi|260813727|ref|XP_002601568.1|	34.63	4.18E-40	hypothetical protein BRAFLDRAFT_255972 [Branchiostoma floridae]	gi|291411681|ref|XM_002722071.1|	94.59	6.00E-05	PREDICTED: Oryctolagus cuniculus steroid sulfatase (microsomal), isozyme S-like (LOC100356754), mRNA	sp|P54793|ARSF_HUMAN	32.2	1.00E-36	Arylsulfatase F
RL-all_rep_c12539	737	8	16	24	183.7339296	436.7608268	0.42	-1.249225397	Down	8.00E-06	1.75E-05	-	305	736	432	0.54	-	-	-	-	ko04150//mTOR signaling pathway	gi|91088275|ref|XP_967998.1|	42.05	8.91E-17	PREDICTED: similar to AGAP011600-PA [Tribolium castaneum]	-	-	-	-	sp|Q8VD50|DDT4L_RAT	40	2.00E-12	DNA damage-inducible transcript 4-like protein
RL-all_rep_c12521	617	8	16	24	219.4682433	521.7062064	0.42	-1.249225397	Down	8.00E-06	1.74E-05	-	369	1	369	0.5	KOG0158/Secondary metabolites biosynthesis, transport and catabolism ;/Cytochrome P450 CYP3/CYP5/CYP6/CYP9 subfamilies	GO:0044464//cell part	GO:0005488//binding;GO:0008395//steroid hydroxylase activity	GO:0044237//cellular metabolic process	ko00980//Metabolism of xenobiotics by cytochrome P450;ko00140//Steroid hormone biosynthesis;ko00591//Linoleic acid metabolism;ko00983//Drug metabolism - other enzymes;ko01120//Microbial metabolism in diverse environments;ko01100//Metabolic pathways;ko00627//Aminobenzoate degradation;ko00830//Retinol metabolism;ko00982//Drug metabolism - cytochrome P450	gi|91260415|gb|ABE28023.1|	37.07	1.75E-25	cytochrome P450 3A80 [Meleagris gallopavo]	-	-	-	-	sp|O70537|CP3AV_MESAU	41.98	9.00E-24	Cytochrome P450 3A31
RL-all_rep_c12296	561	8	16	24	241.3759467	573.7838312	0.42	-1.249225397	Down	8.00E-06	1.75E-05	-	201	560	360	0.58	-	-	-	-	-	gi|297490424|ref|XP_002698331.1|	77.78	7.55E-13	PREDICTED: hypothetical protein [Bos taurus]	gi|41059634|gb|AY466327.1|	99.53	0	Litopenaeus vannamei microsatellite TUMXLV9.100 sequence	-	-	-	-
RL-all_rep_c12237	736	8	16	24	183.983568	437.3542516	0.42	-1.249225397	Down	8.00E-06	1.74E-05	-	50	364	315	0.55	-	-	-	-	-	gi|116833117|gb|ABK29471.1|	95.56	5.18E-17	CHK1 checkpoint-like protein [Helicoverpa armigera]	gi|218526713|gb|EU920969.1|	99.85	0	Penaeus sp. AT-2008 isolate KCpen 18S ribosomal RNA gene, partial sequence	-	-	-	-
RL-all_rep_c12235	737	8	16	24	183.7339296	436.7608268	0.42	-1.249225397	Down	8.00E-06	1.74E-05	-	735	112	624	0.59	KOG1557/Carbohydrate transport and metabolism ;/Fructose-biphosphate aldolase	-	GO:0016829//lyase activity	GO:0008152//metabolic process	ko00051//Fructose and mannose metabolism;ko00710//Carbon fixation in photosynthetic organisms;ko01120//Microbial metabolism in diverse environments;ko01100//Metabolic pathways;ko00030//Pentose phosphate pathway;ko01110//Biosynthesis of secondary metabolites;ko00010//Glycolysis / Gluconeogenesis	gi|156374279|ref|XP_001629735.1|	64.63	6.55E-44	predicted protein [Nematostella vectensis]	gi|158290817|ref|XM_312372.4|	87.91	9.00E-16	Anopheles gambiae str. PEST AGAP002564-PA (AgaP_AGAP002564) mRNA, complete cds	sp|P05065|ALDOA_RAT	62.42	4.00E-39	Fructose-bisphosphate aldolase A
RL-all_rep_c12196	556	8	16	24	243.5465937	578.9437576	0.42	-1.249225397	Down	8.00E-06	1.75E-05	-	176	556	381	0.58	-	-	-	-	-	gi|242009491|ref|XP_002425519.1|	80.85	1.24E-12	conserved hypothetical protein [Pediculus humanus corporis]	gi|41059634|gb|AY466327.1|	99.53	0	Litopenaeus vannamei microsatellite TUMXLV9.100 sequence	-	-	-	-
RL-all_rep_c12159	1371	8	16	24	98.7687134	234.7868193	0.42	-1.249225397	Down	8.00E-06	1.75E-05	-	1	867	867	0.47	KOG0819/Intracellular trafficking, secretion, and vesicular transport ;/Annexin	-	GO:0005543//phospholipid binding	GO:0007450//dorsal/ventral pattern formation, imaginal disc	-	gi|270013218|gb|EFA09666.1|	53.82	6.11E-81	hypothetical protein TcasGA2_TC011792 [Tribolium castaneum]	-	-	-	-	sp|P50995|ANX11_HUMAN	51.03	1.00E-74	Annexin A11
RL-all_rep_c11710	597	8	16	24	226.8206132	539.1838012	0.42	-1.249225397	Down	8.00E-06	1.73E-05	-	596	99	498	0.67	-	-	-	-	-	-	-	-	-	gi|218526749|gb|EU921005.1|	98.91	0	Penaeus sp. AT-2008 isolate KCpen_a 28S ribosomal RNA gene, partial sequence	-	-	-	-
RL-all_rep_c11702	631	8	16	24	214.5989003	510.131108	0.42	-1.249225396	Down	8.00E-06	1.74E-05	-	3	629	627	0.68	KOG2566/Carbohydrate transport and metabolism ;/Beta-glucocerebrosidase	-	GO:0005488//binding;GO:0003824//catalytic activity	GO:0008152//metabolic process	ko04142//Lysosome;ko01100//Metabolic pathways;ko00600//Sphingolipid metabolism;ko00511//Other glycan degradation	gi|126307797|ref|XP_001374060.1|	54.09	5.06E-43	PREDICTED: similar to glucocerebrosidase [Monodelphis domestica]	-	-	-	-	sp|Q9BDT0|GLCM_PANTR	50	6.00E-32	Glucosylceramidase
RL-all_rep_c11688	1279	8	16	24	105.8732651	251.6753161	0.42	-1.249225397	Down	8.00E-06	1.73E-05	-	88	1278	1191	0.6	-	-	-	-	-	gi|193713722|ref|XP_001942734.1|	47.59	1.05E-63	PREDICTED: hypothetical protein [Acyrthosiphon pisum]	gi|91078455|ref|XM_971035.1|	100	6.00E-09	PREDICTED: Tribolium castaneum hypothetical LOC655748 (LOC655748), mRNA	-	-	-	-
RL-all_rep_c11657	978	8	16	24	138.4579817	329.13367	0.42	-1.249225397	Down	8.00E-06	1.74E-05	-	1	804	804	0.48	KOG1680/Lipid transport and metabolism ;/Enoyl-CoA hydratase	GO:0044429//mitochondrial part;GO:0015630//microtubule cytoskeleton	GO:0016829//lyase activity	GO:0009062//fatty acid catabolic process	ko00930//Caprolactam degradation;ko00362//Benzoate degradation;ko00310//Lysine degradation;ko00071//Fatty acid metabolism;ko01120//Microbial metabolism in diverse environments;ko01100//Metabolic pathways;ko00627//Aminobenzoate degradation;ko00640//Propanoate metabolism;ko00380//Tryptophan metabolism;ko00280//Valine, leucine and isoleucine degradation;ko00410//beta-Alanine metabolism;ko01110//Bios…	gi|241692201|ref|XP_002400853.1|	63.08	6.89E-86	enoyl-CoA hydratase, putative [Ixodes scapularis]	gi|325303373|tpg|BK007320.1|	81.82	2.00E-14	TPA: TPA_exp: Amblyomma variegatum enoyl-CoA hydratase mRNA, partial cds	sp|Q8BH95|ECHM_MOUSE	58.47	1.00E-66	Enoyl-CoA hydratase, mitochondrial
RL-all_rep_c11656	820	8	16	24	165.1364708	392.5521088	0.42	-1.249225397	Down	8.00E-06	1.74E-05	-	3	785	783	0.56	KOG3627/Amino acid transport and metabolism ;/Trypsin	-	GO:0003824//catalytic activity	-	-	gi|213626205|gb|AAI69789.1|	35.94	1.16E-38	Xepsin protein [Xenopus laevis]	-	-	-	-	sp|Q07943|VDP_BOMMO	36.33	2.00E-35	Vitellin-degrading protease
RL-all_rep_c11652	606	8	16	24	223.4519902	531.1761208	0.42	-1.249225397	Down	8.00E-06	1.73E-05	-	2	583	582	0.54	KOG3389/Energy production and conversion ;/NADH:ubiquinone oxidoreductase, NDUFS4/18 kDa subunit	-	-	-	ko05012//Parkinson's disease;ko05016//Huntington's disease;ko01100//Metabolic pathways;ko00190//Oxidative phosphorylation;ko05010//Alzheimer's disease	gi|195133692|ref|XP_002011273.1|	50.56	2.38E-42	GI16090 [Drosophila mojavensis]	gi|51537260|gb|AY697508.1|	90.91	1.00E-08	Gekko japonicus GekBS037P mRNA, complete cds	sp|Q9CXZ1|NDUS4_MOUSE	65.45	1.00E-38	NADH dehydrogenase [ubiquinone] iron-sulfur protein 4, mitochondrial
RL-all_rep_c11569	700	8	16	24	193.4455801	459.846756	0.42	-1.249225397	Down	8.00E-06	1.74E-05	-	676	2	675	0.6	KOG1579/Amino acid transport and metabolism ;/Homocysteine S-methyltransferase	GO:0032991//macromolecular complex	GO:0005515//protein binding;GO:0008172//S-methyltransferase activity	GO:0000097//sulfur amino acid biosynthetic process	ko00260//Glycine, serine and threonine metabolism;ko00270//Cysteine and methionine metabolism;ko01100//Metabolic pathways	gi|156402856|ref|XP_001639806.1|	55.71	1.19E-68	predicted protein [Nematostella vectensis]	gi|260825306|ref|XM_002607562.1|	92.16	1.00E-08	Branchiostoma floridae hypothetical protein, mRNA	sp|Q5XGM3|BHMT1_XENLA	59.82	5.00E-69	Betaine--homocysteine S-methyltransferase 1
RL-all_c99	1077	8	16	24	125.7306463	298.879043	0.42	-1.249225397	Down	8.00E-06	1.74E-05	-	1076	15	1062	0.58	KOG0024/Secondary metabolites biosynthesis, transport and catabolism ;/Sorbitol dehydrogenase	GO:0044464//cell part	GO:0005488//binding;GO:0003824//catalytic activity	GO:0042221//response to chemical stimulus;GO:0019400	ko00260//Glycine, serine and threonine metabolism	gi|198435300|ref|XP_002132113.1|	50	2.27E-94	PREDICTED: similar to predicted protein [Ciona intestinalis]	-	-	-	-	sp|Q8R7K0|TDH_THETN	35.37	9.00E-49	L-threonine 3-dehydrogenase
RL-all_c97	1886	8	16	24	71.7984656	170.6748299	0.42	-1.249225396	Down	8.00E-06	1.75E-05	-	216	1436	1221	0.57	KOG3660/Signal transduction mechanisms ;/Sodium-neurotransmitter symporter	GO:0016021//integral to membrane	GO:0015171//amino acid transmembrane transporter activity;GO:0015370//solute:sodium symporter activity;GO:0005326//neurotransmitter transporter activity	GO:0006865//amino acid transport;GO:0030001//metal ion transport	-	gi|242012786|ref|XP_002427108.1|	64.23	1.95E-178	sodium-dependent nutrient amino acid transporter, putative [Pediculus humanus corporis]	gi|170069470|ref|XM_001869201.1|	83.76	9.00E-12	Culex quinquefasciatus Sodium and chloride-dependent glycine transporter, mRNA	sp|B4NDL8|NAAT1_DROWI	55.8	5.00E-161	Sodium-dependent nutrient amino acid transporter 1
RL-all_c933	611	8	16	24	221.6234142	526.829344	0.42	-1.249225396	Down	8.00E-06	1.75E-05	-	610	2	609	0.53	KOG1366/Posttranslational modification, protein turnover, chaperones ;/Alpha-macroglobulin	-	GO:0016741	GO:0006730//one-carbon metabolic process	-	gi|60549601|gb|AAX24111.1|	99.51	6.50E-120	farnesoic acid O-methyltransferase [Litopenaeus vannamei]	gi|71063179|gb|DQ067632.1|	99.34	0	Litopenaeus vannamei farnesoic acid O-methyltransferase isoform 2 mRNA, complete cds	sp|Q8IZJ3|CPMD8_HUMAN	34.68	5.00E-14	C3 and PZP-like alpha-2-macroglobulin domain-containing protein 8
RL-all_c868	909	8	16	24	148.9679935	354.1174139	0.42	-1.249225397	Down	8.00E-06	1.75E-05	-	453	184	270	0.46	-	-	-	-	-	-	-	-	-	-	-	-	-	-	-	-	-
RL-all_c838	691	8	16	24	195.9651318	465.8360772	0.42	-1.249225397	Down	8.00E-06	1.74E-05	-	1	690	690	0.51	KOG0207/Inorganic ion transport and metabolism ;/Cation transport ATPase	GO:0016020//membrane	GO:0046872//metal ion binding;GO:0015662//ATPase activity, coupled to transmembrane movement of ions, phosphorylative mechanism;GO:0046873//metal ion transmembrane transporter activity;GO:0000166//nucleotide binding;GO:0022890//inorganic cation transmembrane transporter activity	GO:0009987//cellular process;GO:0006825//copper ion transport;GO:0008152//metabolic process	-	gi|158300962|ref|XP_552490.3|	59.26	4.45E-36	AGAP011754-PA [Anopheles gambiae str. PEST]	-	-	-	-	sp|Q64430|ATP7A_MOUSE	66.67	6.00E-31	Copper-transporting ATPase 1
RL-all_c8094	564	8	16	24	240.0920321	570.7317896	0.42	-1.249225397	Down	8.00E-06	1.74E-05	-	394	119	276	0.58	-	-	-	-	-	gi|242009491|ref|XP_002425519.1|	47.45	8.27E-20	conserved hypothetical protein [Pediculus humanus corporis]	gi|41059634|gb|AY466327.1|	99.53	0	Litopenaeus vannamei microsatellite TUMXLV9.100 sequence	-	-	-	-
RL-all_c8092	447	8	16	24	302.934913	720.1179624	0.42	-1.249225397	Down	8.00E-06	1.74E-05	-	446	48	399	0.42	-	-	-	-	-	gi|148229862|ref|NP_001085073.1|	52.75	2.25E-19	protein GTLF3B [Xenopus laevis]	-	-	-	-	sp|Q6IP48|GTL3B_XENLA	52.75	5.00E-20	Protein GTLF3B
RL-all_c673	498	8	16	24	271.911458	646.3709424	0.42	-1.249225397	Down	8.00E-06	1.75E-05	-	2	418	417	0.58	-	-	-	-	-	-	-	-	-	-	-	-	-	-	-	-	-
RL-all_c624	1194	8	16	24	113.4103066	269.5919006	0.42	-1.249225397	Down	8.00E-06	1.73E-05	-	1	1119	1119	0.57	-	GO:0044464//cell part	GO:0003824//catalytic activity	GO:0048878//chemical homeostasis;GO:0044262//cellular carbohydrate metabolic process;GO:0043170	ko00052//Galactose metabolism;ko00500//Starch and sucrose metabolism;ko04910//Insulin signaling pathway;ko04973//Carbohydrate digestion and absorption;ko01100//Metabolic pathways;ko00010//Glycolysis / Gluconeogenesis;ko04920//Adipocytokine signaling pathway	gi|241153681|ref|XP_002407135.1|	37.17	1.70E-60	glucose-6-phosphatase, putative [Ixodes scapularis]	-	-	-	-	sp|P35576|G6PC_MOUSE	34	7.00E-46	Glucose-6-phosphatase
RL-all_c557	655	8	16	24	206.7357345	491.4392812	0.42	-1.249225397	Down	8.00E-06	1.74E-05	-	653	3	651	0.51	KOG2086/Nuclear structure ;/Protein tyrosine phosphatase SHP1/Cofactor for p97 ATPase-mediated vesicle membrane fusion	GO:0043229//intracellular organelle	-	-	ko04141//Protein processing in endoplasmic reticulum	gi|260830037|ref|XP_002609968.1|	53.21	7.41E-59	hypothetical protein BRAFLDRAFT_85925 [Branchiostoma floridae]	-	-	-	-	sp|Q3SZC4|NSF1C_BOVIN	47.89	5.00E-50	NSFL1 cofactor p47
RL-all_c555	613	8	16	24	220.9003362	525.110488	0.42	-1.249225396	Down	8.00E-06	1.74E-05	-	157	612	456	0.47	-	-	-	-	-	-	-	-	-	-	-	-	-	-	-	-	-
RL-all_c488	672	8	16	24	201.5058126	479.0070376	0.42	-1.249225397	Down	8.00E-06	1.74E-05	-	671	3	669	0.57	KOG2504/Carbohydrate transport and metabolism ;/Monocarboxylate transporter	-	-	-	ko04974//Protein digestion and absorption	gi|193716147|ref|XP_001944889.1|	34.88	1.15E-25	PREDICTED: similar to AGAP012507-PA [Acyrthosiphon pisum]	-	-	-	-	sp|P53985|MOT1_HUMAN	33.53	7.00E-17	Monocarboxylate transporter 1
RL-all_c365	723	8	16	24	187.2917097	445.2181596	0.42	-1.249225397	Down	8.00E-06	1.74E-05	-	713	3	711	0.52	KOG3196/Energy production and conversion ;/NADH:ubiquinone oxidoreductase, NDUFV2/24 kD subunit	GO:0005746//mitochondrial respiratory chain	GO:0043169//cation binding;GO:0051536//iron-sulfur cluster binding;GO:0000166//nucleotide binding;GO:0050136//NADH dehydrogenase (quinone) activity	GO:0048731;GO:0022904//respiratory electron transport chain;GO:0014706//striated muscle tissue development;GO:0051234//establishment of localization	ko05012//Parkinson's disease;ko05016//Huntington's disease;ko01100//Metabolic pathways;ko00190//Oxidative phosphorylation;ko05010//Alzheimer's disease	gi|170068588|ref|XP_001868925.1|	67.69	1.14E-85	NADH dehydrogenase flavoprotein 2, mitochondrial [Culex quinquefasciatus]	gi|156398109|ref|XM_001637982.1|	87.69	2.00E-07	Nematostella vectensis predicted protein (NEMVEDRAFT_v1g90754) partial mRNA	sp|Q0MQI7|NDUV2_PONPY	66.52	2.00E-83	NADH dehydrogenase [ubiquinone] flavoprotein 2, mitochondrial
RL-all_c344	903	8	16	24	149.957814	356.4703536	0.42	-1.249225397	Down	8.00E-06	1.74E-05	-	298	2	297	0.43	-	-	-	-	-	-	-	-	-	gi|126325396|ref|XM_001374933.1|	91.11	6.00E-05	PREDICTED: Monodelphis domestica hypothetical protein LOC100023418 (LOC100023418), mRNA	-	-	-	-
RL-all_c284	968	8	16	24	139.8883327	332.5338112	0.42	-1.249225397	Down	8.00E-06	1.74E-05	-	234	968	735	0.47	KOG2072/Translation, ribosomal structure and biogenesis ;/Translation initiation factor 3, subunit a (eIF-3a)	GO:0044424//intracellular part	GO:0008135//translation factor activity, nucleic acid binding	GO:0006412//translation	ko03013//RNA transport	gi|91089945|ref|XP_973312.1|	75	1.05E-121	PREDICTED: similar to eukaryotic translation initiation factor 3, theta subunit [Tribolium castaneum]	gi|158291130|ref|XM_312628.4|	85.06	4.00E-06	Anopheles gambiae str. PEST AGAP002340-PA (AgaP_AGAP002340) mRNA, complete cds	sp|Q173M7|EIF3A_AEDAE	70.9	2.00E-115	Eukaryotic translation initiation factor 3 subunit A
RL-all_c2165	760	8	16	24	178.1735606	423.5430648	0.42	-1.249225397	Down	8.00E-06	1.74E-05	-	3	650	648	0.67	-	-	-	-	-	-	-	-	-	-	-	-	-	-	-	-	-
RL-all_c1895	496	8	16	24	273.0078752	648.9772768	0.42	-1.249225397	Down	8.00E-06	1.74E-05	-	2	496	495	0.55	KOG0156/Secondary metabolites biosynthesis, transport and catabolism ;/Cytochrome P450 CYP2 subfamily	GO:0042598//vesicular fraction	GO:0008391//arachidonic acid monooxygenase activity;GO:0046872//metal ion binding	GO:0048545//response to steroid hormone stimulus	ko00980//Metabolism of xenobiotics by cytochrome P450;ko00590//Arachidonic acid metabolism;ko00591//Linoleic acid metabolism;ko01100//Metabolic pathways;ko00830//Retinol metabolism;ko00982//Drug metabolism - cytochrome P450	gi|3913352|sp|Q27712.1|CP2L1_PANAR	45.12	8.64E-40	RecName: Full=Cytochrome P450 2L1; AltName: Full=CYPIIL1	-	-	-	-	sp|Q27712|CP2L1_PANAR	45.12	2.00E-40	Cytochrome P450 2L1
RL-all_c1680	486	8	16	24	278.6253212	662.3307188	0.42	-1.249225397	Down	8.00E-06	1.74E-05	-	419	213	207	0.34	-	-	-	-	-	-	-	-	-	-	-	-	-	-	-	-	-
RL-all_c1679	554	8	16	24	244.4258233	581.0338072	0.42	-1.249225397	Down	8.00E-06	1.74E-05	-	512	294	219	0.38	-	-	-	-	-	-	-	-	-	-	-	-	-	-	-	-	-
RL-all_c1584	803	8	16	24	168.6325107	400.8626764	0.42	-1.249225397	Down	8.00E-06	1.74E-05	-	12	632	621	0.49	-	-	-	-	-	-	-	-	-	-	-	-	-	-	-	-	-
RL-all_c1578	563	8	16	24	240.5184833	571.7455228	0.42	-1.249225397	Down	8.00E-06	1.74E-05	-	3	380	378	0.48	KOG4240/Signal transduction mechanisms ;/Multidomain protein, contains SPEC repeats, PH, SH3, and separate rac-specific and rho-specific guanine nucleotide exchange factor domains	GO:0043005//neuron projection;GO:0044444//cytoplasmic part	GO:0005089//Rho guanyl-nucleotide exchange factor activity;GO:0005488//binding	GO:0030307//positive regulation of cell growth;GO:0007265//Ras protein signal transduction;GO:0033057;GO:0007409//axonogenesis;GO:0010975//regulation of neuron projection development;GO:0030041//actin filament polymerization;GO:0040009//regulation of growth rate;GO:0006911//phagocytosis, engulfment;GO:0035112//genitalia morphogenesis;GO:0035264//multicellular organism growth;GO:0007509//mesoderm …	-	gi|193624872|ref|XP_001944567.1|	67.71	7.17E-55	PREDICTED: similar to triple functional domain, trio [Acyrthosiphon pisum]	-	-	-	-	sp|P97924|KALRN_RAT	50.54	6.00E-30	Kalirin
RL-all_c1497	584	8	16	24	231.8697022	551.1861804	0.42	-1.249225397	Down	8.00E-06	1.75E-05	-	385	8	378	0.58	-	-	-	-	-	gi|242009491|ref|XP_002425519.1|	54.46	1.44E-17	conserved hypothetical protein [Pediculus humanus corporis]	gi|41059634|gb|AY466327.1|	99.77	0	Litopenaeus vannamei microsatellite TUMXLV9.100 sequence	-	-	-	-
RL-all_c1494	514	8	16	24	263.4472881	626.250446	0.42	-1.249225397	Down	8.00E-06	1.74E-05	-	514	2	513	0.42	-	-	-	-	-	-	-	-	-	-	-	-	-	-	-	-	-
RL-all_c1482	811	8	16	24	166.9690581	396.9084208	0.42	-1.249225397	Down	8.00E-06	1.74E-05	-	267	485	219	0.33	-	-	-	-	-	-	-	-	-	gi|23589417|dbj|AK116751.1|	100	5.00E-05	Ciona intestinalis cDNA, clone:ciad075b04, full insert sequence	-	-	-	-
RL-all_c1481	831	8	16	24	162.9505488	387.3558715	0.42	-1.249225397	Down	8.00E-06	1.73E-05	-	28	831	804	0.58	-	-	-	-	-	gi|157112596|ref|XP_001657583.1|	26.79	4.70E-15	hypothetical protein AaeL_AAEL006207 [Aedes aegypti]	-	-	-	-	-	-	-	-
RL-all_c1379	907	8	16	24	149.2964786	354.8982682	0.42	-1.249225397	Down	8.00E-06	1.73E-05	-	3	905	903	0.53	KOG2447/Posttranslational modification, protein turnover, chaperones ;/Oligosaccharyltransferase, delta subunit (ribophorin II)	-	GO:0016740//transferase activity	-	ko00513//Various types of N-glycan biosynthesis;ko04141//Protein processing in endoplasmic reticulum;ko00510//N-Glycan biosynthesis;ko01100//Metabolic pathways	gi|291233039|ref|XP_002736461.1|	42.11	8.51E-61	PREDICTED: ribophorin II-like [Saccoglossus kowalevskii]	-	-	-	-	sp|P04844|RPN2_HUMAN	27.39	8.00E-32	Dolichyl-diphosphooligosaccharide--protein glycosyltransferase subunit 2
RL-all_c131	946	8	16	24	143.1415498	340.2671556	0.42	-1.249225397	Down	8.00E-06	1.74E-05	-	945	442	504	0.51	-	-	-	-	-	-	-	-	-	-	-	-	-	-	-	-	-
RL-all_c1245	695	8	16	24	194.837275	463.155006	0.42	-1.249225396	Down	8.00E-06	1.75E-05	-	1	693	693	0.6	-	-	-	-	-	-	-	-	-	-	-	-	-	-	-	-	-
RL-all_c1242	1042	8	16	24	129.9538446	308.9181663	0.42	-1.249225397	Down	8.00E-06	1.73E-05	-	39	1040	1002	0.64	KOG1101/Cell cycle control, cell division, chromosome partitioning ; General function prediction only ;/Apoptosis inhibitor IAP1 and related BIR domain proteins	GO:0005622//intracellular	GO:0030414//peptidase inhibitor activity	GO:0042981//regulation of apoptosis;GO:0008152//metabolic process	ko05145//Toxoplasmosis;ko04510//Focal adhesion;ko05200//Pathways in cancer;ko05222//Small cell lung cancer;ko04120//Ubiquitin mediated proteolysis;ko04621//NOD-like receptor signaling pathway;ko04210//Apoptosis	gi|47207023|emb|CAF91622.1|	44.21	7.16E-33	unnamed protein product [Tetraodon nigroviridis]	-	-	-	-	sp|A9ULZ2|BIR7B_XENLA	39.29	5.00E-30	Baculoviral IAP repeat-containing protein 7-B
RL-all_c1163	638	8	16	24	212.2443669	504.5340584	0.42	-1.249225397	Down	8.00E-06	1.74E-05	-	542	168	375	0.33	-	-	-	-	-	-	-	-	-	-	-	-	-	-	-	-	-
RL-all_c1098	678	8	16	24	199.7225754	474.7680372	0.42	-1.249225397	Down	8.00E-06	1.74E-05	-	678	37	642	0.47	KOG2914/General function prediction only ;/Predicted haloacid-halidohydrolase and related hydrolases	-	GO:0046872//metal ion binding;GO:0003824//catalytic activity	-	ko00740//Riboflavin metabolism;ko00500//Starch and sucrose metabolism;ko01100//Metabolic pathways	gi|158292965|ref|XP_314275.4|	59.91	3.14E-71	AGAP003372-PA [Anopheles gambiae str. PEST]	-	-	-	-	sp|Q08623|HDHD1_HUMAN	55.87	1.00E-63	Pseudouridine-5'-monophosphatase
RL-all_c1060	1362	8	16	24	99.42137012	236.338274	0.42	-1.249225397	Down	8.00E-06	1.74E-05	-	272	478	207	0.33	-	-	-	-	-	-	-	-	-	-	-	-	-	-	-	-	-
RL-all_c1044	1812	8	16	24	74.73063252	177.6449941	0.42	-1.249225397	Down	8.00E-06	1.74E-05	-	1549	656	894	0.45	KOG2451/Energy production and conversion ;/Aldehyde dehydrogenase	-	GO:0016620//oxidoreductase activity, acting on the aldehyde or oxo group of donors, NAD or NADP as acceptor	GO:0008152//metabolic process	ko01120//Microbial metabolism in diverse environments;ko01100//Metabolic pathways;ko00650//Butanoate metabolism;ko00250//Alanine, aspartate and glutamate metabolism	gi|91091444|ref|XP_972566.1|	64.39	7.47E-172	PREDICTED: similar to succinate semialdehyde dehydrogenase, mitochondrial [Tribolium castaneum]	gi|195349480|ref|XM_002041237.1|	87.14	1.00E-07	Drosophila sechellia GM10233 (Dsec\GM10233), mRNA	sp|Q3MSM3|SSDH_HYLLA	55.28	3.00E-150	Succinate-semialdehyde dehydrogenase, mitochondrial
RL-all_c1037	725	8	16	24	186.7750429	443.9899712	0.42	-1.249225396	Down	8.00E-06	1.75E-05	-	552	310	243	0.34	-	-	-	-	-	-	-	-	-	gi|66774603|gb|AY903450.1|	92.73	2.00E-32	Penaeus monodon death-associated protein-like mRNA, complete cds	-	-	-	-
RL-all_c103	1143	8	16	24	118.470609	281.6209355	0.42	-1.249225397	Down	8.00E-06	1.74E-05	-	3	920	918	0.43	KOG0761/Energy production and conversion ;/Mitochondrial carrier protein CGI-69	GO:0043231//intracellular membrane-bounded organelle	-	-	-	gi|170054850|ref|XP_001863317.1|	47.1	7.91E-81	solute carrier family 25 member 39 [Culex quinquefasciatus]	-	-	-	-	sp|Q6P316|S2540_XENTR	48.5	9.00E-79	Solute carrier family 25 member 40
RL-all_c1013	708	8	16	24	191.2597544	454.6507476	0.42	-1.249225397	Down	8.00E-06	1.75E-05	-	708	316	393	0.53	-	-	-	-	-	-	-	-	-	-	-	-	-	-	-	-	-
RL-all_c101	1524	8	16	24	88.85295676	211.2157016	0.42	-1.249225397	Down	8.00E-06	1.75E-05	-	48	815	768	0.39	KOG1693/Intracellular trafficking, secretion, and vesicular transport ;/emp24/gp25L/p24 family of membrane trafficking proteins	GO:0031224//intrinsic to membrane	-	GO:0051234//establishment of localization	ko04620//Toll-like receptor signaling pathway	gi|156540700|ref|XP_001599743.1|	67.6	1.91E-70	PREDICTED: similar to membrane trafficking protein emp24/gp25/p24 family member [Nasonia vitripennis]	gi|118104564|ref|XR_026652.1|	87.93	3.00E-05	PREDICTED: Gallus gallus hypothetical protein LOC769360 (LOC769360), mRNA	sp|Q9Y3B3|TMED7_HUMAN	59.22	4.00E-60	Transmembrane emp24 domain-containing protein 7
RL-all_rep_c8214	1832	124	252	376	1145.679336	2767.363802	0.41	-1.27230901	Down	0	0	-	330	1298	969	0.45	KOG2450/Energy production and conversion ;/Aldehyde dehydrogenase	GO:0044429//mitochondrial part	GO:0004030//aldehyde dehydrogenase [NAD(P)+] activity;GO:0005515//protein binding	GO:0048545//response to steroid hormone stimulus;GO:0032787//monocarboxylic acid metabolic process;GO:0070542//response to fatty acid;GO:0014070//response to organic cyclic compound;GO:0002237//response to molecule of bacterial origin;GO:0006950//response to stress	ko00903//Limonene and pinene degradation;ko00310//Lysine degradation;ko00071//Fatty acid metabolism;ko00330//Arginine and proline metabolism;ko01120//Microbial metabolism in diverse environments;ko01100//Metabolic pathways;ko00340//Histidine metabolism;ko00640//Propanoate metabolism;ko00380//Tryptophan metabolism;ko00280//Valine, leucine and isoleucine degradation;ko00410//beta-Alanine metabolism…	gi|195051033|ref|XP_001993018.1|	72.61	0	GH13324 [Drosophila grimshawi]	gi|332840620|ref|XM_509379.3|	88.46	2.00E-12	PREDICTED: Pan troglodytes aldehyde dehydrogenase 2 family (mitochondrial) (ALDH2), mRNA	sp|P11884|ALDH2_RAT	73.97	0	Aldehyde dehydrogenase, mitochondrial
RL-all_c5653	1785	72	148	220	682.7491064	1668.071566	0.41	-1.288753761	Down	0	0	-	3	1784	1782	0.63	KOG3867/General function prediction only ;/Sulfatase	-	-	-	-	gi|45383412|ref|NP_989703.1|	39.55	3.84E-97	arylsulfatase H [Gallus gallus]	-	-	-	-	sp|P51689|ARSD_HUMAN	37.87	2.00E-92	Arylsulfatase D
RL-all_rep_c13140	1046	192	408	600	3106.96534	7847.289288	0.4	-1.336688238	Down	1.63E-12	1.15E-11	-	2	1045	1044	0.63	KOG1543/Posttranslational modification, protein turnover, chaperones ;/Cysteine proteinase Cathepsin L	-	GO:0004175//endopeptidase activity	GO:0019538//protein metabolic process;GO:0051234//establishment of localization	ko04145//Phagosome;ko05323//Rheumatoid arthritis;ko04142//Lysosome;ko04612//Antigen processing and presentation	gi|728637|emb|CAA59441.1|	99.68	0	cathepsin l [Litopenaeus vannamei]	gi|1483569|emb|X99730.1|	91.55	0	P.vannamei mRNA for cathepsin L	sp|P25782|CYSP2_HOMAM	63.73	6.00E-111	Digestive cysteine proteinase 2
RL-all_rep_c11435	814	156	332	488	3243.897013	8205.496476	0.4	-1.338862609	Down	0	0	-	29	532	504	0.56	-	-	-	-	ko00310//Lysine degradation	gi|291225364|ref|XP_002732668.1|	34.69	3.35E-10	PREDICTED: gamma-butyrobetaine dioxygenase-like [Saccoglossus kowalevskii]	-	-	-	-	-	-	-	-
RL-all_c6115	816	40	84	124	829.7298168	2071.001015	0.4	-1.319614725	Down	8.88E-15	1.21E-13	-	1	294	294	0.36	KOG4233/Chromatin structure and dynamics ; Replication, recombination and repair ;/DNA-bridging protein BAF	GO:0043231//intracellular membrane-bounded organelle;GO:0043232	GO:0003676//nucleic acid binding	-	-	gi|225719018|gb|ACO15355.1|	78.89	1.90E-37	Barrier-to-autointegration factor [Caligus clemensi]	-	-	-	-	sp|Q6P026|BAF_DANRE	72.22	1.00E-33	Barrier-to-autointegration factor
RL-all_rep_c8415	900	36	76	112	677.0595304	1698.878293	0.4	-1.327227909	Down	1.08E-13	1.34E-12	-	3	899	897	0.61	-	-	-	-	-	-	-	-	-	-	-	-	-	-	-	-	-
RL-all_rep_c12069	1747	36	76	112	348.7999871	875.2091952	0.4	-1.327227909	Down	1.08E-13	1.34E-12	-	80	1321	1242	0.49	KOG2194/Posttranslational modification, protein turnover, chaperones ; General function prediction only ;/Aminopeptidases of the M20 family	-	-	-	-	gi|291226518|ref|XP_002733239.1|	28.53	1.36E-22	PREDICTED: hypothetical protein [Saccoglossus kowalevskii]	-	-	-	-	-	-	-	-
RL-all_rep_c13462	1752	32	68	100	309.159603	780.8470888	0.4	-1.336688238	Down	2.15E-13	2.59E-12	-	1	810	810	0.55	KOG3627/Amino acid transport and metabolism ;/Trypsin	-	GO:0004175//endopeptidase activity	GO:0019538//protein metabolic process	ko04974//Protein digestion and absorption;ko04972//Pancreatic secretion;ko04080//Neuroactive ligand-receptor interaction	gi|3006084|emb|CAA75310.1|	99.59	1.78E-147	trypsin [Litopenaeus vannamei]	gi|3006083|emb|Y15040.1|	99.25	0	Penaeus vannamei trypsin gene 2	sp|P00765|TRYP_ASTFL	68.06	3.00E-88	Trypsin-1
RL-all_rep_c12084	615	32	68	100	880.7278444	2224.46195	0.4	-1.336688238	Down	2.15E-13	2.60E-12	-	543	121	423	0.43	-	-	-	-	ko00980//Metabolism of xenobiotics by cytochrome P450;ko00480//Glutathione metabolism;ko00982//Drug metabolism - cytochrome P450	gi|156394254|ref|XP_001636741.1|	56.93	1.79E-40	predicted protein [Nematostella vectensis]	-	-	-	-	sp|Q9CPU4|MGST3_MOUSE	50	2.00E-30	Microsomal glutathione S-transferase 3
RL-all_c7988	1287	32	68	100	420.8606248	1062.971328	0.4	-1.336688239	Down	2.15E-13	2.59E-12	-	1	1161	1161	0.58	KOG4127/Posttranslational modification, protein turnover, chaperones ;/Renal dipeptidase	-	GO:0008238//exopeptidase activity	-	-	gi|157110094|ref|XP_001650949.1|	55.84	4.27E-119	microsomal dipeptidase [Aedes aegypti]	gi|157110093|ref|XM_001650899.1|	92.86	2.00E-05	Aedes aegypti microsomal dipeptidase partial mRNA	sp|P22412|DPEP1_PIG	47.92	5.00E-90	Dipeptidase 1
RL-all_c662	1662	32	68	100	325.9010977	823.1312272	0.4	-1.336688238	Down	2.15E-13	2.57E-12	-	173	1591	1419	0.57	KOG2499/Carbohydrate transport and metabolism ;/Beta-N-acetylhexosaminidase	-	GO:0016798//hydrolase activity, acting on glycosyl bonds	GO:0048731;GO:0044238//primary metabolic process;GO:0050877//neurological system process;GO:0009987//cellular process	ko00531//Glycosaminoglycan degradation;ko00603//Glycosphingolipid biosynthesis - globo series;ko04142//Lysosome;ko00520//Amino sugar and nucleotide sugar metabolism;ko00604//Glycosphingolipid biosynthesis - ganglio series;ko01100//Metabolic pathways;ko00511//Other glycan degradation	gi|198422187|ref|XP_002126592.1|	51.68	5.92E-145	PREDICTED: similar to putative beta-N-acetylhexosaminidase [Ciona intestinalis]	gi|134252571|gb|EF469203.1|	87.14	1.00E-07	Ostrinia furnacalis beta-hexosaminidase mRNA, complete cds	sp|Q5RC84|HEXA_PONAB	49.1	9.00E-132	Beta-hexosaminidase subunit alpha
RL-all_rep_c11448	1429	68	148	216	805.4592036	2083.630333	0.39	-1.371215921	Down	4.35E-13	5.10E-12	-	2	1279	1278	0.64	KOG2366/Carbohydrate transport and metabolism ;/Alpha-D-galactosidase (melibiase)	-	GO:0015929//hexosaminidase activity;GO:0043167//ion binding	GO:0044238//primary metabolic process	ko00603//Glycosphingolipid biosynthesis - globo series;ko04142//Lysosome	gi|91080949|ref|XP_974398.1|	69.43	1.90E-165	PREDICTED: similar to alpha-galactosidase/alpha-n-acetylgalactosaminidase [Tribolium castaneum]	gi|126339068|ref|XM_001371585.1|	83.97	2.00E-15	PREDICTED: Monodelphis domestica similar to alpha-N-acetylgalactosaminidase (LOC100018362), mRNA	sp|Q90744|NAGAB_CHICK	54.64	2.00E-120	Alpha-N-acetylgalactosaminidase
RL-all_rep_c8331	1444	56	120	176	656.4289076	1671.880519	0.39	-1.34876107	Down	4.41E-13	5.15E-12	-	731	3	729	0.47	-	GO:0042598//vesicular fraction;GO:0043231//intracellular membrane-bounded organelle;GO:0016020//membrane	GO:0005488//binding;GO:0016491//oxidoreductase activity	GO:0009058//biosynthetic process;GO:0042403//thyroid hormone metabolic process	-	gi|2440063|emb|CAA72136.1|	44.24	8.09E-39	type III iodothyronine deiodinase [Gallus gallus]	gi|57337953|emb|CR848714.6|	91.67	2.00E-06	Wallaby DNA sequence from clone MEKBa-460J13, complete sequence	sp|O42412|IOD3_CHICK	44.24	2.00E-39	Type III iodothyronine deiodinase (Fragment)
RL-all_rep_c8458	674	28	60	88	703.177554	1790.946194	0.39	-1.34876107	Down	0	0	-	532	2	531	0.57	KOG1215/Signal transduction mechanisms ;/Low-density lipoprotein receptors containing Ca2+-binding EGF-like domains	-	-	-	ko04340//Hedgehog signaling pathway	gi|291244677|ref|XP_002742221.1|	40	3.50E-22	PREDICTED: proteoliaisin-like [Saccoglossus kowalevskii]	gi|115382579|gb|DQ858909.1|	98.39	8.00E-127	Litopenaeus vannamei clone c017 receptor mediated endocytosis protein-like mRNA, partial sequence	sp|Q9JI18|LRP1B_MOUSE	37.76	3.00E-21	Low-density lipoprotein receptor-related protein 1B
RL-all_c708	1116	28	60	88	424.6789168	1081.628794	0.39	-1.348761071	Down	0	0	-	2	733	732	0.42	KOG1535/General function prediction only ;/Predicted fumarylacetoacetate hydralase	GO:0019866//organelle inner membrane;GO:0043231//intracellular membrane-bounded organelle	GO:0005488//binding;GO:0016853//isomerase activity	-	ko00362//Benzoate degradation;ko01120//Microbial metabolism in diverse environments;ko01100//Metabolic pathways;ko00350//Tyrosine metabolism	gi|225706738|gb|ACO09215.1|	59.35	1.47E-71	Fumarylacetoacetate hydrolase domain-containing protein 1 [Osmerus mordax]	-	-	-	-	sp|Q2HJ98|FAHD1_BOVIN	54.63	3.00E-66	Fumarylacetoacetate hydrolase domain-containing protein 1
RL-all_rep_c8356	605	24	52	76	671.4639972	1729.175818	0.39	-1.364702614	Down	0	0	-	3	521	519	0.53	-	-	-	-	-	gi|89258151|gb|ABD65298.1|	100	2.28E-77	destabilase I [Litopenaeus vannamei]	gi|270161181|gb|GQ478703.1|	90.44	6.00E-146	Penaeus monodon i-type lysozyme-like protein 1 mRNA, complete cds	sp|Q6L6Q6|LYS_CRAGI	40	9.00E-16	Lysozyme
RL-all_c3312	1639	24	52	76	247.8558379	638.286376	0.39	-1.364702615	Down	0	0	-	1	1092	1092	0.58	KOG2499/Carbohydrate transport and metabolism ;/Beta-N-acetylhexosaminidase	-	GO:0016798//hydrolase activity, acting on glycosyl bonds;GO:0046983//protein dimerization activity	GO:0009987//cellular process;GO:0048731;GO:0044238//primary metabolic process;GO:0050877//neurological system process	ko00531//Glycosaminoglycan degradation;ko00603//Glycosphingolipid biosynthesis - globo series;ko04142//Lysosome;ko00520//Amino sugar and nucleotide sugar metabolism;ko00604//Glycosphingolipid biosynthesis - ganglio series;ko01100//Metabolic pathways;ko00511//Other glycan degradation	gi|31043932|emb|CAD57204.1|	50.87	3.64E-147	putative beta-N-acetylhexosaminidase [Phallusia mammilata]	gi|170063330|ref|XM_001867022.1|	88.52	5.00E-07	Culex quinquefasciatus beta-hexosaminidase b, mRNA	sp|P06865|HEXA_HUMAN	47.69	4.00E-134	Beta-hexosaminidase subunit alpha
RL-all_c1029	1863	24	52	76	218.0545992	561.5412616	0.39	-1.364702615	Down	0	0	-	3	1862	1860	0.57	KOG3624/Amino acid transport and metabolism ;/M13 family peptidase	GO:0043231//intracellular membrane-bounded organelle	-	-	-	gi|5771408|gb|AAD51382.1|AF104361_1	30.08	2.25E-63	neutral endopeptidase [Aplysia californica]	-	-	-	-	sp|Q9JLI3|MMEL1_MOUSE	29.65	2.00E-59	Membrane metallo-endopeptidase-like 1
RL-all_rep_c12435	828	280	620	900	5723.933228	15064.42422	0.38	-1.396066785	Down	2.24E-12	1.56E-11	-	1	672	672	0.61	-	-	-	-	-	-	-	-	-	-	-	-	-	-	-	-	-
RL-all_rep_c8299	1498	80	176	256	903.9513092	2363.698279	0.38	-1.38672892	Down	1.46E-13	1.79E-12	-	1496	324	1173	0.45	KOG3792/General function prediction only ;/Transcription factor NFAT, subunit NF90	-	-	-	-	gi|307206632|gb|EFN84611.1|	23.37	7.26E-14	Double-stranded RNA-specific editase Adar [Harpegnathos saltator]	-	-	-	-	sp|Q9JI20|RED2_MOUSE	28.76	5.00E-06	Double-stranded RNA-specific editase B2
RL-all_rep_c8310	1257	64	140	204	861.8100628	2240.701178	0.38	-1.378508413	Down	4.53E-13	5.29E-12	-	1256	24	1233	0.58	KOG2650/Function unknown ;/Zinc carboxypeptidase	-	GO:0008235//metalloexopeptidase activity;GO:0046914//transition metal ion binding	GO:0019538//protein metabolic process	ko04974//Protein digestion and absorption;ko04972//Pancreatic secretion	gi|297289312|ref|XP_001095065.2|	43.65	1.09E-89	PREDICTED: carboxypeptidase A2 [Macaca mulatta]	gi|153928459|dbj|AK284063.1|	96.97	8.00E-05	Gryllus bimaculatus mRNA, GBcontig30924	sp|P19222|CBPA2_RAT	43.26	3.00E-89	Carboxypeptidase A2
RL-all_rep_c8303	1189	56	124	180	797.2105488	2098.12334	0.38	-1.396066785	Down	4.41E-13	5.14E-12	-	1188	46	1143	0.61	KOG2964/Amino acid transport and metabolism ;/Arginase family protein	-	GO:0016813//hydrolase activity, acting on carbon-nitrogen (but not peptide) bonds, in linear amidines	GO:0006596//polyamine biosynthetic process	ko00330//Arginine and proline metabolism;ko01100//Metabolic pathways	gi|198422293|ref|XP_002122881.1|	71.57	1.54E-130	PREDICTED: similar to putative agmatinase [Ciona intestinalis]	gi|56240676|emb|CR639969.2|	80.82	8.00E-08	Tetraodon nigroviridis full-length cDNA	sp|Q90XD2|SPEB_CHICK	61.45	6.00E-116	Agmatinase, mitochondrial
RL-all_rep_c12450	524	20	44	64	646.0491704	1689.32253	0.38	-1.38672892	Down	0	0	-	202	492	291	0.59	-	-	-	-	-	gi|297490460|ref|XP_002698349.1|	66.67	1.67E-16	PREDICTED: hypothetical protein [Bos taurus]	gi|41059634|gb|AY466327.1|	98.8	0	Litopenaeus vannamei microsatellite TUMXLV9.100 sequence	-	-	-	-
RL-all_c875	1621	20	44	64	208.8400772	546.0857528	0.38	-1.38672892	Down	0	0	-	83	883	801	0.53	KOG0156/Secondary metabolites biosynthesis, transport and catabolism ;/Cytochrome P450 CYP2 subfamily	GO:0042598//vesicular fraction	GO:0046872//metal ion binding;GO:0016491//oxidoreductase activity	GO:0019748//secondary metabolic process;GO:0042221//response to chemical stimulus;GO:0022414//reproductive process;GO:0044237//cellular metabolic process	ko00980//Metabolism of xenobiotics by cytochrome P450;ko00982//Drug metabolism - cytochrome P450	gi|60729679|pir||JC8025	47.01	1.09E-113	cytochrome P450 enzyme, CYP330A1 enzyme - green crab, common shore crab	gi|328835626|dbj|AB594497.1|	89.47	4.00E-07	Pongo abelii CYP2D6 gene for cytochrome P450, partial cds	sp|P10634|CP2DQ_RAT	49.13	7.00E-44	Cytochrome P450 2D26
RL-all_c6934	1475	60	136	196	688.5351156	1854.97505	0.37	-1.429797643	Down	3.97E-13	4.69E-12	-	1412	3	1410	0.61	-	GO:0044424//intracellular part	GO:0046872//metal ion binding;GO:0016861//intramolecular oxidoreductase activity, interconverting aldoses and ketoses	GO:0019321//pentose metabolic process;GO:0006007//glucose catabolic process	ko00051//Fructose and mannose metabolism;ko01100//Metabolic pathways;ko00040//Pentose and glucuronate interconversions	gi|198431818|ref|XP_002125575.1|	68	1.24E-175	PREDICTED: similar to predicted protein [Ciona intestinalis]	gi|56248221|emb|CR660550.2|	79.65	2.00E-06	Tetraodon nigroviridis full-length cDNA	sp|Q9FKK7|XYLA_ARATH	58.52	3.00E-143	Xylose isomerase
RL-all_rep_c8422	863	44	100	144	862.9959252	2331.204586	0.37	-1.433649968	Down	6.10E-13	7.02E-12	-	1	822	822	0.62	-	-	-	-	-	-	-	-	-	-	-	-	-	-	-	-	-
RL-all_rep_c12076	1358	32	72	104	398.8568662	1066.654846	0.37	-1.419150398	Down	2.15E-13	2.60E-12	-	3	1322	1320	0.6	KOG0685/Coenzyme transport and metabolism ;/Flavin-containing amine oxidase	-	-	-	ko04146//Peroxisome	gi|307183354|gb|EFN70212.1|	28.96	1.78E-40	Peroxisomal N(1)-acetyl-spermine/spermidine oxidase [Camponotus floridanus]	-	-	-	-	sp|Q9NWM0|SMOX_HUMAN	24.83	9.00E-26	Spermine oxidase
RL-all_rep_c11494	547	32	72	104	990.2150356	2648.112032	0.37	-1.419150398	Down	2.15E-13	2.58E-12	-	545	3	543	0.51	KOG0397/Translation, ribosomal structure and biogenesis ;/60S ribosomal protein L11	GO:0030529//ribonucleoprotein complex	GO:0005198//structural molecule activity	GO:0010467//gene expression	ko03010//Ribosome	gi|91088517|ref|XP_971759.1|	84.12	4.20E-79	PREDICTED: similar to ribosomal protein L11e [Tribolium castaneum]	gi|49619148|gb|AY648841.1|	83.46	3.00E-39	Danio rerio 60S ribosomal protein L11 mRNA, complete cds	sp|P46222|RL11_DROME	81.18	7.00E-77	60S ribosomal protein L11
RL-all_rep_c8433	898	28	64	92	527.7746896	1433.82062	0.37	-1.441870475	Down	0	0	-	898	365	534	0.47	KOG3101/General function prediction only ;/Esterase D	GO:0031410//cytoplasmic vesicle	GO:0016790//thiolester hydrolase activity	-	ko00680//Methane metabolism;ko01120//Microbial metabolism in diverse environments	gi|260817264|ref|XP_002603507.1|	70.83	8.91E-116	hypothetical protein BRAFLDRAFT_79044 [Branchiostoma floridae]	gi|291408927|ref|XM_002720716.1|	93.55	4.00E-15	PREDICTED: Oryctolagus cuniculus esterase D/formylglutathione hydrolase-like (LOC100355655), mRNA	sp|P10768|ESTD_HUMAN	70.83	1.00E-106	S-formylglutathione hydrolase
RL-all_rep_c14062	563	16	36	52	481.0369664	1286.427426	0.37	-1.419150399	Down	3.00E-14	3.92E-13	-	200	562	363	0.58	-	-	-	-	-	gi|297490465|ref|XP_002698352.1|	39.18	5.57E-16	PREDICTED: hypothetical protein [Bos taurus]	gi|41059634|gb|AY466327.1|	99.3	0	Litopenaeus vannamei microsatellite TUMXLV9.100 sequence	-	-	-	-
RL-all_rep_c12513	261	16	36	52	1037.639127	2774.937321	0.37	-1.419150398	Down	3.00E-14	3.93E-13	-	10	261	252	0.44	KOG3498/Intracellular trafficking, secretion, and vesicular transport ;/Preprotein translocase, gamma subunit	GO:0031227//intrinsic to endoplasmic reticulum membrane	GO:0008320//protein transmembrane transporter activity	GO:0006605//protein targeting	ko03060//Protein export;ko05110//Vibrio cholerae infection;ko04145//Phagosome;ko04141//Protein processing in endoplasmic reticulum	gi|309267824|ref|XP_003084563.1|	62.12	1.94E-15	PREDICTED: protein transport protein Sec61 subunit gamma-like [Mus musculus]	gi|309269584|ref|XM_001480161.2|	85.71	2.00E-20	PREDICTED: Mus musculus predicted gene 4184 (Gm4184), mRNA	sp|Q66KU2|SC61G_XENLA	84.85	6.00E-16	Protein transport protein Sec61 subunit gamma
RL-all_rep_c12447	919	16	36	52	294.6940285	788.0942772	0.37	-1.419150398	Down	3.00E-14	3.93E-13	-	917	105	813	0.63	KOG3627/Amino acid transport and metabolism ;/Trypsin	-	GO:0008233//peptidase activity	-	ko04974//Protein digestion and absorption;ko04972//Pancreatic secretion;ko04080//Neuroactive ligand-receptor interaction	gi|2624387|emb|CAA71672.1|	89.3	2.74E-139	Chymotrypsin BI [Litopenaeus vannamei]	gi|184161264|gb|EU433385.1|	93.88	0	Fenneropenaeus chinensis chymotrypsin-like serine proteinase mRNA, complete cds	sp|Q00871|CTRB1_LITVA	99.63	9.00E-140	Chymotrypsin BI
RL-all_rep_c11511	1219	16	36	52	222.1688369	594.1416248	0.37	-1.419150398	Down	3.00E-14	3.91E-13	-	1217	3	1215	0.63	KOG1516/General function prediction only ;/Carboxylesterase and related proteins	-	GO:0004091//carboxylesterase activity	-	ko00983//Drug metabolism - other enzymes	gi|156541966|ref|XP_001599255.1|	45.15	1.68E-71	PREDICTED: similar to juvenile hormone esterase [Nasonia vitripennis]	-	-	-	-	sp|O00748|EST2_HUMAN	44.38	8.00E-60	Cocaine esterase
RL-all_c691	1036	16	36	52	261.4129461	699.091352	0.37	-1.419150398	Down	3.00E-14	3.92E-13	-	100	1035	936	0.62	-	-	-	-	-	-	-	-	-	-	-	-	-	-	-	-	-
RL-all_c4493	972	16	36	52	278.6253212	745.1220584	0.37	-1.419150398	Down	3.00E-14	3.92E-13	-	1	957	957	0.52	KOG3981/Nucleotide transport and metabolism ;/Deoxyribose-phosphate aldolase	GO:0044424//intracellular part	GO:0005488//binding;GO:0016832//aldehyde-lyase activity	GO:0009166//nucleotide catabolic process;GO:0009120	ko00030//Pentose phosphate pathway	gi|260825828|ref|XP_002607868.1|	70.44	6.71E-131	hypothetical protein BRAFLDRAFT_259692 [Branchiostoma floridae]	gi|195384089|ref|XM_002050715.1|	89.29	1.00E-06	Drosophila virilis GJ20036 (Dvir\GJ20036), mRNA	sp|Q3T0V9|DEOC_BOVIN	65.41	5.00E-123	Putative deoxyribose-phosphate aldolase
RL-all_c283	835	16	36	52	324.3398948	867.3756176	0.37	-1.419150398	Down	3.00E-14	3.94E-13	-	299	3	297	0.44	KOG0254/General function prediction only ;/Predicted transporter (major facilitator superfamily)	GO:0016020//membrane	GO:0005215//transporter activity	GO:0006810//transport	-	gi|167522164|ref|XP_001745420.1|	45.61	4.75E-07	hypothetical protein [Monosiga brevicollis MX1]	gi|241642054|ref|XM_002410977.1|	97.14	4.00E-06	Ixodes scapularis transporter, putative, mRNA	sp|A9ZSY2|TRET1_APILI	37.5	9.00E-06	Facilitated trehalose transporter Tret1
RL-all_c1272	1682	16	36	52	161.012968	430.5937224	0.37	-1.419150399	Down	3.00E-14	3.94E-13	-	102	677	576	0.46	-	-	-	-	-	gi|189239981|ref|XP_967601.2|	39.33	1.03E-06	PREDICTED: similar to AGAP011600-PA [Tribolium castaneum]	-	-	-	-	-	-	-	-
RL-all_c124	2102	16	36	52	128.8410144	344.5569176	0.37	-1.419150398	Down	3.00E-14	3.93E-13	-	3	1535	1533	0.57	KOG0443/Cytoskeleton ;/Actin regulatory proteins (gelsolin/villin family)	GO:0031252//cell leading edge;GO:0005856//cytoskeleton;GO:0042995//cell projection	GO:0003779//actin binding	GO:0051716//cellular response to stimulus;GO:0008064//regulation of actin polymerization or depolymerization;GO:0065003;GO:0048523//negative regulation of cellular process;GO:0016477//cell migration;GO:0030042//actin filament depolymerization	-	gi|291234067|ref|XP_002736967.1|	46.09	2.47E-130	PREDICTED: advillin-like [Saccoglossus kowalevskii]	gi|74005728|ref|XM_545642.2|	91.67	2.00E-06	PREDICTED: Canis familiaris similar to Villin 1 (VIL1), mRNA	sp|Q62468|VILI_MOUSE	44.21	5.00E-117	Villin-1
RL-all_rep_c13147	1337	36	84	120	455.761838	1263.976686	0.36	-1.471617818	Down	1.08E-13	1.34E-12	-	1336	2	1335	0.61	KOG1543/Posttranslational modification, protein turnover, chaperones ;/Cysteine proteinase Cathepsin L	GO:0000323//lytic vacuole	GO:0005515//protein binding;GO:0070011;GO:0043168	GO:0019538//protein metabolic process;GO:0032502//developmental process;GO:0042221//response to chemical stimulus	ko04142//Lysosome	gi|195971120|gb|ACG60902.1|	79.76	0	cathepsin C [Fenneropenaeus chinensis]	gi|309380135|gb|GU593247.1|	80.83	1.00E-34	Eriocheir sinensis cathepsin C mRNA, complete cds	sp|P80067|CATC_RAT	47.54	2.00E-101	Dipeptidyl peptidase 1
RL-all_rep_c8477	1637	24	56	80	248.158655	688.2251388	0.36	-1.471617818	Down	0	0	-	7	1176	1170	0.49	KOG1683/Lipid transport and metabolism ;/Hydroxyacyl-CoA dehydrogenase/enoyl-CoA hydratase	GO:0015630//microtubule cytoskeleton;GO:0005759//mitochondrial matrix	GO:0005488//binding;GO:0016491//oxidoreductase activity;GO:0016836//hydro-lyase activity	GO:0009062//fatty acid catabolic process	ko00930//Caprolactam degradation;ko00362//Benzoate degradation;ko00310//Lysine degradation;ko00071//Fatty acid metabolism;ko01120//Microbial metabolism in diverse environments;ko01100//Metabolic pathways;ko01040//Biosynthesis of unsaturated fatty acids;ko00627//Aminobenzoate degradation;ko00640//Propanoate metabolism;ko00380//Tryptophan metabolism;ko00280//Valine, leucine and isoleucine degradati…	gi|91083819|ref|XP_973530.1|	65.13	6.34E-175	PREDICTED: similar to hydroxyacyl-coenzyme A dehydrogenase [Tribolium castaneum]	gi|224587293|gb|BT072159.1|	84.33	3.00E-17	Salmo salar clone ssal-rgf-514-099 Trifunctional enzyme subunit alpha, mitochondrial precursor putative mRNA, pseudogene cds	sp|Q07ZP8|FADJ_SHEFN	41.53	3.00E-98	Fatty acid oxidation complex subunit alpha
RL-all_rep_c8460	538	24	56	80	755.0849784	2094.097681	0.36	-1.471617818	Down	0	0	-	538	218	321	0.45	-	-	GO:0043169//cation binding	-	-	gi|14547138|emb|CAC42504.1|	80.85	2.27E-21	metallothionein [Homarus americanus]	gi|312145145|gb|HQ259084.1|	85.41	8.00E-34	Penaeus monodon metallothionein mRNA, complete cds	sp|P29499|MT1_HOMAM	80.43	2.00E-21	Metallothionein-1
RL-all_rep_c8442	741	24	56	80	548.2263404	1520.411002	0.36	-1.471617818	Down	0	0	-	685	107	579	0.52	KOG1757/Chromatin structure and dynamics ;/Histone 2A	GO:0000785//chromatin;GO:0043231//intracellular membrane-bounded organelle	GO:0003676//nucleic acid binding	GO:0034728	ko05322//Systemic lupus erythematosus	gi|92430141|gb|ABE77334.1|	99.01	2.19E-51	histone variant H2A.Z [Hydroides elegans]	gi|56367317|emb|CR733482.2|	84.46	1.00E-54	Tetraodon nigroviridis full-length cDNA	sp|P08991|H2AV_STRPU	100	2.00E-50	Histone H2A.V (Fragment)
RL-all_rep_c11542	774	24	56	80	524.8523492	1455.587277	0.36	-1.471617818	Down	0	0	-	719	33	687	0.65	-	-	-	-	-	-	-	-	-	-	-	-	-	-	-	-	-
RL-all_c470	1298	24	56	80	312.9705072	867.9696088	0.36	-1.471617818	Down	0	0	-	1078	2	1077	0.55	KOG0254/General function prediction only ;/Predicted transporter (major facilitator superfamily)	-	-	-	-	gi|241642055|ref|XP_002411022.1|	38.36	4.09E-66	transporter, putative [Ixodes scapularis]	-	-	-	-	sp|Q8LBI9|EDL16_ARATH	37.44	2.00E-43	Sugar transporter ERD6-like 16
RL-all_rep_c13776	564	12	28	40	360.1380481	998.7806316	0.36	-1.471617818	Down	3.13E-11	2.15E-10	-	343	2	342	0.59	-	-	-	-	-	gi|297490460|ref|XP_002698349.1|	37.28	1.35E-14	PREDICTED: hypothetical protein [Bos taurus]	gi|41059634|gb|AY466327.1|	99.55	0	Litopenaeus vannamei microsatellite TUMXLV9.100 sequence	-	-	-	-
RL-all_rep_c13149	914	12	28	40	222.2296052	616.3154008	0.36	-1.471617818	Down	3.13E-11	2.15E-10	-	913	26	888	0.63	KOG3627/Amino acid transport and metabolism ;/Trypsin	-	GO:0008233//peptidase activity	-	ko04974//Protein digestion and absorption;ko04972//Pancreatic secretion;ko04080//Neuroactive ligand-receptor interaction	gi|461857|sp|Q00871.1|CTRB1_PENVA	87.82	3.68E-136	RecName: Full=Chymotrypsin BI; Flags: Precursor	gi|184161264|gb|EU433385.1|	93.76	0	Fenneropenaeus chinensis chymotrypsin-like serine proteinase mRNA, complete cds	sp|Q00871|CTRB1_LITVA	97.79	7.00E-137	Chymotrypsin BI
RL-all_rep_c12520	553	12	28	40	367.3017344	1018.647877	0.36	-1.471617818	Down	3.13E-11	2.15E-10	-	522	217	306	0.48	KOG4267/Function unknown ;/Predicted membrane protein	GO:0043231//intracellular membrane-bounded organelle;GO:0016020//membrane	-	-	-	gi|240848751|ref|NP_001155489.1|	63.53	1.89E-21	hypothetical protein LOC100161413 [Acyrthosiphon pisum]	-	-	-	-	sp|Q9CQN6|TM14C_MOUSE	67.9	8.00E-20	Transmembrane protein 14C
RL-all_rep_c12483	619	12	28	40	328.1387062	910.0359872	0.36	-1.471617818	Down	3.13E-11	2.14E-10	-	580	2	579	0.61	-	-	-	-	-	gi|122003881|gb|ABM65757.1|	35.76	2.88E-22	C-type lectin receptor [Portunus pelagicus]	-	-	-	-	-	-	-	-
RL-all_rep_c11664	578	12	28	40	351.4149812	974.5887132	0.36	-1.471617818	Down	3.13E-11	2.14E-10	-	544	2	543	0.44	-	GO:0016020//membrane	-	GO:0050896//response to stimulus;GO:0048666//neuron development	-	gi|158288016|ref|XP_309887.4|	24.36	1.07E-09	AGAP010823-PA [Anopheles gambiae str. PEST]	-	-	-	-	sp|P15278|FAS3_DROME	25	5.00E-08	Fasciclin-3
RL-all_c8070	1129	12	28	40	179.9095298	498.947986	0.36	-1.471617818	Down	3.13E-11	2.15E-10	-	1068	40	1029	0.59	KOG2232/Signal transduction mechanisms ;/Ceramidases	GO:0012505//endomembrane system;GO:0044459//plasma membrane part;GO:0031090//organelle membrane;GO:0043231//intracellular membrane-bounded organelle;GO:0016021//integral to membrane	GO:0016811//hydrolase activity, acting on carbon-nitrogen (but not peptide) bonds, in linear amides	GO:0046519	ko01100//Metabolic pathways;ko00600//Sphingolipid metabolism	gi|260832062|ref|XP_002610977.1|	60.49	4.70E-115	hypothetical protein BRAFLDRAFT_127904 [Branchiostoma floridae]	-	-	-	-	sp|Q9NR71|ASAH2_HUMAN	52.52	4.00E-91	Neutral ceramidase
RL-all_c546	584	12	28	40	347.8045533	964.5758152	0.36	-1.471617818	Down	3.13E-11	2.14E-10	-	1	582	582	0.57	KOG4297/Signal transduction mechanisms ; Defense mechanisms ;/C-type lectin	GO:0044464//cell part	GO:0005488//binding	GO:0009987//cellular process;GO:0022415;GO:0044419//interspecies interaction between organisms	ko04145//Phagosome;ko05162//Measles	gi|71159516|gb|AAZ29608.1|	79.31	1.67E-70	C-type lectin [Penaeus monodon]	gi|71159515|gb|DQ078266.1|	84.79	4.00E-122	Penaeus monodon C-type lectin (lec) mRNA, complete cds	sp|Q8HY10|CLC4M_NOMCO	28.26	6.00E-12	C-type lectin domain family 4 member M
RL-all_c1472	1381	12	28	40	147.0802745	407.9017208	0.36	-1.471617819	Down	3.13E-11	2.14E-10	-	1	1008	1008	0.48	KOG1950/Carbohydrate transport and metabolism ;/Glycosyl transferase, family 8 - glycogenin	GO:0044444//cytoplasmic part	GO:0016740//transferase activity	GO:0005977//glycogen metabolic process;GO:0019318//hexose metabolic process	-	gi|114052881|ref|NP_001039332.1|	50.3	2.34E-88	glycogenin-1 [Bos taurus]	gi|297470080|ref|XM_581517.5|	87.5	2.00E-06	PREDICTED: Bos taurus glycogenin 1-like (GYG2), mRNA	sp|P13280|GLYG_RABIT	49.25	5.00E-88	Glycogenin-1
RL-all_c136	931	12	28	40	218.1717069	605.0615212	0.36	-1.471617818	Down	3.13E-11	2.15E-10	-	197	931	735	0.62	KOG0504/General function prediction only ;/FOG: Ankyrin repeat	-	-	-	-	gi|115613210|ref|XP_789744.2|	62.07	8.73E-20	PREDICTED: similar to ankyrin 2,3/unc44 [Strongylocentrotus purpuratus]	-	-	-	-	sp|Q7ZT11|ANKR1_CHICK	48.65	3.00E-18	Ankyrin repeat domain-containing protein 1
RL-all_c1114	686	12	28	40	296.0901737	821.1549216	0.36	-1.471617818	Down	3.13E-11	2.14E-10	-	255	16	240	0.38	KOG3318/Function unknown ;/Predicted membrane protein	GO:0031224//intrinsic to membrane	-	-	-	gi|170073070|ref|XP_001870305.1|	71.88	5.73E-20	conserved hypothetical protein [Culex quinquefasciatus]	-	-	-	-	sp|Q5RC35|TMM85_PONAB	58.21	4.00E-15	Transmembrane protein 85
RL-all_c1063	1088	12	28	40	186.6892088	517.750254	0.36	-1.471617819	Down	3.13E-11	2.14E-10	-	36	905	870	0.5	-	-	-	-	-	gi|270002260|gb|EEZ98707.1|	25.34	2.24E-08	hypothetical protein TcasGA2_TC001247 [Tribolium castaneum]	-	-	-	-	-	-	-	-
RL-all_rep_c8235	1325	208	500	708	2657.139289	7591.809652	0.35	-1.514569963	Down	1.52E-12	1.09E-11	-	1325	150	1176	0.5	KOG0619/General function prediction only ;/FOG: Leucine rich repeat	-	-	-	ko04640//Hematopoietic cell lineage;ko04512//ECM-receptor interaction	gi|10336557|dbj|BAB13775.1|	28.99	1.08E-26	oxygenase [Oplophorus gracilorostris]	-	-	-	-	sp|P22792|CPN2_HUMAN	23.1	1.00E-08	Carboxypeptidase N subunit 2
RL-all_rep_c8256	894	148	352	500	2802.147945	7921.297588	0.35	-1.49920365	Down	0	0	-	733	2	732	0.6	KOG0867/Posttranslational modification, protein turnover, chaperones ;/Glutathione S-transferase	-	-	-	ko00980//Metabolism of xenobiotics by cytochrome P450;ko00480//Glutathione metabolism;ko00982//Drug metabolism - cytochrome P450	gi|148266446|gb|ABQ53631.1|	51.16	6.60E-50	glutathione S-transferase 3 [Choristoneura fumiferana]	gi|194901769|ref|XM_001980388.1|	91.49	4.00E-06	Drosophila erecta GG18817 (Dere\GG18817), mRNA	sp|Q9VG98|GSTT2_DROME	47.29	4.00E-43	Glutathione S-transferase D2
RL-all_rep_c8367	779	48	116	164	1042.967184	2995.79241	0.35	-1.522243891	Down	1.92E-13	2.35E-12	-	2	775	774	0.58	KOG3714/Posttranslational modification, protein turnover, chaperones ;/Meprin A metalloprotease	-	GO:0070011	-	ko04974//Protein digestion and absorption	gi|195109202|ref|XP_001999176.1|	46.64	4.57E-54	GI24368 [Drosophila mojavensis]	gi|326664629|ref|XM_003197806.1|	85.54	1.00E-08	PREDICTED: Danio rerio wu:fi19a06 (wu:fi19a06), mRNA	sp|Q19269|NAS14_CAEEL	42.71	8.00E-40	Zinc metalloproteinase nas-14
RL-all_rep_c13348	1416	32	76	108	382.5195087	1079.795525	0.35	-1.49715291	Down	2.15E-13	2.58E-12	-	50	1414	1365	0.63	KOG2806/Carbohydrate transport and metabolism ;/Chitinase	GO:0044421//extracellular region part	GO:0004553//hydrolase activity, hydrolyzing O-glycosyl compounds;GO:0030247//polysaccharide binding	GO:0006026	ko00520//Amino sugar and nucleotide sugar metabolism	gi|1256180|dbj|BAA12287.1|	77.38	0	chitinase [Marsupenaeus japonicus]	gi|195969367|gb|EU883591.1|	82.07	5.00E-170	Litopenaeus vannamei chitinase 1 precursor, mRNA, complete cds	sp|P36362|CHIT_MANSE	58.09	3.00E-139	Endochitinase
RL-all_c205	1274	32	76	108	425.1551212	1200.149501	0.35	-1.49715291	Down	2.15E-13	2.58E-12	-	3	1040	1038	0.46	KOG0643/Translation, ribosomal structure and biogenesis ; Signal transduction mechanisms ;/Translation initiation factor 3, subunit i (eIF-3i)/TGF-beta receptor-interacting protein (TRIP-1)	GO:0043234//protein complex;GO:0044444//cytoplasmic part;GO:0015630//microtubule cytoskeleton	GO:0008135//translation factor activity, nucleic acid binding	GO:0006412//translation	ko03013//RNA transport	gi|114051800|ref|NP_001040433.1|	63.75	7.62E-123	eukaryotic translation initiation factor 3 subunit I [Bombyx mori]	gi|73950457|ref|XM_535328.2|	82.27	6.00E-12	PREDICTED: Canis familiaris similar to Eukaryotic translation initiation factor 3 subunit 2 (eIF-3 beta) (eIF3 p36) (eIF3i) (TGF-beta receptor interacting protein 1) (TRIP-1) (LOC478152), mRNA	sp|Q1HPW4|EIF3I_BOMMO	63.75	1.00E-123	Eukaryotic translation initiation factor 3 subunit I
RL-all_rep_c8424	849	28	68	96	558.235184	1611.359363	0.35	-1.529333316	Down	0	0	-	2	847	846	0.6	-	-	-	-	-	-	-	-	-	-	-	-	-	-	-	-	-
RL-all_rep_c11510	984	28	68	96	481.64804	1390.288719	0.35	-1.529333316	Down	0	0	-	2	967	966	0.54	KOG4048/Function unknown ;/Uncharacterized conserved protein	GO:0043231//intracellular membrane-bounded organelle	-	-	-	gi|291384075|ref|XP_002708680.1|	54.17	2.14E-92	PREDICTED: Ester hydrolase C11orf54-like isoform 1 [Oryctolagus cuniculus]	-	-	-	-	sp|Q5U2Q3|CK054_RAT	54.07	7.00E-93	Ester hydrolase C11orf54 homolog
RL-all_c3625	1197	28	68	96	395.9412459	1142.893984	0.35	-1.529333316	Down	0	0	-	1196	186	1011	0.44	KOG2241/Translation, ribosomal structure and biogenesis ;/tRNA-binding protein	GO:0043231//intracellular membrane-bounded organelle;GO:0043234//protein complex;GO:0044444//cytoplasmic part	GO:0005102//receptor binding;GO:0042802//identical protein binding	GO:0001525//angiogenesis;GO:0042221//response to chemical stimulus;GO:0006412//translation;GO:0001935//endothelial cell proliferation;GO:0007154//cell communication;GO:0002252;GO:0006952//defense response	ko00450//Selenocompound metabolism;ko00970//Aminoacyl-tRNA biosynthesis	gi|242009689|ref|XP_002425615.1|	48.25	8.12E-71	methionyl-tRNA synthetase, putative [Pediculus humanus corporis]	gi|240849557|ref|NM_001162206.1|	85.19	3.00E-07	Acyrthosiphon pisum multisynthetase complex auxiliary component p43-like (LOC100165899), mRNA	sp|P31230|AIMP1_MOUSE	49.51	1.00E-66	Aminoacyl tRNA synthase complex-interacting multifunctional protein 1
RL-all_rep_c12097	797	20	48	68	424.755038	1211.64139	0.35	-1.512259803	Down	0	0	-	93	797	705	0.56	-	-	-	-	-	gi|115946910|ref|XP_001183192.1|	32.95	5.83E-20	PREDICTED: hypothetical protein, partial [Strongylocentrotus purpuratus]	-	-	-	-	sp|Q5ISC6|HEBP1_PIG	32.46	2.00E-18	Heme-binding protein 1
RL-all_rep_c11576	588	20	48	68	575.7308932	1642.309843	0.35	-1.512259803	Down	0	0	-	481	11	471	0.58	-	-	-	-	-	gi|297490465|ref|XP_002698352.1|	64.71	4.36E-18	PREDICTED: hypothetical protein [Bos taurus]	gi|41059634|gb|AY466327.1|	99.53	0	Litopenaeus vannamei microsatellite TUMXLV9.100 sequence	-	-	-	-
RL-all_c7977	2137	20	48	68	158.4135542	451.8849732	0.35	-1.512259803	Down	0	0	-	22	1656	1635	0.5	-	-	-	-	-	-	-	-	-	-	-	-	-	-	-	-	-
RL-all_c439	4064	64	160	224	266.5588702	792.0588812	0.34	-1.571153492	Down	4.53E-13	5.29E-12	-	3374	384	2991	0.56	KOG4475/General function prediction only ; Inorganic ion transport and metabolism ;/FOG: Immunoglobin and related proteins	-	-	-	-	gi|260818340|ref|XP_002604341.1|	29.86	3.00E-97	hypothetical protein BRAFLDRAFT_85431 [Branchiostoma floridae]	-	-	-	-	sp|Q0V8J4|G7C_BOVIN	29.08	4.00E-71	Protein G7c
RL-all_rep_c8393	941	32	80	112	575.6085276	1710.37582	0.34	-1.571153491	Down	2.15E-13	2.58E-12	-	1	921	921	0.48	KOG1680/Lipid transport and metabolism ;/Enoyl-CoA hydratase	GO:0044429//mitochondrial part;GO:0015630//microtubule cytoskeleton	GO:0005488//binding;GO:0016836//hydro-lyase activity	GO:0009062//fatty acid catabolic process	ko00930//Caprolactam degradation;ko00362//Benzoate degradation;ko00310//Lysine degradation;ko00071//Fatty acid metabolism;ko01120//Microbial metabolism in diverse environments;ko01100//Metabolic pathways;ko00627//Aminobenzoate degradation;ko00640//Propanoate metabolism;ko00380//Tryptophan metabolism;ko00280//Valine, leucine and isoleucine degradation;ko00410//beta-Alanine metabolism;ko01110//Bios…	gi|83318221|gb|AAI08622.1|	66.04	3.63E-94	LOC733431 protein [Xenopus laevis]	gi|325303373|tpg|BK007320.1|	81.82	2.00E-14	TPA: TPA_exp: Amblyomma variegatum enoyl-CoA hydratase mRNA, partial cds	sp|Q8BH95|ECHM_MOUSE	60.56	1.00E-87	Enoyl-CoA hydratase, mitochondrial
RL-all_c13	2412	32	80	112	224.5636917	667.2734852	0.34	-1.571153492	Down	2.15E-13	2.59E-12	-	1	891	891	0.39	KOG0047/Inorganic ion transport and metabolism ;/Catalase	-	GO:0005506//iron ion binding;GO:0004601//peroxidase activity	GO:0042743//hydrogen peroxide metabolic process;GO:0006950//response to stress	ko04146//Peroxisome;ko00680//Methane metabolism;ko01120//Microbial metabolism in diverse environments;ko01100//Metabolic pathways;ko00380//Tryptophan metabolism;ko05014//Amyotrophic lateral sclerosis (ALS)	gi|158866359|gb|ABW82155.1|	96.84	3.74E-162	catalase [Fenneropenaeus chinensis]	gi|158866358|gb|EU102287.1|	91.89	0	Fenneropenaeus chinensis catalase mRNA, complete cds	sp|Q9PWF7|CATA_GLARU	66.15	6.00E-103	Catalase
RL-all_rep_c8505	895	16	40	56	302.5964382	899.141702	0.34	-1.571153492	Down	0	0	-	97	894	798	0.49	KOG0118/General function prediction only ;/FOG: RRM domain	GO:0044427;GO:0016607//nuclear speck;GO:0005700//polytene chromosome;GO:0030529//ribonucleoprotein complex	GO:0003723//RNA binding;GO:0003677//DNA binding	GO:0000380//alternative nuclear mRNA splicing, via spliceosome;GO:0000087//M phase of mitotic cell cycle	ko03040//Spliceosome	gi|133256|sp|P21522.1|ROA1_SCHAM	61.64	3.06E-71	RecName: Full=Heterogeneous nuclear ribonucleoprotein A1, A2/B1 homolog	gi|56332192|emb|CR662080.2|	93.62	2.00E-08	Tetraodon nigroviridis full-length cDNA	sp|P21522|ROA1_SCHAM	65.3	6.00E-72	Heterogeneous nuclear ribonucleoprotein A1, A2/B1 homolog
RL-all_c8169	576	16	40	56	470.1802296	1397.10386	0.34	-1.571153491	Down	0	0	-	200	442	243	0.58	-	-	-	-	-	gi|242009491|ref|XP_002425519.1|	73.44	8.95E-17	conserved hypothetical protein [Pediculus humanus corporis]	gi|41059634|gb|AY466327.1|	97.89	0	Litopenaeus vannamei microsatellite TUMXLV9.100 sequence	-	-	-	-
RL-all_c5051	1250	16	40	56	216.6590498	643.7854584	0.34	-1.571153491	Down	0	0	-	1248	394	855	0.53	KOG3573/Cell cycle control, cell division, chromosome partitioning ;/Caspase, apoptotic cysteine protease	-	GO:0004175//endopeptidase activity	GO:0012501//programmed cell death;GO:0019538//protein metabolic process	-	gi|118421169|gb|ABK88280.1|	92.2	4.46E-152	CAP-3 [Litopenaeus vannamei]	gi|118421168|gb|DQ988351.1|	99.58	0	Litopenaeus vannamei CAP-3 (cap3) mRNA, complete cds	sp|P89116|CASP1_SPOFR	35.81	1.00E-29	Caspase-1
RL-all_c432	1584	16	40	56	170.9746289	508.0377672	0.34	-1.571153492	Down	0	0	-	2	1582	1581	0.58	KOG1192/Carbohydrate transport and metabolism ; Energy production and conversion ;/UDP-glucuronosyl and UDP-glucosyl transferase	-	-	-	ko00980//Metabolism of xenobiotics by cytochrome P450;ko00500//Starch and sucrose metabolism;ko00140//Steroid hormone biosynthesis;ko00514//Other types of O-glycan biosynthesis;ko00983//Drug metabolism - other enzymes;ko00860//Porphyrin and chlorophyll metabolism;ko01100//Metabolic pathways;ko00830//Retinol metabolism;ko00040//Pentose and glucuronate interconversions;ko00982//Drug metabolism - cy…	gi|91089911|ref|XP_972644.1|	33.87	1.47E-75	PREDICTED: similar to glucosyl/glucuronosyl transferases [Tribolium castaneum]	-	-	-	-	sp|O19103|UDB16_RABIT	32.91	2.00E-56	UDP-glucuronosyltransferase 2B16 (Fragment)
RL-all_c218	1378	16	40	56	196.5339711	583.985358	0.34	-1.571153492	Down	0	0	-	540	193	348	0.36	-	-	-	-	-	-	-	-	-	-	-	-	-	-	-	-	-
RL-all_rep_c8841	607	8	20	28	223.0838651	662.876296	0.34	-1.571153492	Down	3.28E-09	1.45E-08	-	607	236	372	0.45	KOG4244/Signal transduction mechanisms ;/Failed axon connections (fax) protein/glutathione S-transferase-like protein	-	-	-	-	gi|291223156|ref|XP_002731577.1|	46.67	3.36E-37	PREDICTED: hypothetical protein [Saccoglossus kowalevskii]	-	-	-	-	sp|Q5TGI0|CF168_HUMAN	37.65	1.00E-11	Uncharacterized protein C6orf168
RL-all_rep_c8775	553	8	20	28	244.867823	727.6056268	0.34	-1.571153492	Down	3.28E-09	1.45E-08	-	271	552	282	0.58	-	-	-	-	-	gi|242009491|ref|XP_002425519.1|	82.98	5.41E-13	conserved hypothetical protein [Pediculus humanus corporis]	gi|41059634|gb|AY466327.1|	97.67	0	Litopenaeus vannamei microsatellite TUMXLV9.100 sequence	-	-	-	-
RL-all_rep_c8685	1216	8	20	28	111.3584754	330.8930194	0.34	-1.571153492	Down	3.28E-09	1.44E-08	-	1	936	936	0.46	KOG0331/RNA processing and modification ;/ATP-dependent RNA helicase	GO:0043231//intracellular membrane-bounded organelle	GO:0003676//nucleic acid binding;GO:0042623//ATPase activity, coupled;GO:0004386//helicase activity;GO:0032559	GO:0009207;GO:0010467//gene expression	ko03040//Spliceosome	gi|134025992|gb|AAI35356.1|	76.34	3.81E-148	LOC549535 protein [Xenopus (Silurana) tropicalis]	gi|306417156|emb|FR687022.1|	86.41	3.00E-41	Cancer pagurus partial mRNA for putative DEAD box ATP-dependent RNA helicase (ddx gene)	sp|Q4R6M5|DDX5_MACFA	62.99	4.00E-141	Probable ATP-dependent RNA helicase DDX5
RL-all_rep_c8672	514	8	20	28	263.4472881	782.8130576	0.34	-1.571153492	Down	3.28E-09	1.44E-08	-	175	447	273	0.59	-	-	-	-	-	gi|242009491|ref|XP_002425519.1|	43.7	1.40E-14	conserved hypothetical protein [Pediculus humanus corporis]	gi|41059634|gb|AY466327.1|	99.06	0	Litopenaeus vannamei microsatellite TUMXLV9.100 sequence	-	-	-	-
RL-all_rep_c8656	492	8	20	28	275.2274514	817.8168936	0.34	-1.571153492	Down	3.28E-09	1.44E-08	-	175	492	318	0.59	-	-	-	-	-	gi|118083774|ref|XP_001231536.1|	63.27	5.22E-16	PREDICTED: similar to Ac1147 [Gallus gallus]	gi|41059634|gb|AY466327.1|	98.13	0	Litopenaeus vannamei microsatellite TUMXLV9.100 sequence	-	-	-	-
RL-all_rep_c14268	552	8	20	28	245.3114241	728.9237528	0.34	-1.571153492	Down	3.28E-09	1.44E-08	-	354	1	354	0.58	-	-	-	-	-	gi|242009491|ref|XP_002425519.1|	52.69	8.35E-14	conserved hypothetical protein [Pediculus humanus corporis]	gi|41059634|gb|AY466327.1|	99.3	0	Litopenaeus vannamei microsatellite TUMXLV9.100 sequence	-	-	-	-
RL-all_rep_c13205	878	8	20	28	154.2276835	458.2755256	0.34	-1.571153491	Down	3.28E-09	1.44E-08	-	17	727	711	0.58	KOG3867/General function prediction only ;/Sulfatase	-	GO:0016788//hydrolase activity, acting on ester bonds	-	ko00531//Glycosaminoglycan degradation;ko04142//Lysosome;ko01100//Metabolic pathways	gi|189230138|ref|NP_001121393.1|	56.57	4.29E-71	galactosamine (N-acetyl)-6-sulfate sulfatase [Xenopus (Silurana) tropicalis]	gi|326927529|ref|XM_003209897.1|	88.89	1.00E-05	PREDICTED: Meleagris gallopavo n-acetylgalactosamine-6-sulfatase-like (LOC100543323), mRNA	sp|Q32KJ6|GALNS_RAT	54.86	3.00E-70	N-acetylgalactosamine-6-sulfatase
RL-all_rep_c13202	617	8	20	28	219.4682433	652.1327576	0.34	-1.571153491	Down	3.28E-09	1.43E-08	-	542	3	540	0.63	KOG3649/General function prediction only ;/FOG: Kazal-type serine protease inhibitor domain	-	-	-	ko04512//ECM-receptor interaction	gi|298684196|gb|ADI96224.1|	59.02	5.56E-48	Kazal-type serine proteinase inhibitor 4 [Procambarus clarkii]	-	-	-	-	sp|P82968|MCPI_MELCP	33.33	4.00E-14	Four-domain proteases inhibitor
RL-all_rep_c13198	788	8	20	28	171.8425204	510.6166392	0.34	-1.571153492	Down	3.28E-09	1.44E-08	-	1	765	765	0.66	KOG3509/Posttranslational modification, protein turnover, chaperones ;/Basement membrane-specific heparan sulfate proteoglycan (HSPG) core protein	-	-	-	-	gi|225711044|gb|ACO11368.1|	39.91	2.54E-44	Insulin-like growth factor-binding protein 7 precursor [Caligus rogercresseyi]	-	-	-	-	sp|Q96I82|KAZD1_HUMAN	37.55	2.00E-39	Kazal-type serine protease inhibitor domain-containing protein 1
RL-all_rep_c13067	1060	8	20	28	127.7470812	379.5904826	0.34	-1.571153492	Down	3.28E-09	1.44E-08	-	1	1059	1059	0.59	KOG0685/Coenzyme transport and metabolism ;/Flavin-containing amine oxidase	-	-	-	-	gi|156538783|ref|XP_001607913.1|	26.12	8.43E-21	PREDICTED: similar to amine oxidase [Nasonia vitripennis]	-	-	-	-	sp|Q9NWM0|SMOX_HUMAN	26.61	1.00E-09	Spermine oxidase
RL-all_rep_c12871	496	8	20	28	273.0078752	811.221596	0.34	-1.571153492	Down	3.28E-09	1.43E-08	-	3	182	180	0.36	KOG1411/Amino acid transport and metabolism ;/Aspartate aminotransferase/Glutamic oxaloacetic transaminase AAT1/GOT2	GO:0032991//macromolecular complex;GO:0019866//organelle inner membrane;GO:0044429//mitochondrial part;GO:0043025//neuronal cell body	GO:0008483//transaminase activity;GO:0042802//identical protein binding;GO:0008289//lipid binding;GO:0031406//carboxylic acid binding;GO:0048037//cofactor binding	GO:0006103//2-oxoglutarate metabolic process;GO:0009064//glutamine family amino acid metabolic process;GO:0006869//lipid transport;GO:0006006//glucose metabolic process;GO:0006531//aspartate metabolic process;GO:0010033//response to organic substance	ko00400//Phenylalanine, tyrosine and tryptophan biosynthesis;ko00330//Arginine and proline metabolism;ko00360//Phenylalanine metabolism;ko00710//Carbon fixation in photosynthetic organisms;ko00270//Cysteine and methionine metabolism;ko01120//Microbial metabolism in diverse environments;ko01100//Metabolic pathways;ko00950//Isoquinoline alkaloid biosynthesis;ko00350//Tyrosine metabolism;ko00960//Tr…	gi|91084123|ref|XP_967224.1|	80	7.87E-17	PREDICTED: similar to aspartate aminotransferase [Tribolium castaneum]	-	-	-	-	sp|P00508|AATM_CHICK	78	2.00E-17	Aspartate aminotransferase, mitochondrial
RL-all_rep_c12848	692	8	20	28	195.6819452	581.4536296	0.34	-1.571153492	Down	3.28E-09	1.44E-08	-	690	1	690	0.56	KOG3126/Inorganic ion transport and metabolism ;/Porin/voltage-dependent anion-selective channel protein	GO:0015630//microtubule cytoskeleton;GO:0031966//mitochondrial membrane;GO:0016021//integral to membrane	GO:0005244//voltage-gated ion channel activity	GO:0006811//ion transport;GO:0007005//mitochondrion organization;GO:0046907//intracellular transport;GO:0007165//signal transduction;GO:0003006//developmental process involved in reproduction	ko04020//Calcium signaling pathway;ko05012//Parkinson's disease;ko05016//Huntington's disease	gi|307352167|gb|ADJ94951.2|	93.89	2.63E-121	voltage-dependent anion-selective channel [Eriocheir sinensis]	gi|213511880|ref|NM_001139621.1|	90.7	6.00E-20	Salmo salar voltage-dependent anion channel 3 (vdac3), mRNA	sp|Q94920|VDAC_DROME	60.87	9.00E-80	Voltage-dependent anion-selective channel
RL-all_rep_c12819	980	8	20	28	138.1754144	410.5774608	0.34	-1.571153492	Down	3.28E-09	1.44E-08	-	352	969	618	0.47	KOG2741/Carbohydrate transport and metabolism ; Secondary metabolites biosynthesis, transport and catabolism ;/Dimeric dihydrodiol dehydrogenase	-	GO:0003824//catalytic activity	-	ko00980//Metabolism of xenobiotics by cytochrome P450;ko00040//Pentose and glucuronate interconversions	gi|307168876|gb|EFN61800.1|	48.29	7.09E-52	Trans-1,2-dihydrobenzene-1,2-diol dehydrogenase [Camponotus floridanus]	gi|115382570|gb|DQ858900.1|	97.92	7.00E-88	Litopenaeus vannamei clone c002 C-type lectin 1-like mRNA, complete sequence	sp|Q642M9|DHDH_DANRE	40.98	3.00E-43	Trans-1,2-dihydrobenzene-1,2-diol dehydrogenase
RL-all_rep_c12498	625	8	20	28	216.6590498	643.7854584	0.34	-1.571153491	Down	3.28E-09	1.44E-08	-	133	579	447	0.44	-	-	-	-	-	-	-	-	-	-	-	-	-	-	-	-	-
RL-all_rep_c12192	534	8	20	28	253.5803485	753.4942164	0.34	-1.571153492	Down	3.28E-09	1.43E-08	-	320	33	288	0.36	-	-	-	-	-	-	-	-	-	-	-	-	-	-	-	-	-
RL-all_rep_c12075	690	8	20	28	196.2491393	583.1390024	0.34	-1.571153492	Down	3.28E-09	1.45E-08	-	2	451	450	0.54	-	-	-	-	-	-	-	-	-	-	-	-	-	-	-	-	-
RL-all_rep_c11790	565	8	20	28	239.6670904	712.152056	0.34	-1.571153492	Down	3.28E-09	1.44E-08	-	393	1	393	0.58	-	-	-	-	-	gi|242009491|ref|XP_002425519.1|	54.64	2.49E-16	conserved hypothetical protein [Pediculus humanus corporis]	gi|41059634|gb|AY466327.1|	99.06	0	Litopenaeus vannamei microsatellite TUMXLV9.100 sequence	-	-	-	-
RL-all_rep_c11789	832	8	20	28	162.7546948	483.6128744	0.34	-1.571153491	Down	3.28E-09	1.44E-08	-	54	611	558	0.65	-	-	-	-	-	gi|83282419|ref|XP_729762.1|	59.18	6.18E-12	senescence-associated protein [Plasmodium yoelii yoelii str. 17XNL]	gi|56968030|gb|AY859576.1|	96.81	4.00E-132	Gaetice depressus 28S ribosomal RNA gene, partial sequence	-	-	-	-
RL-all_rep_c11729	560	8	20	28	241.8069752	718.5105564	0.34	-1.571153492	Down	3.28E-09	1.45E-08	-	243	560	318	0.58	-	-	-	-	-	gi|118083774|ref|XP_001231536.1|	65.31	2.01E-16	PREDICTED: similar to Ac1147 [Gallus gallus]	gi|41059634|gb|AY466327.1|	99.3	0	Litopenaeus vannamei microsatellite TUMXLV9.100 sequence	-	-	-	-
RL-all_rep_c11612	860	8	20	28	157.4557048	467.8673392	0.34	-1.571153492	Down	3.28E-09	1.43E-08	-	858	1	858	0.59	-	-	-	-	-	-	-	-	-	gi|117574333|gb|EF035133.1|	91.4	7.00E-17	Pandalus platyceros 18S ribosomal RNA gene, partial sequence; internal transcribed spacer 1, 5.8S ribosomal RNA gene, and internal transcribed spacer 2, complete sequence; and 28S ribosomal RNA gene, partial sequence	-	-	-	-
RL-all_c955	614	8	20	28	220.5405637	655.3190744	0.34	-1.571153492	Down	3.28E-09	1.45E-08	-	1	612	612	0.45	KOG3124/Amino acid transport and metabolism ;/Pyrroline-5-carboxylate reductase	-	GO:0003824//catalytic activity	GO:0008152//metabolic process	ko00330//Arginine and proline metabolism;ko01100//Metabolic pathways;ko01110//Biosynthesis of secondary metabolites	gi|91077326|ref|XP_974776.1|	47.57	1.27E-46	PREDICTED: similar to GA19292-PA [Tribolium castaneum]	-	-	-	-	sp|Q5R9X6|P5CR1_PONAB	43.48	1.00E-38	Pyrroline-5-carboxylate reductase 1, mitochondrial
RL-all_c8163	785	8	20	28	172.4992434	512.5680404	0.34	-1.571153492	Down	3.28E-09	1.44E-08	-	1	783	783	0.6	-	-	-	-	-	gi|198453666|ref|XP_001359287.2|	32.14	1.08E-10	GA16006 [Drosophila pseudoobscura pseudoobscura]	-	-	-	-	-	-	-	-
RL-all_c760	574	8	20	28	235.9092441	700.9859088	0.34	-1.571153492	Down	3.28E-09	1.44E-08	-	85	270	186	0.27	-	-	-	-	-	-	-	-	-	-	-	-	-	-	-	-	-
RL-all_c738	589	8	20	28	229.9013686	683.1339756	0.34	-1.571153492	Down	3.28E-09	1.44E-08	-	150	368	219	0.46	-	-	-	-	-	-	-	-	-	-	-	-	-	-	-	-	-
RL-all_c382	893	8	20	28	151.6370729	450.5777284	0.34	-1.571153491	Down	3.28E-09	1.44E-08	-	3	575	573	0.49	-	-	-	-	-	gi|47216994|emb|CAG04936.1|	34.44	5.85E-06	unnamed protein product [Tetraodon nigroviridis]	-	-	-	-	-	-	-	-
RL-all_c279	787	8	20	28	172.0608718	511.2654532	0.34	-1.571153492	Down	3.28E-09	1.44E-08	-	12	605	594	0.58	-	-	-	-	-	-	-	-	-	-	-	-	-	-	-	-	-
RL-all_c182	1420	8	20	28	95.36049724	283.3562758	0.34	-1.571153492	Down	3.28E-09	1.43E-08	-	1418	231	1188	0.59	KOG0061/Secondary metabolites biosynthesis, transport and catabolism ;/Transporter, ABC superfamily (Breast cancer resistance protein)	GO:0031982//vesicle;GO:0016021//integral to membrane	GO:0042626//ATPase activity, coupled to transmembrane movement of substances	GO:0007619//courtship behavior;GO:0035071//salivary gland cell autophagic cell death;GO:0009639//response to red or far red light;GO:0046666//retinal cell programmed cell death;GO:0007611//learning or memory;GO:0042981//regulation of apoptosis;GO:0006508//proteolysis;GO:0006726//eye pigment biosynthetic process;GO:0012502//induction of programmed cell death;GO:0032446//protein modification by sma…	ko04976//Bile secretion;ko02010//ABC transporters	gi|223954134|gb|ACN30234.1|	99.72	0	ATP binding cassette transmembrane transporter [Litopenaeus vannamei]	gi|317142687|gb|HQ650202.1|	90.78	0	Fenneropenaeus chinensis ATP-binding cassette transmembrane transporter mRNA, complete cds	sp|Q17320|WHITE_CERCA	50.49	6.00E-101	Protein white
RL-all_c1458	1451	8	20	28	93.32316064	277.302489	0.34	-1.571153492	Down	3.28E-09	1.44E-08	-	261	1211	951	0.42	KOG1800/Nucleotide transport and metabolism ;/Ferredoxin/adrenodoxin reductase	GO:0043231//intracellular membrane-bounded organelle	GO:0050662//coenzyme binding;GO:0003824//catalytic activity;GO:0000166//nucleotide binding	GO:0044237//cellular metabolic process;GO:0008202//steroid metabolic process	-	gi|291221867|ref|XP_002730940.1|	43.91	4.11E-92	PREDICTED: ferredoxin reductase-like [Saccoglossus kowalevskii]	-	-	-	-	sp|P82861|ADRO_SALFO	45.92	1.00E-88	NADPH:adrenodoxin oxidoreductase, mitochondrial
RL-all_c1417	964	8	20	28	140.4687822	417.3920244	0.34	-1.571153492	Down	3.28E-09	1.44E-08	-	963	1	963	0.47	KOG0748/General function prediction only ; Signal transduction mechanisms ;/Predicted membrane proteins, contain hemolysin III domain	GO:0031224//intrinsic to membrane	GO:0004871//signal transducer activity	GO:0007165//signal transduction;GO:0006631//fatty acid metabolic process	ko04920//Adipocytokine signaling pathway	gi|66525845|ref|XP_623057.1|	69.68	3.07E-128	PREDICTED: similar to CG5315-PA, isoform A [Apis mellifera]	gi|299886621|emb|FP925487.1|	90	3.00E-16	Acyrthosiphon pisum mRNA, clone: ACI0AAF49YD11, full-insert cDNA sequence based on ESTs (5'-EST:ACI0AAF49YD11AAM1, 3'-EST ACI2AAF8YI01BBM1)	sp|Q9VCY8|ADRL_DROME	70.65	2.00E-123	ADIPOR-like receptor CG5315
RL-all_c1409	681	8	20	28	198.8427402	590.8456852	0.34	-1.571153492	Down	3.28E-09	1.44E-08	-	2	679	678	0.48	KOG0430/Nucleotide transport and metabolism ;/Xanthine dehydrogenase	-	GO:0005488//binding	-	ko00230//Purine metabolism;ko04146//Peroxisome;ko00983//Drug metabolism - other enzymes;ko01120//Microbial metabolism in diverse environments;ko01100//Metabolic pathways;ko00232//Caffeine metabolism;ko00906//Carotenoid biosynthesis;ko01110//Biosynthesis of secondary metabolites	gi|158295570|ref|XP_001688830.1|	43.86	6.59E-45	AGAP006220-PA [Anopheles gambiae str. PEST]	-	-	-	-	sp|Q7G9P4|ALDO3_ARATH	43.18	1.00E-33	Abscisic-aldehyde oxidase
RL-all_c1382	1000	8	20	28	135.4119061	402.3659116	0.34	-1.571153492	Down	3.28E-09	1.43E-08	-	958	32	927	0.46	KOG1566/Function unknown ;/Conserved protein Mo25	-	-	-	ko04150//mTOR signaling pathway	gi|58381599|ref|XP_311350.2|	81.79	1.46E-141	AGAP000812-PA [Anopheles gambiae str. PEST]	gi|241999093|ref|XM_002434145.1|	83.61	1.00E-12	Ixodes scapularis protein Mo25, putative, mRNA	sp|P91891|MO25_DROME	76.19	5.00E-129	Protein Mo25
RL-all_c1380	789	8	20	28	171.6247226	509.9694696	0.34	-1.571153491	Down	3.28E-09	1.43E-08	-	194	472	279	0.38	-	-	-	-	-	-	-	-	-	-	-	-	-	-	-	-	-
[truncated: 465 more rows]
