# Supplementary material for: Transcriptome Analysis of Pacific White Shrimp (Litopenaeus vannamei) Hepatopancreas in Response to Taura Syndrome Virus (TSV) Experimental Infection
Source: PLoS One. 2013 Feb 28;8(2):e57515. doi: 10.1371/journal.pone.0057515 (PMC3585375; doi:10.1371/journal.pone.0057515)
Supplement: Table S7 — Statistics of microsatellites. (XLS) [file pone.0057515.s007.xls]

ID	SSR nr.	SSR type	SSR	size	start	end
RL-all_c1	1	p2	(TG)11	22	3186	3207
RL-all_c11	1	p1	(A)10	10	63	72
RL-all_c11	2	p2	(AT)6	12	1294	1305
RL-all_c13	1	p1	(T)10	10	1040	1049
RL-all_c13	2	p2	(AT)6	12	1191	1202
RL-all_c16	1	p2	(GA)6	12	1410	1421
RL-all_c17	1	p3	(CCG)5	15	1919	1933
RL-all_c21	1	p1	(T)11	11	92	102
RL-all_c25	1	p1	(T)12	12	1110	1121
RL-all_c27	1	p3	(ATT)7	21	1726	1746
RL-all_c30	1	p3	(CGA)6	18	1547	1564
RL-all_c36	1	p2	(TA)6	12	343	354
RL-all_c38	1	p3	(CTT)5	15	448	462
RL-all_c57	1	p1	(A)12	12	565	576
RL-all_c58	1	p3	(GAG)5	15	1873	1887
RL-all_c59	1	p2	(GA)6	12	1084	1095
RL-all_c62	1	p3	(GGA)5	15	173	187
RL-all_c64	1	p2	(AT)11	22	20	41
RL-all_c67	1	p2	(AC)8	16	124	139
RL-all_c67	2	p3	(GGA)5	15	2453	2467
RL-all_c70	1	p3	(TCA)5	15	1566	1580
RL-all_c80	1	p1	(A)10	10	804	813
RL-all_c83	1	p3	(AGA)5	15	1570	1584
RL-all_c91	1	p2	(CT)7	14	301	314
RL-all_c91	2	p1	(A)10	10	526	535
RL-all_c100	1	p3	(AAG)6	18	244	261
RL-all_c101	1	p1	(A)10	10	1489	1498
RL-all_c105	1	p1	(T)10	10	664	673
RL-all_c107	1	p3	(AGC)5	15	1565	1579
RL-all_c112	1	p3	(AAT)6	18	71	88
RL-all_c114	1	p2	(TA)6	12	2294	2305
RL-all_c123	1	p2	(AT)6	12	309	320
RL-all_c125	1	p3	(CTG)5	15	249	263
RL-all_c133	1	p3	(TCC)5	15	657	671
RL-all_c143	1	p2	(TC)6	12	35	46
RL-all_c145	1	p3	(GAG)6	18	355	372
RL-all_c146	1	p1	(A)10	10	766	775
RL-all_c159	1	p2	(AT)6	12	1035	1046
RL-all_c162	1	p3	(CGG)6	18	627	644
RL-all_c162	2	c	(T)10agtcgattttagagacgttttttgcgtgacaccctattatctgcgccaaagtttcaggagc(T)10	81	1071	1151
RL-all_c168	1	c	(TC)8tt(TC)26g(TC)52	175	859	1033
RL-all_c175	1	p1	(A)12	12	431	442
RL-all_c178	1	p1	(T)10	10	983	992
RL-all_c187	1	p3	(GAG)6	18	814	831
RL-all_c197	1	p3	(CTC)5	15	345	359
RL-all_c209	1	p3	(GCG)5	15	243	257
RL-all_c212	1	p1	(A)10	10	405	414
RL-all_c213	1	p2	(AT)13	26	950	975
RL-all_c222	1	p1	(A)14	14	425	438
RL-all_c233	1	p2	(TA)8	16	605	620
RL-all_c235	1	c	(T)10atttactatcatcatagatatttttattcc(T)13	53	1277	1329
RL-all_c237	1	p1	(C)12	12	400	411
RL-all_c241	1	p1	(T)13	13	1081	1093
RL-all_c250	1	p3	(TAA)6	18	770	787
RL-all_c252	1	p3	(GCT)6	18	781	798
RL-all_c266	1	p1	(C)11	11	641	651
RL-all_c279	1	p2	(TC)7	14	108	121
RL-all_c289	1	p3	(AGC)6	18	624	641
RL-all_c297	1	p1	(T)17	17	410	426
RL-all_c302	1	p2	(TG)6	12	932	943
RL-all_c315	1	p3	(TCT)5	15	397	411
RL-all_c320	1	p2	(TC)7	14	884	897
RL-all_c332	1	p3	(GGA)5	15	208	222
RL-all_c333	1	p3	(GCC)5	15	737	751
RL-all_c334	1	p1	(T)11	11	314	324
RL-all_c340	1	p2	(AT)6	12	1095	1106
RL-all_c342	1	p1	(G)10	10	527	536
RL-all_c349	1	p1	(A)10	10	367	376
RL-all_c360	1	p3	(TTA)22	66	45	110
RL-all_c394	1	p3	(TCG)5	15	669	683
RL-all_c395	1	p1	(T)12	12	576	587
RL-all_c400	1	p1	(A)12	12	649	660
RL-all_c406	1	p3	(GGA)5	15	107	121
RL-all_c411	1	p3	(GGC)5	15	50	64
RL-all_c416	1	p1	(T)11	11	279	289
RL-all_c433	1	p3	(TTC)5	15	142	156
RL-all_c439	1	c	(TAAT)9tgaattaggacatccccgagcatagggtaaa(TAAT)5	87	290	376
RL-all_c447	1	p2	(TG)6	12	45	56
RL-all_c456	1	p2	(AT)6	12	15	26
RL-all_c461	1	c	(GAA)6(GAG)6	36	513	548
RL-all_c489	1	p1	(A)11	11	82	92
RL-all_c489	2	p1	(T)10	10	337	346
RL-all_c493	1	p1	(T)11	11	771	781
RL-all_c510	1	p1	(T)11	11	1760	1770
RL-all_c514	1	c	(AT)10(AG)25	70	600	669
RL-all_c518	1	c	(CGA)6accacgtcctcttc(CGA)5	47	2666	2712
RL-all_c525	1	p2	(GT)21	42	1	42
RL-all_c525	2	p1	(T)11	11	546	556
RL-all_c533	1	p2	(TG)6	12	935	946
RL-all_c549	1	p2	(TA)9	18	45	62
RL-all_c550	1	p2	(AT)7	14	47	60
RL-all_c562	1	p2	(TA)7	14	358	371
RL-all_c582	1	p2	(TC)8	16	740	755
RL-all_c583	1	p3	(GAT)5	15	395	409
RL-all_c584	1	p1	(T)14	14	415	428
RL-all_c589	1	p2	(TA)6	12	587	598
RL-all_c591	1	p3	(GGC)5	15	527	541
RL-all_c595	1	p2	(CT)6	12	356	367
RL-all_c602	1	p1	(T)10	10	536	545
RL-all_c610	1	p3	(AGA)5	15	147	161
RL-all_c630	1	p1	(A)10	10	611	620
RL-all_c639	1	c	(GA)8ggag(GA)16	52	551	602
RL-all_c648	1	p3	(TAT)5	15	814	828
RL-all_c690	1	p1	(A)10	10	339	348
RL-all_c699	1	p1	(T)11	11	555	565
RL-all_c703	1	p2	(TA)7	14	19	32
RL-all_c705	1	p2	(TC)6	12	577	588
RL-all_c711	1	p2	(TA)6	12	344	355
RL-all_c727	1	p3	(GGA)6	18	572	589
RL-all_c728	1	p1	(T)11	11	378	388
RL-all_c767	1	p2	(TC)9	18	425	442
RL-all_c784	1	p2	(AT)7	14	38	51
RL-all_c794	1	p2	(AC)6	12	517	528
RL-all_c805	1	p1	(T)10	10	319	328
RL-all_c816	1	c*	(TC)7t(TC)24tact(CTA)6(TACG)16*	147	427	573
RL-all_c830	1	p3	(AGC)7	21	830	850
RL-all_c839	1	p1	(T)10	10	449	458
RL-all_c854	1	c	(A)10taaataaaaatcctctccattatataatgtc(CT)13	67	792	858
RL-all_c863	1	c	(AT)6(GT)75a(GT)21	205	227	431
RL-all_c864	1	p1	(A)11	11	186	196
RL-all_c884	1	p2	(CT)8	16	88	103
RL-all_c892	1	p1	(A)15	15	436	450
RL-all_c899	1	p3	(GCT)5	15	121	135
RL-all_c904	1	p3	(TCA)6	18	49	66
RL-all_c909	1	p2	(AT)7	14	488	501
RL-all_c924	1	c	(TGTA)10tatatgcatatatacatgcacacacacgcccacacaaatgtacagatggacaacattcttctccactgctccttatcatcaaaaaaaan(A)11	140	662	801
RL-all_c938	1	p3	(TAA)5	15	151	165
RL-all_c939	1	p3	(GCA)5	15	290	304
RL-all_c946	1	p3	(GCG)6	18	15	32
RL-all_c959	1	p3	(CTG)5	15	280	294
RL-all_c990	1	p3	(ATG)5	15	687	701
RL-all_c992	1	p3	(GTA)5	15	142	156
RL-all_c1001	1	p5	(GGTTA)6	30	124	153
RL-all_c1015	1	p2	(AT)8	16	1	16
RL-all_c1016	1	p2	(GT)7	14	290	303
RL-all_c1016	2	p2	(TC)12	24	431	454
RL-all_c1045	1	p2	(AC)9	18	3	20
RL-all_c1058	1	p3	(TCC)5	15	882	896
RL-all_c1069	1	p2	(TC)7	14	259	272
RL-all_c1093	1	p1	(A)10	10	770	779
RL-all_c1111	1	p3	(GGT)6	18	250	267
RL-all_c1137	1	p1	(A)10	10	740	749
RL-all_c1145	1	p1	(A)10	10	226	235
RL-all_c1152	1	p1	(T)12	12	613	624
RL-all_c1153	1	p1	(A)11	11	768	778
RL-all_c1157	1	p2	(AC)6	12	269	280
RL-all_c1165	1	p4	(TTTC)5	20	630	649
RL-all_c1176	1	p2	(GA)7	14	84	97
RL-all_c1185	1	p1	(T)10	10	308	317
RL-all_c1186	1	p3	(CAG)5	15	445	459
RL-all_c1191	1	p2	(GA)6	12	194	205
RL-all_c1198	1	c	(A)10gtgtgaaagactctctgggctgtatcaatgataactaaatacattctagcatagtatacctttatact(A)13	91	287	377
RL-all_c1222	1	c	(AAT)6aaataatg(ATA)5	41	239	279
RL-all_c1223	1	p1	(A)10	10	96	105
RL-all_c1230	1	p2	(AT)6	12	596	607
RL-all_c1234	1	p3	(CTG)7	21	69	89
RL-all_c1237	1	p3	(TCT)5	15	528	542
RL-all_c1241	1	p3	(GAG)6	18	105	122
RL-all_c1250	1	p3	(ATT)5	15	3022	3036
RL-all_c1252	1	p2	(AT)7	14	104	117
RL-all_c1252	2	p2	(AT)6	12	444	455
RL-all_c1263	1	p3	(AAT)7	21	22	42
RL-all_c1271	1	p3	(ACC)6	18	428	445
RL-all_c1295	1	p1	(T)13	13	616	628
RL-all_c1303	1	p2	(AT)6	12	989	1000
RL-all_c1310	1	c	(T)11gcaatgctctccttgctgtgaatattatggacttattttttctc(T)10	65	81	145
RL-all_c1318	1	p3	(CAG)8	24	9	32
RL-all_c1339	1	p1	(T)12	12	352	363
RL-all_c1354	1	c	(T)11gaaaacaaagaccaagttaaccgttcttttagaagagccttggagagg(GA)6	71	484	554
RL-all_c1368	1	p1	(T)13	13	371	383
RL-all_c1371	1	p3	(CTG)6	18	563	580
RL-all_c1373	1	p1	(A)13	13	1888	1900
RL-all_c1391	1	p3	(CTT)5	15	623	637
RL-all_c1422	1	p3	(GAG)5	15	1	15
RL-all_c1424	1	p1	(T)11	11	1203	1213
RL-all_c1444	1	p1	(A)10	10	293	302
RL-all_c1459	1	p1	(T)10	10	663	672
RL-all_c1486	1	p3	(GAG)5	15	1286	1300
RL-all_c1486	2	c	(GGCT)5ggcctgcctgcgccttgcccctctccccccccttca(C)13	69	1464	1532
RL-all_c1486	3	p3	(GAC)6	18	1888	1905
RL-all_c1486	4	c	(GCA)7gcggcaccaccactgccatcggcggaggaggagccgcg(GCC)7gctgccgaaagaggcatctctctgttcctgttcaactcgaacgacgtgtcaacgggc(GCGA)5gccagccgaccaggcgaggtttggggggtgggggttttggggcgcgcgacaccgtgcagccattgggctgcccgtcgttgt(TCC)7atctcccggtcgc(GCTG)6	296	4003	4298
RL-all_c1486	5	p1	(C)12	12	4890	4901
RL-all_c1486	6	p3	(GCT)6	18	5141	5158
RL-all_rep_c1499	1	p2	(GA)8	16	2376	2391
RL-all_rep_c1499	2	p3	(GGC)6	18	2832	2849
RL-all_rep_c1499	3	c	(C)12tccctgccccccttcccctccccccgccggggaggcggaaa(CGG)5g(GGC)5	84	2960	3043
RL-all_rep_c1499	4	p4	(ACCA)5	20	3683	3702
RL-all_c1516	1	c	(T)10(G)11	21	420	440
RL-all_c1516	2	p1	(A)10	10	760	769
RL-all_c1548	1	p1	(T)11	11	362	372
RL-all_c1646	1	p2	(TA)6	12	573	584
RL-all_c1652	1	p2	(TC)6	12	74	85
RL-all_c1663	1	p1	(A)10	10	290	299
RL-all_c1769	1	p1	(T)11	11	331	341
RL-all_c1829	1	p1	(A)13	13	203	215
RL-all_c1848	1	p1	(A)10	10	422	431
RL-all_c1864	1	p1	(C)10	10	110	119
RL-all_c1878	1	p1	(A)10	10	119	128
RL-all_c1907	1	p2	(GA)13	26	283	308
RL-all_c1919	1	p3	(ATT)6	18	351	368
RL-all_c1985	1	p2	(TA)6	12	363	374
RL-all_c2006	1	c	(GT)7gggtggtgattaaaaataagataaacaagtatccactataagcatatatgtgcatatatatatacatatgtggagagaac(GA)7	108	1016	1123
RL-all_c2063	1	p1	(T)10	10	361	370
RL-all_c2112	1	p1	(T)10	10	262	271
RL-all_c2124	1	p2	(CT)6	12	18	29
RL-all_c2135	1	p3	(TAA)5	15	449	463
RL-all_c2147	1	p2	(TA)7	14	192	205
RL-all_c2166	1	p3	(AAT)5	15	375	389
RL-all_c2176	1	p1	(A)12	12	158	169
RL-all_c2204	1	p1	(T)10	10	390	399
RL-all_c2235	1	p2	(GC)6	12	238	249
RL-all_c2235	2	p2	(CT)6	12	407	418
RL-all_c2305	1	p3	(TGG)5	15	121	135
RL-all_c2320	1	p1	(A)10	10	180	189
RL-all_c2339	1	p2	(CA)6	12	347	358
RL-all_c2360	1	p1	(A)10	10	132	141
RL-all_c2385	1	p2	(TA)6	12	272	283
RL-all_c2474	1	p3	(GAG)6	18	405	422
RL-all_c2510	1	p2	(CA)7	14	708	721
RL-all_c2712	1	p2	(AT)6	12	4	15
RL-all_c2784	1	p1	(A)10	10	151	160
RL-all_c2811	1	p1	(A)10	10	395	404
RL-all_c2821	1	p2	(CA)61	122	61	182
RL-all_c2901	1	p1	(A)10	10	32	41
RL-all_c2918	1	p3	(GAC)5	15	43	57
RL-all_c2933	1	p1	(A)10	10	297	306
RL-all_c2986	1	p2	(AC)6	12	335	346
RL-all_c3042	1	p2	(TA)6	12	183	194
RL-all_c3044	1	p1	(T)12	12	217	228
RL-all_c3143	1	p1	(T)12	12	475	486
RL-all_c3178	1	p2	(TA)6	12	233	244
RL-all_c3212	1	p1	(T)12	12	235	246
RL-all_c3248	1	p2	(TG)6	12	120	131
RL-all_c3328	1	p1	(A)11	11	485	495
RL-all_c3387	1	p1	(A)10	10	341	350
RL-all_c3409	1	p2	(AT)7	14	208	221
RL-all_c3444	1	p3	(CAC)5	15	121	135
RL-all_c3468	1	p5	(CAGGT)11	55	441	495
RL-all_c3524	1	p2	(AT)6	12	136	147
RL-all_c3538	1	p2	(TA)7	14	323	336
RL-all_c3558	1	p2	(TA)6	12	444	455
RL-all_c3586	1	p3	(CAG)5	15	248	262
RL-all_c3599	1	c	(TC)35t(TC)34	139	1	139
RL-all_c3653	1	p1	(A)10	10	256	265
RL-all_c3655	1	p3	(CTG)7	21	533	553
RL-all_c3684	1	p2	(TA)7	14	15	28
RL-all_c3734	1	p3	(TCA)5	15	40	54
RL-all_c3778	1	p1	(A)10	10	240	249
RL-all_c3784	1	p1	(T)87	87	152	238
RL-all_c3825	1	p1	(T)17	17	90	106
RL-all_c3844	1	p2	(TG)33	66	200	265
RL-all_c3910	1	p3	(CTT)5	15	431	445
RL-all_c4034	1	p1	(G)13	13	151	163
RL-all_c4044	1	p3	(ATC)6	18	544	561
RL-all_c4053	1	p1	(A)10	10	499	508
RL-all_c4098	1	p3	(ATT)5	15	273	287
RL-all_c4202	1	p3	(TTA)5	15	182	196
RL-all_c4412	1	p3	(TGT)5	15	384	398
RL-all_c4502	1	p2	(GT)6	12	102	113
RL-all_c4507	1	p2	(CA)73	146	319	464
RL-all_c4539	1	p1	(T)10	10	224	233
RL-all_c4554	1	p2	(AT)7	14	252	265
RL-all_c4595	1	p3	(CCT)5	15	39	53
RL-all_c4621	1	p3	(GTA)5	15	88	102
RL-all_c4624	1	p1	(T)12	12	629	640
RL-all_c4654	1	p1	(T)10	10	132	141
RL-all_c4657	1	p3	(CTG)5	15	350	364
RL-all_c4720	1	p2	(AT)6	12	98	109
RL-all_c4737	1	c*	(T)10(TC)7*	23	395	417
RL-all_c4815	1	p2	(TC)8	16	208	223
RL-all_c4900	1	p3	(ATT)5	15	7	21
RL-all_c4944	1	p1	(T)12	12	891	902
RL-all_c4952	1	p2	(TG)7	14	38	51
RL-all_c4967	1	p2	(TC)9	18	395	412
RL-all_c5020	1	p2	(CA)10	20	348	367
RL-all_c5074	1	p1	(T)12	12	286	297
RL-all_c5080	1	p1	(T)10	10	369	378
RL-all_c5100	1	p1	(T)10	10	279	288
RL-all_c5228	1	p3	(CAC)5	15	179	193
RL-all_c5241	1	p2	(TA)6	12	123	134
RL-all_c5259	1	p3	(CGC)5	15	1498	1512
RL-all_c5310	1	p2	(AC)8	16	549	564
RL-all_c5337	1	p1	(T)11	11	297	307
RL-all_c5385	1	p1	(A)11	11	141	151
RL-all_c5441	1	p2	(AC)19	38	422	459
RL-all_c5488	1	p2	(AG)7	14	41	54
RL-all_c5540	1	p3	(TGT)5	15	8	22
RL-all_c5540	2	p2	(GA)15	30	126	155
RL-all_c5612	1	p2	(GA)121	242	184	425
RL-all_c5657	1	p3	(GGT)5	15	9	23
RL-all_c5688	1	p2	(CA)6	12	31	42
RL-all_c5747	1	p1	(T)14	14	77	90
RL-all_c5758	1	p3	(CCG)7	21	6	26
RL-all_c5773	1	p2	(CT)7	14	610	623
RL-all_c5802	1	p1	(T)10	10	229	238
RL-all_c5867	1	p3	(TTA)5	15	390	404
RL-all_c5891	1	p3	(GCC)6	18	373	390
RL-all_c5966	1	p1	(T)10	10	206	215
RL-all_c5991	1	p3	(TCC)5	15	3	17
RL-all_c5997	1	p2	(AT)8	16	161	176
RL-all_c6155	1	p2	(CG)7	14	237	250
RL-all_c6181	1	c	(AC)6gtataaatatagagttgtatgttgattttatatcaaatggctctacaggagagagcaaggaagtcaaatatttatac(GT)6	101	8	108
RL-all_c6183	1	p2	(CA)72	144	73	216
RL-all_c6198	1	c	(ATA)6gtgataatgacaataataataatactggtaatgatagcaataattatgataatgataataataataaaataatgt(TAA)7	114	68	181
RL-all_c6232	1	p2	(CT)16	32	4	35
RL-all_c6243	1	p3	(ATC)8	24	270	293
RL-all_c6279	1	p1	(T)11	11	493	503
RL-all_c6288	1	p1	(T)11	11	203	213
RL-all_c6350	1	p1	(T)11	11	78	88
RL-all_c6368	1	p3	(CTT)5	15	1644	1658
RL-all_c6415	1	p2	(AT)6	12	279	290
RL-all_c6423	1	p1	(A)12	12	202	213
RL-all_c6427	1	p3	(TGC)5	15	308	322
RL-all_c6455	1	p3	(TGG)6	18	164	181
RL-all_c6466	1	p3	(GCT)6	18	71	88
RL-all_c6559	1	p1	(T)13	13	233	245
RL-all_c6568	1	p1	(A)10	10	325	334
RL-all_c6604	1	p2	(TG)8	16	197	212
RL-all_c6712	1	p3	(TTC)12	36	475	510
RL-all_c6769	1	p3	(AGC)7	21	254	274
RL-all_c6844	1	p3	(GAT)6	18	311	328
RL-all_c6907	1	p2	(GA)22	44	352	395
RL-all_c6927	1	p3	(CTG)5	15	562	576
RL-all_c6972	1	p1	(T)10	10	80	89
RL-all_c7036	1	p2	(TA)6	12	43	54
RL-all_c7056	1	p1	(A)15	15	179	193
RL-all_c7152	1	c	(TGTT)5tttttggtgaagaacagctagtcttttaaaacgagtttacatttcctatttcg(T)10	83	35	117
RL-all_c7167	1	c*	(TA)7(A)10*	23	216	238
RL-all_c7217	1	p1	(A)11	11	13	23
RL-all_c7274	1	p1	(T)11	11	223	233
RL-all_c7459	1	p2	(AT)6	12	161	172
RL-all_c7481	1	p2	(AC)25	50	5	54
RL-all_c7520	1	p3	(GAA)5	15	456	470
RL-all_c7521	1	p2	(CT)6	12	13	24
RL-all_c7681	1	p1	(T)10	10	118	127
RL-all_c7703	1	p3	(TGA)5	15	244	258
RL-all_c7750	1	p1	(A)10	10	1	10
RL-all_c7760	1	p1	(T)10	10	156	165
RL-all_c7779	1	p2	(GT)18	36	235	270
RL-all_c7829	1	p2	(AC)39	78	1	78
RL-all_c7860	1	c	(A)15cacgct(CA)6	33	102	134
RL-all_c7862	1	p1	(T)12	12	101	112
RL-all_c7862	2	p1	(A)10	10	408	417
RL-all_c7868	1	p1	(T)10	10	158	167
RL-all_c7907	1	p1	(A)13	13	243	255
RL-all_c7960	1	p3	(TCC)5	15	364	378
RL-all_c7972	1	p2	(TA)6	12	345	356
RL-all_c7975	1	p2	(TA)7	14	558	571
RL-all_c7982	1	p2	(AT)6	12	321	332
RL-all_c7989	1	p3	(AAT)6	18	160	177
RL-all_c8004	1	p3	(CCT)5	15	439	453
RL-all_c8014	1	p3	(ATC)6	18	409	426
RL-all_c8016	1	c	(CT)8(CA)9cg(CA)23cg(CA)25c(CA)10	155	113	267
RL-all_c8017	1	p2	(TG)9	18	288	305
RL-all_c8049	1	p1	(T)10	10	350	359
RL-all_c8064	1	p2	(TG)6	12	89	100
RL-all_c8066	1	p3	(GCT)6	18	390	407
RL-all_c8117	1	p3	(CGC)5	15	425	439
RL-all_c8140	1	p3	(GAC)5	15	7	21
RL-all_c8146	1	p2	(GT)16	32	492	523
RL-all_c8153	1	p1	(A)13	13	314	326
RL-all_c8195	1	p2	(CA)136	272	135	406
RL-all_c8211	1	p3	(TAG)5	15	46	60
RL-all_rep_c8222	1	p2	(TA)6	12	813	824
RL-all_rep_c8235	1	p2	(GT)6	12	74	85
RL-all_rep_c8255	1	p3	(CTC)5	15	709	723
RL-all_rep_c8258	1	p1	(T)10	10	64	73
RL-all_rep_c8261	1	p2	(AC)6	12	898	909
RL-all_rep_c8266	1	p2	(CA)48	96	680	775
RL-all_rep_c8279	1	p3	(GGC)5	15	1777	1791
RL-all_rep_c8287	1	p1	(T)10	10	245	254
RL-all_rep_c8305	1	p2	(AT)6	12	1213	1224
RL-all_rep_c8325	1	p1	(A)10	10	336	345
RL-all_rep_c8341	1	p1	(T)10	10	606	615
RL-all_rep_c8348	1	p2	(AT)6	12	656	667
RL-all_rep_c8360	1	p2	(CA)29	58	478	535
RL-all_rep_c8368	1	p3	(GCT)5	15	848	862
RL-all_rep_c8374	1	p2	(GT)35	70	159	228
RL-all_rep_c8376	1	p1	(T)14	14	318	331
RL-all_rep_c8384	1	p1	(A)11	11	165	175
RL-all_rep_c8430	1	p2	(AT)8	16	806	821
RL-all_rep_c8441	1	p2	(GT)6	12	707	718
RL-all_rep_c8442	1	p2	(AG)7	14	547	560
RL-all_rep_c8445	1	p2	(GT)6	12	41	52
RL-all_rep_c8445	2	p3	(GAG)5	15	333	347
RL-all_rep_c8448	1	p3	(TCG)5	15	374	388
RL-all_rep_c8450	1	p2	(AT)6	12	561	572
RL-all_rep_c8450	2	p2	(AC)8	16	831	846
RL-all_rep_c8455	1	p2	(CT)6	12	119	130
RL-all_rep_c8465	1	p3	(AAG)5	15	266	280
RL-all_rep_c8473	1	p1	(A)12	12	103	114
RL-all_rep_c8494	1	p3	(CCA)5	15	85	99
RL-all_rep_c8516	1	p3	(CCT)5	15	100	114
RL-all_rep_c8522	1	p2	(TG)10	20	627	646
RL-all_rep_c8536	1	p3	(GAC)7	21	256	276
RL-all_rep_c8563	1	p3	(ATT)5	15	709	723
RL-all_rep_c8566	1	p1	(A)12	12	406	417
RL-all_rep_c8576	1	p3	(CAA)5	15	102	116
RL-all_rep_c8579	1	p3	(CCG)5	15	66	80
RL-all_rep_c8602	1	p1	(T)15	15	578	592
RL-all_rep_c8646	1	p3	(CGC)5	15	104	118
RL-all_rep_c8659	1	p3	(AAG)5	15	603	617
RL-all_rep_c8683	1	p1	(A)10	10	706	715
RL-all_rep_c8683	2	p3	(ATT)6	18	1441	1458
RL-all_rep_c8708	1	p3	(CTG)6	18	256	273
RL-all_rep_c8719	1	p1	(A)11	11	286	296
RL-all_rep_c8760	1	p1	(T)10	10	506	515
RL-all_rep_c8821	1	p3	(CTA)5	15	643	657
RL-all_rep_c8869	1	p4	(TGTC)6	24	37	60
RL-all_rep_c8869	2	p4	(TCTA)5	20	178	197
RL-all_rep_c8875	1	p3	(TCC)5	15	116	130
RL-all_rep_c8910	1	c	(AC)50at(AC)9	120	472	591
RL-all_rep_c8926	1	p3	(TGG)5	15	115	129
RL-all_rep_c8940	1	p3	(GCG)5	15	310	324
RL-all_rep_c8970	1	p1	(A)10	10	707	716
RL-all_rep_c8976	1	p3	(ATT)5	15	33	47
RL-all_c8984	1	p3	(TGC)5	15	11	25
RL-all_rep_c9009	1	p3	(GGC)5	15	317	331
RL-all_rep_c9049	1	p2	(GA)7	14	14	27
RL-all_rep_c9096	1	p3	(AAG)5	15	256	270
RL-all_rep_c9106	1	p2	(TC)7	14	229	242
RL-all_rep_c9117	1	p2	(AC)45	90	206	295
RL-all_rep_c9158	1	c*	(CA)10(CGCA)6cgcg(CGCA)9(CA)37*	156	323	478
RL-all_rep_c9162	1	p3	(TCC)5	15	267	281
RL-all_c9190	1	p3	(ATA)5	15	83	97
RL-all_rep_c9263	1	p2	(TA)18	36	82	117
RL-all_rep_c9276	1	p4	(ATAG)7	28	107	134
RL-all_rep_c9312	1	p2	(GT)10	20	337	356
RL-all_c9313	1	p3	(TGC)7	21	348	368
RL-all_rep_c9320	1	p3	(TCC)5	15	411	425
RL-all_rep_c9411	1	p2	(AC)8	16	173	188
RL-all_c9415	1	c	(AC)6atgcatgcgtgtgcacacacacgcatgcacgcacgcacaa(AC)8	68	129	196
RL-all_rep_c9428	1	c	(CTT)12(TCT)20	96	3	98
RL-all_rep_c9459	1	p2	(TC)7	14	80	93
RL-all_rep_c9459	2	p2	(AG)7	14	429	442
RL-all_c9489	1	p3	(TTC)5	15	317	331
RL-all_rep_c9499	1	c	(GA)48n(AG)18aa(AG)12a(AG)13	186	1	186
RL-all_rep_c9505	1	p3	(TGC)5	15	25	39
RL-all_c9531	1	p2	(TG)6	12	344	355
RL-all_rep_c9571	1	c	(AG)43gag(GA)62	213	1	213
RL-all_c9616	1	p2	(AC)42	84	103	186
RL-all_c9740	1	p2	(AT)8	16	216	231
RL-all_rep_c9754	1	p1	(A)16	16	302	317
RL-all_rep_c9758	1	c	(GA)6ggaagtttgcata(TG)13tc(TG)6tc(TG)15	97	20	116
RL-all_rep_c9766	1	p3	(ATA)5	15	76	90
RL-all_rep_c9774	1	p3	(GGA)6	18	6	23
RL-all_rep_c9791	1	c*	(TCAC)6(CT)14*	51	226	276
RL-all_rep_c9797	1	p2	(AT)9	18	340	357
RL-all_rep_c9808	1	p2	(CA)7	14	386	399
RL-all_rep_c9812	1	p3	(AGG)5	15	409	423
RL-all_c9819	1	p2	(TC)8	16	124	139
RL-all_rep_c9822	1	p1	(T)13	13	205	217
RL-all_rep_c9837	1	p3	(CAG)5	15	143	157
RL-all_rep_c9837	2	p3	(GCT)10	30	327	356
RL-all_rep_c9912	1	c	(GAG)5gacgacttggacgacttggacgacttggacgacgacgaggaggaccacc(ACG)5	79	61	139
RL-all_rep_c9930	1	p3	(ATA)5	15	165	179
RL-all_rep_c9935	1	c	(GT)9t(TG)47t(TG)7	128	4	131
RL-all_rep_c9971	1	p2	(TA)6	12	299	310
RL-all_c10016	1	p3	(AGC)6	18	9	26
RL-all_c10023	1	p2	(AG)7	14	86	99
RL-all_rep_c10173	1	p3	(GGC)8	24	332	355
RL-all_rep_c10199	1	p1	(T)10	10	216	225
RL-all_rep_c10266	1	p2	(AT)13	26	376	401
RL-all_rep_c10352	1	p3	(ATA)6	18	32	49
RL-all_rep_c10429	1	p3	(AGG)6	18	158	175
RL-all_rep_c10438	1	p2	(GA)44	88	1	88
RL-all_rep_c10441	1	p2	(AT)9	18	129	146
RL-all_rep_c10464	1	p3	(GGC)5	15	329	343
RL-all_c10627	1	c	(TG)27(GT)20	94	372	465
RL-all_rep_c10638	1	p4	(AATA)6	24	272	295
RL-all_rep_c10666	1	c	(TC)6tatctctgtatgtgtccgtga(GT)8g(GT)13gn(GT)17	112	154	265
RL-all_rep_c10718	1	p3	(GGC)7	21	157	177
RL-all_c10810	1	p2	(CT)7	14	292	305
RL-all_rep_c10834	1	p3	(TAA)5	15	17	31
RL-all_rep_c10867	1	p3	(CTT)6	18	99	116
RL-all_rep_c10889	1	c	(GA)7gttagagggtgaaagagagaaagagagagagacagagagtgaaagagagaaagagagagaggagagattgagagaaagagagagtgat(AG)8	118	121	238
RL-all_rep_c10902	1	p2	(GT)153	306	68	373
RL-all_rep_c11072	1	p3	(AAT)6	18	69	86
RL-all_rep_c11111	1	c	(TA)10tgtatgtg(TA)13tgtatatatatgtatatatgtg(TA)15(TG)12	130	61	190
RL-all_rep_c11248	1	p3	(CGG)5	15	139	153
RL-all_rep_c11436	1	p3	(GAC)5	15	419	433
RL-all_rep_c11438	1	p2	(AC)7	14	1121	1134
RL-all_rep_c11440	1	p3	(TCT)5	15	831	845
RL-all_rep_c11440	2	p2	(AT)8	16	965	980
RL-all_rep_c11446	1	p2	(CA)7	14	648	661
RL-all_rep_c11449	1	p1	(T)12	12	144	155
RL-all_rep_c11461	1	p2	(AG)6	12	94	105
RL-all_rep_c11480	1	c	(AT)7gtaagacatgttttaagtataaataatacgcatcacctcattaggatt(A)13	75	1431	1505
RL-all_rep_c11481	1	p3	(CGC)5	15	581	595
RL-all_rep_c11490	1	c	(G)11tgaagggggggagaggggcaaggcgcaggcag(GCCA)7	71	198	268
RL-all_rep_c11490	2	p3	(CTC)7	21	436	456
RL-all_rep_c11502	1	p2	(GT)6	12	72	83
RL-all_rep_c11519	1	p1	(A)10	10	340	349
RL-all_rep_c11526	1	p3	(GTG)5	15	308	322
RL-all_rep_c11526	2	p4	(CCTC)7	28	1049	1076
RL-all_rep_c11539	1	p2	(CT)7	14	812	825
RL-all_rep_c11556	1	p3	(CAA)6	18	55	72
RL-all_rep_c11556	2	p3	(GCT)7	21	368	388
RL-all_rep_c11563	1	p3	(GCC)6	18	852	869
RL-all_rep_c11581	1	p2	(CA)20	40	1	40
RL-all_rep_c11588	1	p1	(G)13	13	128	140
RL-all_rep_c11603	1	c	(AT)35gtg(TA)9	91	420	510
RL-all_rep_c11620	1	p2	(CA)6	12	333	344
RL-all_rep_c11654	1	c	(TC)6tttctc(TCA)12	54	63	116
RL-all_rep_c11724	1	p3	(ATG)6	18	151	168
RL-all_rep_c11744	1	p3	(AGC)5	15	586	600
RL-all_rep_c11768	1	p3	(TGG)5	15	241	255
RL-all_rep_c11816	1	p2	(AT)6	12	202	213
RL-all_rep_c11821	1	p2	(AG)6	12	546	557
RL-all_rep_c11865	1	p2	(TG)64	128	216	343
RL-all_rep_c11868	1	p2	(AT)10	20	384	403
RL-all_rep_c11868	2	p2	(CA)7	14	515	528
RL-all_rep_c11903	1	p2	(AT)8	16	648	663
RL-all_rep_c11924	1	p3	(TCC)5	15	28	42
RL-all_rep_c11929	1	p3	(GAG)5	15	83	97
RL-all_rep_c11956	1	p2	(TA)27	54	1	54
RL-all_rep_c11974	1	p3	(CGC)5	15	64	78
RL-all_c12009	1	p2	(TC)9	18	167	184
RL-all_rep_c12022	1	p2	(CA)6	12	619	630
RL-all_rep_c12042	1	p1	(G)11	11	599	609
RL-all_rep_c12046	1	p1	(T)12	12	829	840
RL-all_rep_c12063	1	p2	(AC)76	152	899	1050
RL-all_rep_c12072	1	p3	(GTC)5	15	1325	1339
RL-all_rep_c12074	1	p1	(A)11	11	324	334
RL-all_rep_c12078	1	p3	(CTC)5	15	2120	2134
RL-all_rep_c12079	1	p3	(GGC)5	15	1770	1784
RL-all_rep_c12098	1	p1	(A)11	11	420	430
RL-all_rep_c12122	1	p2	(GA)28	56	189	244
RL-all_rep_c12131	1	p2	(GT)47	94	1	94
RL-all_rep_c12151	1	p3	(AGG)5	15	1750	1764
RL-all_rep_c12152	1	p3	(GGA)5	15	699	713
RL-all_rep_c12191	1	p1	(A)10	10	578	587
RL-all_rep_c12192	1	p1	(T)11	11	447	457
RL-all_rep_c12229	1	p2	(AC)8	16	62	77
RL-all_rep_c12292	1	p2	(AC)6	12	300	311
RL-all_rep_c12331	1	c	(AT)8aataaatatatatacatatatatatac(AT)18	79	281	359
RL-all_rep_c12346	1	c	(TA)17catatatatac(AT)13ac(TA)10	93	172	264
RL-all_rep_c12396	1	p4	(GACA)6	24	23	46
RL-all_rep_c12441	1	p2	(TC)8	16	136	151
RL-all_rep_c12451	1	p2	(AT)6	12	974	985
RL-all_rep_c12467	1	c	(AT)8tgtaaggcgttttttaaattatgacaatgctggcgttttttttn(T)10	70	989	1058
RL-all_rep_c12477	1	c	(TCC)7tctttgttcttctctttctcctcctcctg(CTC)9	77	591	667
RL-all_rep_c12486	1	p3	(GTC)5	15	1450	1464
RL-all_rep_c12489	1	p2	(AG)6	12	94	105
RL-all_rep_c12497	1	p3	(CGC)5	15	628	642
RL-all_rep_c12500	1	p3	(TTG)6	18	961	978
RL-all_rep_c12501	1	c	(TCG)6ggaagagagaagaggacgtgga(TCG)7	61	19	79
RL-all_rep_c12505	1	p3	(CCG)6	18	573	590
RL-all_rep_c12517	1	p3	(CTC)5	15	498	512
RL-all_rep_c12541	1	p3	(TTC)5	15	183	197
RL-all_rep_c12589	1	p1	(T)11	11	382	392
RL-all_rep_c12590	1	p3	(GTG)5	15	208	222
RL-all_rep_c12603	1	p3	(CTC)5	15	573	587
RL-all_rep_c12653	1	p3	(CAT)23	69	248	316
RL-all_rep_c12655	1	c	(CT)45cn(CT)33	158	57	214
RL-all_rep_c12735	1	p2	(TG)6	12	322	333
RL-all_rep_c12802	1	p3	(TCT)5	15	829	843
RL-all_rep_c12803	1	p1	(A)14	14	466	479
RL-all_rep_c12807	1	p2	(AC)8	16	873	888
RL-all_rep_c12814	1	p3	(GAG)6	18	1056	1073
RL-all_rep_c12814	2	p1	(C)13	13	1283	1295
RL-all_rep_c12825	1	p1	(T)12	12	312	323
RL-all_rep_c12863	1	c	(CGA)5tccacgtcctcttctctcttc(CGA)5tccacgtcctcttctctcttc(CGA)5	87	754	840
RL-all_rep_c12864	1	p1	(T)10	10	138	147
RL-all_rep_c12872	1	p3	(AGC)7	21	422	442
RL-all_rep_c12883	1	p1	(T)11	11	463	473
RL-all_rep_c12891	1	p3	(CCG)6	18	201	218
RL-all_rep_c12894	1	p3	(GAC)5	15	123	137
RL-all_rep_c12903	1	p3	(GGC)5	15	169	183
RL-all_rep_c12920	1	p3	(GAG)7	21	30	50
RL-all_rep_c12953	1	p3	(GTC)5	15	84	98
RL-all_rep_c12967	1	p3	(CGA)5	15	81	95
RL-all_rep_c12990	1	p3	(GCT)6	18	237	254
RL-all_rep_c13007	1	p2	(CA)63	126	1455	1580
RL-all_rep_c13016	1	p3	(TCT)5	15	923	937
RL-all_rep_c13016	2	p2	(AT)6	12	1057	1068
RL-all_rep_c13027	1	p1	(T)10	10	588	597
RL-all_rep_c13051	1	p1	(T)10	10	423	432
RL-all_rep_c13075	1	p3	(CAA)6	18	57	74
RL-all_rep_c13075	2	p3	(GCT)7	21	367	387
RL-all_rep_c13147	1	p1	(G)11	11	658	668
RL-all_rep_c13158	1	p3	(AAT)9	27	217	243
RL-all_rep_c13171	1	p3	(AGA)5	15	649	663
RL-all_rep_c13196	1	p1	(A)11	11	13	23
RL-all_rep_c13206	1	p3	(GGC)6	18	27	44
RL-all_rep_c13232	1	p3	(GCA)7	21	276	296
RL-all_rep_c13316	1	p3	(GCA)6	18	513	530
RL-all_rep_c13342	1	p3	(CCG)6	18	107	124
RL-all_rep_c13342	2	p2	(CT)10	20	566	585
RL-all_rep_c13365	1	c	(TAA)5t(ATA)6atg(AAT)5(TAA)5ttataataataac(AAT)14	122	205	326
RL-all_rep_c13367	1	p2	(GT)6	12	160	171
RL-all_rep_c13418	1	p2	(TG)9	18	95	112
RL-all_rep_c13445	1	p2	(CA)14	28	467	494
RL-all_rep_c13460	1	p3	(GCT)5	15	111	125
RL-all_rep_c13477	1	p3	(AGG)5	15	406	420
RL-all_rep_c13481	1	p3	(CAC)5	15	492	506
RL-all_rep_c13483	1	c	(ATA)5gtagtagtagtggaagtagaggtagtaatagtagc(AGT)5(AAT)12gaaaaatatacatatat(TA)6	130	58	187
RL-all_rep_c13486	1	p2	(CT)7	14	797	810
RL-all_rep_c13506	1	p2	(GT)6	12	153	164
RL-all_rep_c13530	1	p1	(T)10	10	327	336
RL-all_rep_c13582	1	p2	(GA)7	14	77	90
RL-all_rep_c13582	2	p3	(GGC)6	18	532	549
RL-all_rep_c13582	3	p1	(C)11	11	660	670
RL-all_rep_c13585	1	p2	(CA)7	14	280	293
RL-all_rep_c13586	1	p1	(T)10	10	45	54
RL-all_rep_c13586	2	p3	(ATA)11	33	407	439
RL-all_rep_c13626	1	p1	(G)10	10	283	292
RL-all_rep_c13629	1	c	(CA)30n(AC)12an(AC)14	115	433	547
RL-all_rep_c13667	1	c	(TAA)10t(ATA)8(TAA)8	79	185	263
RL-all_rep_c13681	1	c	(T)21gagacataagggttagttgacctagcatttggctgtgtgctgatttgtggatttgatatattgatttatca(GT)7	106	437	542
RL-all_rep_c13694	1	p2	(GA)8	16	70	85
RL-all_rep_c13704	1	p3	(GGC)6	18	240	257
RL-all_rep_c13744	1	p3	(AAT)16	48	396	443
RL-all_c13757	1	p3	(AAT)7	21	1	21
RL-all_rep_c13761	1	p2	(CA)7	14	148	161
RL-all_rep_c13786	1	c	(ATA)5acaacaataacaataataataacaataataat(ATA)11g(TAA)10	111	109	219
RL-all_rep_c13812	1	p2	(GT)57	114	69	182
RL-all_rep_c13818	1	p3	(AAT)6	18	83	100
RL-all_rep_c13839	1	c	(TG)7a(GT)12t(TG)41	122	302	423
RL-all_rep_c13852	1	p3	(AAT)8	24	261	284
RL-all_rep_c13870	1	c	(AC)6aatcccacacatacacactcacatacacgcacacgcacacg(CA)11	75	9	83
RL-all_rep_c14060	1	c	(GCA)6gcggcaccaccactgccatcggcggaggaggagccgcg(GCC)6	74	791	864
RL-all_s14299	1	p3	(GAG)5	15	254	268
RL-all_s14312	1	p3	(GCT)5	15	220	234
RL-all_s14540	1	p3	(GGC)6	18	196	213
RL-all_s14564	1	p1	(T)10	10	361	370
RL-all_s14694	1	p3	(CTC)6	18	174	191
RL-all_s14940	1	p3	(GCT)6	18	131	148
RL-all_s14962	1	p2	(AC)12	24	439	462
RL-all_s15386	1	p2	(CA)6	12	24	35
RL-all_s15509	1	c	(G)11ttgaagggggggagaggggcaaggcgcaggcag(GCCA)5	64	169	232
RL-all_s15509	2	p3	(CTC)5	15	396	410
RL-all_s15662	1	p3	(AAC)5	15	175	189
RL-all_s15671	1	p3	(GCA)5	15	497	511
RL-all_s15789	1	p3	(AGG)5	15	1	15
RL-all_s15868	1	p3	(GCA)6	18	269	286
RL-all_s15922	1	p3	(CCG)6	18	62	79
RL-all_s15993	1	p1	(A)10	10	233	242
RL-all_s16017	1	p2	(TC)7	14	1	14
RL-all_s16106	1	p2	(GT)6	12	74	85
RL-all_s16154	1	p1	(T)11	11	273	283
RL-all_s16351	1	p3	(GCT)6	18	109	126
RL-all_s16394	1	p3	(CAA)6	18	53	70
RL-all_s16448	1	p3	(GAG)8	24	265	288
RL-all_s16488	1	p3	(TAG)5	15	422	436
RL-all_s16583	1	p2	(TG)15	30	4	33
RL-all_s16613	1	p2	(AG)6	12	112	123
RL-all_s16635	1	p3	(TGG)5	15	192	206
RL-all_s16641	1	c	(TCG)5ggaagagggaagaggacgtggt(TCG)5	52	10	61
RL-all_s16699	1	p1	(C)10	10	83	92
RL-all_s16743	1	p1	(A)14	14	206	219
RL-all_s16874	1	p3	(GGC)5	15	274	288
RL-all_s16877	1	p3	(GCA)6	18	235	252
RL-all_s17210	1	p3	(GAG)5	15	306	320
RL-all_s17210	2	p4	(GGCT)5	20	479	498
RL-all_s17219	1	p3	(GCT)5	15	111	125
RL-all_s17276	1	p1	(A)11	11	96	106
RL-all_s17417	1	p3	(GGA)5	15	1	15
RL-all_s17743	1	p3	(GCT)5	15	111	125
RL-all_s17942	1	p2	(GT)8	16	42	57
RL-all_s18049	1	p2	(AG)9	18	49	66
RL-all_s18287	1	p2	(GA)19	38	416	453
RL-all_s18922	1	p3	(GAG)5	15	262	276
RL-all_s19137	1	p3	(GAG)5	15	245	259
RL-all_s19194	1	p2	(AC)19	38	443	480
RL-all_s19295	1	p3	(GAG)6	18	220	237
RL-all_s19295	2	p4	(GGCT)5	20	402	421
RL-all_s19612	1	p2	(CA)54	108	348	455
RL-all_s19818	1	p2	(CA)23	46	302	347
RL-all_s19834	1	c	(CA)12(TA)11	46	420	465
RL-all_s19901	1	p2	(AC)6	12	159	170
RL-all_s20004	1	p1	(T)12	12	256	267
RL-all_s20114	1	p2	(AC)6	12	221	232
