# Supplementary material for: Transcriptome Analysis of Pacific White Shrimp (Litopenaeus vannamei) Hepatopancreas in Response to Taura Syndrome Virus (TSV) Experimental Infection
Source: PLoS One. 2013 Feb 28;8(2):e57515. doi: 10.1371/journal.pone.0057515 (PMC3585375; doi:10.1371/journal.pone.0057515)
Supplement: Table S8 — PCR primers used for microsatellites. (XLS) [file pone.0057515.s008.xls]

ID	SSR nr.	SSR type	SSR	size	start	end	FORWARD PRIMER1 (5'-3')	Tm(�C)	size	REVERSE PRIMER1 (5'-3')	Tm(�C)	size	PRart (bp)	end (bp)	FORWARD PRIMER2 (5'-3')	Tm(�C)	size	REVERSE PRIMER2 (5'-3')	Tm(�C)	size	PRart (bp)	end (bp)	FORWARD PRIMER3 (5'-3')	Tm(�C)	size	REVERSE PRIMER3 (5'-3')	Tm(�C)	size	PRart (bp)	end (bp)
RL-all_c1	1	p2	(TG)11	22	3186	3207	ACTTGGTGGGTGCCAGATAC	59.851	20	CTGCCCACTGTGGTTTTCTT	60.149	20	2963	3242	CAAGGAGATAAATTCCTGGGC	59.917	21	GTGCATGTCTGTGTGTGCTG	59.939	20	3053	3259	ACTTGGTGGGTGCCAGATAC	59.851	20	GCCCACTGTGGTTTTCTTCA	61.075	20	2963	3240
RL-all_c11	1	p1	(A)10	10	63	72	ACAAATTATGTGGCCATGCT	57.970	20	TCTTCTGCTGGCTATCCCAT	59.797	20	34	306	ACAAATTATGTGGCCATGCT	57.970	20	TTTTTCGGCTCTGGTTTCAT	59.685	20	34	153	ACAAATTATGTGGCCATGCT	57.970	20	ATTTTTCGGCTCTGGTTTCA	59.685	20	34	154
RL-all_c11	2	p2	(AT)6	12	1294	1305	CACTCGAGTCTTCTTTGGGC	59.989	20	GAATTGGCTTGCAACTGTGA	59.847	20	1202	1385	CTCCTGCTTCTACGGCAACT	59.639	20	GAATTGGCTTGCAACTGTGA	59.847	20	1124	1385	AGATGCTCCTGCTTCTACGG	59.598	20	GAATTGGCTTGCAACTGTGA	59.847	20	1119	1385
RL-all_c13	1	p1	(T)10	10	1040	1049	CTAGCTGCATCAAGCAATGG	59.590	20	TGCACTTCATACATAACGAACCA	60.423	23	861	1075	GGGGCTTCTTTGTGAATCCT	60.443	20	TGCACTTCATACATAACGAACCA	60.423	23	972	1075	GCAATGGGGCCAAGTTATAG	59.433	20	TGCACTTCATACATAACGAACCA	60.423	23	874	1075
RL-all_c13	2	p2	(AT)6	12	1191	1202	GGTTCGTTATGTATGAAGTGCAA	59.068	23	AACCCTGAATGATCAAAGCC	58.984	20	1054	1314	GGTTCGTTATGTATGAAGTGCAA	59.068	23	TGAAGCTGAAAGCTAATGGGA	59.967	21	1054	1277	GGTTCGTTATGTATGAAGTGCAA	59.068	23	AACCCTGAATGATCAAAGCCT	59.954	21	1054	1314
RL-all_c16	1	p2	(GA)6	12	1410	1421	TCTAACCCTCCCAAGACCCT	59.928	20	TTGAGAGGAGACCCCACAAC	60.088	20	1355	1599	TCTAACCCTCCCAAGACCCT	59.928	20	CGGCAGACTTGAGAGGAGAC	60.135	20	1355	1607	TTCTAACCCTCCCAAGACCC	60.298	20	TTGAGAGGAGACCCCACAAC	60.088	20	1354	1599
RL-all_c17	1	p3	(CCG)5	15	1919	1933	TGTAAGTGCACAGGTACGGC	59.788	20	GCATTCCGGATAACACCATC	60.163	20	1819	2016	AGGGCAGTTGTAACACGAGG	60.171	20	AAGATCGACCAGTGCAACCT	59.727	20	1688	1957	TGTAAGTGCACAGGTACGGC	59.788	20	AGATCGACCAGTGCAACCTC	60.269	20	1819	1956
RL-all_c21	1	p1	(T)11	11	92	102	GCTGGGGCATAAGATTTCTC	58.742	20	ATTCCCTAACCCACCCATCT	59.513	20	0	156	GCTGGGGCATAAGATTTCTC	58.742	20	TTCCCTAACCCACCCATCTT	60.549	20	0	155	TGGGGCATAAGATTTCTCACA	60.454	21	ATTCCCTAACCCACCCATCT	59.513	20	2	156
RL-all_c25	1	p1	(T)12	12	1110	1121	GCACAGACAGCTCTTGCCTT	60.743	20	GAGAACCCCCTGTGTGAGG	60.510	19	1025	1296	GCACAGACAGCTCTTGCCTT	60.743	20	GGAGAACCCCCTGTGTGAG	60.510	19	1025	1297	TCCTGTAGGAGGCACAGACA	59.415	20	TGTGTGAGGCACAGCTAGTCA	60.668	21	1014	1286
RL-all_c27	1	p3	(ATT)7	21	1726	1746	GCCTGGCACAATTTTAACAAA	59.992	21	CCCGTTCATCATCGTTTACC	60.192	20	1688	1799	CAATTTTAACAAACCGGCTGA	59.986	21	CCCGTTCATCATCGTTTACC	60.192	20	1696	1799	AAAGTTCACTGGATCGGGC	60.065	19	CCCGTTCATCATCGTTTACC	60.192	20	1671	1799
RL-all_c30	1	p3	(CGA)6	18	1547	1564	AGACGATCGGTTGGAATCAC	59.934	20	GCAGGACAGCATAGAGTCGG	60.966	20	1382	1591	AGACGATCGGTTGGAATCAC	59.934	20	CGGAGCAGGACAGCATAGAG	61.096	20	1382	1595	AGACGATCGGTTGGAATCAC	59.934	20	CGGAGCAGGACAGCATAGA	60.104	19	1382	1595
RL-all_c36	1	p2	(TA)6	12	343	354	GGGTTGGTTGTCCTAGGGAT	60.052	20	CGAAGCCTCCCTAACCTTTC	60.200	20	258	437	TTGGTTGTCCTAGGGATTGC	59.933	20	CGAAGCCTCCCTAACCTTTC	60.200	20	261	437	GGGTTGGTTGTCCTAGGGAT	60.052	20	ATGGGAGAGCACACCTTGAG	60.261	20	258	523
RL-all_c38	1	p3	(CTT)5	15	448	462	TACACTTTCCCGAAGCATCC	60.074	20	TTAATGCCAGGTGGACAACA	59.964	20	330	590	TACACTTTCCCGAAGCATCC	60.074	20	CCTCTTAATGCCAGGTGGAC	59.550	20	330	594	TCAATGGGGCTTGTATTTCC	59.762	20	CGGAAAGGAGAATTTGTTGC	59.685	20	370	632
RL-all_c57	1	p1	(A)12	12	565	576	AAGTGAAGGTGGTTGTTGCC	60.012	20	ACGAGGTTCTGTTGCATCG	59.846	19	387	642	CAGGCTGGTACTGCAAGTGA	60.049	20	ACGAGGTTCTGTTGCATCG	59.846	19	373	642	AAGTGAAGGTGGTTGTTGCC	60.012	20	AACGAGGTTCTGTTGCATCG	61.236	20	387	643
RL-all_c58	1	p3	(GAG)5	15	1873	1887
RL-all_c59	1	p2	(GA)6	12	1084	1095	TGTACGTGACCTTCTGCGAG	60.049	20	ACGGAAGCAGTAGGCACAAC	60.321	20	1057	1296	TGTACGTGACCTTCTGCGAG	60.049	20	GCTTGAAGAACGGAGCCTAA	59.592	20	1057	1254	CTGTACGTGACCTTCTGCGA	60.049	20	GCTTGAAGAACGGAGCCTAA	59.592	20	1056	1254
RL-all_c62	1	p3	(GGA)5	15	173	187	TCACGAAACTGCTATGGGTG	59.716	20	GTCGGAATCCTCAAACAGGA	60.050	20	72	297	TCACGAAACTGCTATGGGTG	59.716	20	CAAACAGGAATCTCGGAAGC	59.813	20	72	286	TCACGAAACTGCTATGGGTG	59.716	20	CCTCAAACAGGAATCTCGGA	60.187	20	72	289
RL-all_c64	1	p2	(AT)11	22	20	41
RL-all_c67	1	p2	(AC)8	16	124	139	ACTCCACACCCTTCGATGAT	59.384	20	CGGGAGCACTCTACTTGACC	59.867	20	79	268	ACTCCACACCCTTCGATGAT	59.384	20	CCGGGAGCACTCTACTTGAC	59.867	20	79	269	ATGACTCCACACCCTTCGAT	59.384	20	CGGGAGCACTCTACTTGACC	59.867	20	76	268
RL-all_c67	2	p3	(GGA)5	15	2453	2467	GAGTGACACCGAGCAAGTGA	60.030	20	GCTTCCTCCTCCTGATCCTT	59.778	20	2346	2505	GAACAAGCAAGTGACACCGA	59.880	20	GCTTCCTCCTCCTGATCCTT	59.778	20	2310	2505	GGAAGACCGATCGAGAACAA	60.195	20	GCTTCCTCCTCCTGATCCTT	59.778	20	2296	2505
RL-all_c70	1	p3	(TCA)5	15	1566	1580	CGAATACATTTCTGGGGTCG	60.323	20	GTCGGGAACATTTGTACGCT	60.000	20	1515	1714	ATGGATTAAATGCTGACGGG	59.784	20	ACCAGTAGTGGGGGTGATGA	60.238	20	1365	1614	ATGGATTAAATGCTGACGGG	59.784	20	GACCAGTAGTGGGGGTGATG	60.238	20	1365	1615
RL-all_c80	1	p1	(A)10	10	804	813	TGAACATTATTGCAGCTTGCTT	59.917	22	TCAGCTGTTATTTCCCAGGC	60.214	20	711	898	TGAACATTATTGCAGCTTGCTT	59.917	22	CAGCTGTTATTTCCCAGGCT	59.336	20	711	897	AACATTATTGCAGCTTGCTTTG	59.450	22	TCAGCTGTTATTTCCCAGGC	60.214	20	713	898
RL-all_c83	1	p3	(AGA)5	15	1570	1584	GGTAGTTCATGACGGGGAGA	59.927	20	TAGGAGCCGATAAAGCAGGA	59.938	20	1387	1654	CAGGTTGACCAGGAAGAGGA	60.229	20	TAGGAGCCGATAAAGCAGGA	59.938	20	1451	1654	AGTTTGGCTAGTGGCGTGAT	59.763	20	TAGGAGCCGATAAAGCAGGA	59.938	20	1496	1654
RL-all_c91	1	p2	(CT)7	14	301	314	ATTTCCACGTCCAGAATCCA	60.317	20	ATAAACGAAAGCGCTGGAGA	59.982	20	97	375	ATTTCCACGTCCAGAATCCA	60.317	20	GATAAACGAAAGCGCTGGAG	59.982	20	97	376	ATTTCCACGTCCAGAATCCA	60.317	20	TGCCTTTGAGAGGAAGAGGA	60.065	20	97	341
RL-all_c91	2	p1	(A)10	10	526	535	CCCTAGGCCCCTGTTAGTGT	60.374	20	GCGTCTTGCACTATGCTTCA	60.165	20	500	751	CTAGGCCCCTGTTAGTGTGG	59.610	20	GCGTCTTGCACTATGCTTCA	60.165	20	502	751	CCTAGGCCCCTGTTAGTGTG	59.610	20	GCGTCTTGCACTATGCTTCA	60.165	20	501	751
RL-all_c100	1	p3	(AAG)6	18	244	261	ATGCAGTGGATGGGAAAGAC	59.934	20	CAACAGGTGAAGGGTTGGTT	59.861	20	100	283	ATTTGTCTCTGATGGGCCAG	60.073	20	CAACAGGTGAAGGGTTGGTT	59.861	20	71	283	GCTCAGGAACGAACATCACA	59.837	20	GAGCTGTCATCGCTCACAAA	60.144	20	213	384
RL-all_c101	1	p1	(A)10	10	1489	1498
RL-all_c105	1	p1	(T)10	10	664	673	CGGGCTTCACTCTCAAAGAC	59.989	20	GCCGGTCAATGGTAGAGGTA	59.955	20	619	720	ACGGGCTTCACTCTCAAAGA	59.989	20	GCCGGTCAATGGTAGAGGTA	59.955	20	618	720	AAACGGGCTTCACTCTCAAA	59.853	20	GCCGGTCAATGGTAGAGGTA	59.955	20	616	720
RL-all_c107	1	p3	(AGC)5	15	1565	1579	TGCTCTACCTACAGCGCCTT	60.176	20	AGTAGGTGGCAGTTTGTGGG	60.028	20	1433	1621	TTGCTCTACCTACAGCGCCT	60.176	20	AGTAGGTGGCAGTTTGTGGG	60.028	20	1432	1621	TGCTCTACCTACAGCGCCTT	60.176	20	TTCTGGTTTGTCGTGTTGGA	60.128	20	1433	1600
RL-all_c112	1	p3	(AAT)6	18	71	88	TAAGAAATAATCGCCGGGTG	59.922	20	TTCCTTGTGGCTGTTTTTCC	60.088	20	42	301	TAAGAAATAATCGCCGGGTG	59.922	20	TGGCTGTTTTTCCTTCGTCT	59.853	20	42	294	TAAGAAATAATCGCCGGGTG	59.922	20	TCAAGGGGGATTTCATTTTG	59.733	20	42	187
RL-all_c114	1	p2	(TA)6	12	2294	2305	TGTTGTGCATTCCTGTGTCA	59.705	20	CCCCACTCATGTATAAGAAACCC	60.802	23	2199	2386	TGTTGTGCATTCCTGTGTCA	59.705	20	GCCCCACTCATGTATAAGAAACC	60.933	23	2199	2387	TGTTGTGCATTCCTGTGTCA	59.705	20	CCCACTCATGTATAAGAAACCCTT	59.685	24	2199	2385
RL-all_c123	1	p2	(AT)6	12	309	320	CAGGCAACAAAAACAACGAA	59.746	20	ACCTGCCATTGACATGGTTT	60.240	20	237	516	CAGGCAACAAAAACAACGAA	59.746	20	GTTTACGGCTTTGAGTTGGC	59.752	20	237	500	CAGGCAACAAAAACAACGAA	59.746	20	TGCCATTGACATGGTTTACG	60.379	20	237	513
RL-all_c125	1	p3	(CTG)5	15	249	263	TGATCGGGGATTCTCTTCAA	60.538	20	TGTGGAACTTCACCATTTGC	59.547	20	164	407	ATGATCGGGGATTCTCTTCA	59.440	20	TGTGGAACTTCACCATTTGC	59.547	20	163	407	GGAACAAGTCCCAGCCTACA	60.111	20	TCCCTCGTGGATTAACAACA	58.973	20	122	319
RL-all_c133	1	p3	(TCC)5	15	657	671	TCTCTTTCCCTTCATTTCAACC	59.571	22	AAGCTTTAGCTGCAAGCGAC	59.933	20	559	815	TCTCTTTCCCTTCATTTCAACC	59.571	22	AGGAAGGAAACTTTGGAGCC	59.691	20	559	761	TCTCTTTCCCTTCATTTCAACC	59.571	22	CAAGACCATGAATGCTCCAA	59.648	20	559	733
RL-all_c143	1	p2	(TC)6	12	35	46	CTCCTATCCCGGTCCACAT	59.746	19	GTCTGCTCTGCCTACCTTGG	60.012	20	8	261	CTCCTATCCCGGTCCACAT	59.746	19	GGTCTGCTCTGCCTACCTTG	60.012	20	8	262	CTCCTATCCCGGTCCACAT	59.746	19	GGCATCCATGACAATGACAG	59.925	20	8	243
RL-all_c145	1	p3	(GAG)6	18	355	372	TGTTCAGAGATGTTGTCGCC	59.837	20	TGAGGTCAACGTCAAGGATG	59.676	20	249	497	TGTTCAGAGATGTTGTCGCC	59.837	20	TCAGTCCGAAGTGGAAGAGG	60.377	20	249	461	TGTTCAGAGATGTTGTCGCC	59.837	20	AGTCCGAAGTGGAAGAGGCT	60.393	20	249	459
RL-all_c146	1	p1	(A)10	10	766	775	CAAACTGAGTCACCGAAGACAG	59.946	22	TCGAATCCCAGAAACCAAAG	60.044	20	693	957	CAAACTGAGTCACCGAAGACAG	59.946	22	CTCGAATCCCAGAAACCAAA	60.044	20	693	958	CAAACTGAGTCACCGAAGACA	58.917	21	TCGAATCCCAGAAACCAAAG	60.044	20	693	957
RL-all_c159	1	p2	(AT)6	12	1035	1046	GCCAACAAGCAACAGAGACA	60.032	20	TGCCACTTGCTCTTCCTCTT	60.134	20	982	1259	AAGCAACAGAGACAGGCCAT	59.874	20	TGCCACTTGCTCTTCCTCTT	60.134	20	988	1259	GCCAGCAAGAATTAGCATCC	59.813	20	AGAGGAAACCATGCCACTTG	60.111	20	1012	1270
RL-all_c162	1	p3	(CGG)6	18	627	644	AGAGGAGGAGGAGGAAGACG	59.945	20	CCAAGCCAAAGAAGGAACAA	60.220	20	579	810	AAGGTGCAGACCATCTACGG	60.134	20	GAATACATCCTCGCAGCCTC	59.803	20	497	690	AGAGGAGGAGGAGGAAGACG	59.945	20	CCCAATTAGGACCCATTCAA	59.617	20	579	739
RL-all_c162	2	c	(T)10agtcgattttagagacgttttttgcgtgacaccctattatctgcgccaaagtttcaggagc(T)10	81	1071	1151	TGAAATCCTGCCTGTTTTGAC	60.103	21	GGGAAGAGGTATCCACTGGG	60.704	20	1041	1312	TGAAATCCTGCCTGTTTTGAC	60.103	21	GGAAGAGGTATCCACTGGGA	58.940	20	1041	1311	TGAAATCCTGCCTGTTTTGAC	60.103	21	GGAAGAGGTATCCACTGGGAC	59.809	21	1041	1311
RL-all_c168	1	c	(TC)8tt(TC)26g(TC)52	175	859	1033	TGGTCTGTGTGTCTCGGTCT	59.278	20	GGAAGAGAGGGAAGAGAGGG	59.367	20	778	1054	TGGTCTGTGTGTCTCGGTCT	59.278	20	GGGAAGAGAGGGAAGAGAGG	59.367	20	778	1055	CTGGTCTGTGTGTCTCGGTC	59.278	20	GGAAGAGAGGGAAGAGAGGG	59.367	20	777	1054
RL-all_c175	1	p1	(A)12	12	431	442	AAAAGAAATCCTCCCCGCTA	60.034	20	TTGATAAGCCTTCCATTGGC	60.038	20	360	638	TAAAAGAAATCCTCCCCGCT	60.034	20	TTGATAAGCCTTCCATTGGC	60.038	20	359	638	AAAAGAAATCCTCCCCGCTA	60.034	20	ATGTCCTTCGGCAATACTCG	60.096	20	360	507
RL-all_c178	1	p1	(T)10	10	983	992	CAGCATTCGTGATCCTTGTG	60.263	20	AAGTGGTTGCCACACATCAA	60.008	20	929	1144	CAGCATTCGTGATCCTTGTG	60.263	20	GCACAACTGAGCAGAGCAAG	59.929	20	929	1096	CAGCATTCGTGATCCTTGTG	60.263	20	AGCACAACTGAGCAGAGCAA	59.929	20	929	1097
RL-all_c187	1	p3	(GAG)6	18	814	831	GTCACGCTGAAGGAGGTCAT	60.269	20	TTCACGAAGAACTTTCCGCT	59.993	20	758	984	GTCACGCTGAAGGAGGTCAT	60.269	20	GGTAGTGCTCTGGCTTCGAC	60.020	20	758	917	GTCACGCTGAAGGAGGTCAT	60.269	20	AGAACTTTCCGCTCTCCTCC	59.957	20	758	977
RL-all_c197	1	p3	(CTC)5	15	345	359	GGAACAACGATCACCCAAAC	60.218	20	GGAGGAGGAGGAGAAGAGGA	59.883	20	169	426	GGAACAACGATCACCCAAAC	60.218	20	GGAGAAGGAGGAGGAGGAGA	59.883	20	169	432	AATCGTAGTCCAGGAGCAGC	59.459	20	GGAGGAGGAGGAGAAGAGGA	59.883	20	209	426
RL-all_c209	1	p3	(GCG)5	15	243	257	GGCCACGTCCTAAATCATGT	59.820	20	TCAACCAGCAGCATCAGAAC	59.992	20	106	362	GGCCACGTCCTAAATCATGT	59.820	20	ACAGATGGATGCCTTCAACC	59.934	20	106	376	GGCCACGTCCTAAATCATGT	59.820	20	AGATGGATGCCTTCAACCAG	60.073	20	106	374
RL-all_c212	1	p1	(A)10	10	405	414	GATGAAACTGCCCACATCCT	59.934	20	GAGCTGAGCATCTGGAGGAC	60.104	20	367	630	AGATGAAACTGCCCACATCC	59.934	20	GAGCTGAGCATCTGGAGGAC	60.104	20	366	630	GATGAAACTGCCCACATCCT	59.934	20	TGCCATTGGTAGCTTGTCTG	59.864	20	367	479
RL-all_c213	1	p2	(AT)13	26	950	975	TTCTGGATAATGCGGTAGGG	59.916	20	GAAGTTGCGGCCTATGTGTT	60.140	20	877	1054	TTCTGGATAATGCGGTAGGG	59.916	20	AGAAGTTGCGGCCTATGTGT	59.763	20	877	1055	TTCTGGATAATGCGGTAGGG	59.916	20	AAGAAGTTGCGGCCTATGTG	60.270	20	877	1056
RL-all_c222	1	p1	(A)14	14	425	438	CTGTTCACGTGGTTGTGGTC	60.047	20	GTGCCCAGTCATTGGAGTTT	59.973	20	372	546	GACTGTTCACGTGGTTGTGG	60.047	20	GTGCCCAGTCATTGGAGTTT	59.973	20	370	546	ATGCCGCATCTATTGGAGTC	60.066	20	GTGCCCAGTCATTGGAGTTT	59.973	20	403	546
RL-all_c233	1	p2	(TA)8	16	605	620	CTCGCTTCTCAAAACCGTCT	59.615	20	AGATGGATGCCACTGGAAAG	60.073	20	499	749	CTCTCGCTTCTCAAAACCGT	59.615	20	AGATGGATGCCACTGGAAAG	60.073	20	497	749	CTCGCTTCTCAAAACCGTCT	59.615	20	TTGCAGTGTGCCAGGATTAG	59.864	20	499	701
RL-all_c235	1	c	(T)10atttactatcatcatagatatttttattcc(T)13	53	1277	1329	GTGATGGTGTGCACTGGAAC	60.013	20	CTGTCTTTGCATCCCCTTGT	60.111	20	1150	1394	GTGATGGTGTGCACTGGAAC	60.013	20	ACTGTCTTTGCATCCCCTTG	60.111	20	1150	1395	GTGATGGTGTGCACTGGAAC	60.013	20	CACTGTCTTTGCATCCCCTT	60.111	20	1150	1396
RL-all_c237	1	p1	(C)12	12	400	411	CGCCAGACACACTTTCTCAG	59.616	20	CTGCTTCCGTTTGGACTGAT	60.255	20	324	571	CGCCAGACACACTTTCTCAG	59.616	20	TGCGGCTACACCATTGACTA	60.280	20	324	499	CGCCAGACACACTTTCTCAG	59.616	20	GCTGCTTACTGCTTCCGTTT	59.660	20	324	579
RL-all_c241	1	p1	(T)13	13	1081	1093	ACCAGGTTTGCCGAGTACAG	60.171	20	AATTCTGCACATCACCAAGAA	58.215	21	977	1179	ACCAGGTTTGCCGAGTACAG	60.171	20	AATTCTTCACATCACCAAGCA	58.215	21	977	1244	GAGTACGGACCTTGGCTGTC	59.727	20	AATTCTGCACATCACCAAGAA	58.215	21	948	1179
RL-all_c250	1	p3	(TAA)6	18	770	787	GCAGAACCCTAAAGCCTCCT	59.848	20	TGGCAAACGGGGTAAAGTAG	59.990	20	678	841	GCAGAACCCTAAAGCCTCCT	59.848	20	CGTGTATTCCCAGACTCGGT	59.989	20	678	905	GCAGAACCCTAAAGCCTCCT	59.848	20	AAGTAGCAATGCCAAGCGTT	59.911	20	678	827
RL-all_c252	1	p3	(GCT)6	18	781	798
RL-all_c266	1	p1	(C)11	11	641	651	ACAGTGGCATCACTCCAACA	60.162	20	GCCTTGGCAACACCATTAGT	60.000	20	435	697	AGGTGCTAGTCCCACGACAC	60.182	20	GCCTTGGCAACACCATTAGT	60.000	20	496	697	ACAGTGGCATCACTCCAACA	60.162	20	TAGTTACGTGTTGGCACCCA	60.027	20	435	681
RL-all_c279	1	p2	(TC)7	14	108	121	GTAGCGGGCAGCCTAGAGTA	59.637	20	GAAAGCGAGAGAGAGAGCGA	60.119	20	20	146	GTAGCGGGCAGCCTAGAGTA	59.637	20	ACGTCGATCACAAGGGAGAG	60.261	20	20	169	GTAGCGGGCAGCCTAGAGTA	59.637	20	GCGAGAGAGAGAGCGAGAGA	60.269	20	20	142
RL-all_c289	1	p3	(AGC)6	18	624	641	AGCTTCAGGCCTGGACAATA	59.836	20	TGAAGGAGTTGCTGCATGAC	59.992	20	573	844	AGCTTCAGGCCTGGACAATA	59.836	20	CTGAAGGAGTTGCTGCATGA	60.136	20	573	845	AGCTTCAGGCCTGGACAATA	59.836	20	TTTGATGCTGAGTGTTTCCG	59.840	20	573	824
RL-all_c297	1	p1	(T)17	17	410	426	ATGAACATGCGCAACAGGT	60.136	19	CCATTGCAACTGGTTTTCAG	59.170	20	391	668	ATGAACATGCGCAACAGGT	60.136	19	CCATTGCAACTGGTTTTCAGT	60.023	21	391	668	TGAACATGCGCAACAGGT	59.823	18	CCATTGCAACTGGTTTTCAG	59.170	20	392	668
RL-all_c302	1	p2	(TG)6	12	932	943
RL-all_c315	1	p3	(TCT)5	15	397	411	GTGAATGTCGCCTTCAACCT	60.119	20	TGCAGACTTCATTGACCCTG	59.831	20	183	455	GCATTTCCTTTCCTGGGTTT	60.299	20	ACAAGGACCTGGCAAATGAG	60.111	20	246	522	GCATTTCCTTTCCTGGGTTT	60.299	20	AACGGACACAACATTGCAGA	60.160	20	246	469
RL-all_c320	1	p2	(TC)7	14	884	897	AGTGGTAAATGGTTCCGCAG	59.993	20	AATTGTTTGGATGTGGTCCC	59.508	20	825	1093	GTGGTAAATGGTTCCGCAGT	59.859	20	AATTGTTTGGATGTGGTCCC	59.508	20	826	1093	AAGTGGTAAATGGTTCCGCA	60.365	20	AATTGTTTGGATGTGGTCCC	59.508	20	824	1093
RL-all_c332	1	p3	(GGA)5	15	208	222	GAAGAAGGGCGACAACTACG	59.875	20	CTCCTTCTCAAAGACGACGG	59.982	20	141	303	GAAGAAGGGCGACAACTACG	59.875	20	CCTCCTTCTCAAAGACGACG	59.982	20	141	304	CGAAGAAGGGCGACAACTAC	59.875	20	CTCCTTCTCAAAGACGACGG	59.982	20	140	303
RL-all_c333	1	p3	(GCC)5	15	737	751	GTTGCTTGAAGGCTCCTTTG	59.993	20	GACTGGGTCCAGTGCTTCTC	59.841	20	584	857	GTTGCTTGAAGGCTCCTTTG	59.993	20	CGAGGTTCACCTGCGATACT	60.277	20	584	792	AGATGGCACCATAGGTCTCG	60.096	20	CGAGGTTCACCTGCGATACT	60.277	20	560	792
RL-all_c334	1	p1	(T)11	11	314	324	TAACAGTCCCCGCATAGAGG	60.088	20	CCTCGAGTACCCAAGGTCAA	60.103	20	284	526	GTTGTGCGCTGACTGACACT	60.104	20	CCTCGAGTACCCAAGGTCAA	60.103	20	251	526	TAACAGTCCCCGCATAGAGG	60.088	20	TCTTCCTGGAATCCATCACC	59.862	20	284	473
RL-all_c340	1	p2	(AT)6	12	1095	1106	ACTCATGCGCAAGGTCTTCT	60.020	20	CCCCAATCTCTCGTGTATATGG	60.573	22	1025	1134	ACTCATGCGCAAGGTCTTCT	60.020	20	GCCCCAATCTCTCGTGTATATG	60.711	22	1025	1135	CAACAGGACCTCTCCACCAT	59.962	20	GCCCCAATCTCTCGTGTATATG	60.711	22	902	1135
RL-all_c342	1	p1	(G)10	10	527	536	TAGGGCGAGCTGTTGCTACT	60.176	20	CACCCATCCAGCCTGACTAT	59.950	20	389	652	TTTGGAGATTGCTTTGAGGG	60.184	20	CACCCATCCAGCCTGACTAT	59.950	20	447	652	TTTGGAGATTGCTTTGAGGG	60.184	20	GACACAAGGAAGGTGAGGGA	60.088	20	447	700
RL-all_c349	1	p1	(A)10	10	367	376	CAAAGTCAGGTTTCAGTGCG	59.485	20	GAGGTTGCAGTCGTGTCAAA	59.880	20	220	487	ACCTCCAAAATGACACCTGC	59.973	20	CGCCATTGCTGAGAGAGACT	60.700	20	147	413	CCTCCAAAATGACACCTGCT	60.111	20	CGCCATTGCTGAGAGAGACT	60.700	20	148	413
RL-all_c360	1	p3	(TTA)22	66	45	110
RL-all_c394	1	p3	(TCG)5	15	669	683	AACAGGACCAAATCGTCGTC	59.973	20	GGAACCAAAGTCTGGGACAA	59.943	20	641	813	AGGACCAAATCGTCGTCATC	59.934	20	GGAACCAAAGTCTGGGACAA	59.943	20	644	813	GCAGTAATCCGCCACTAAGC	59.873	20	GGAACCAAAGTCTGGGACAA	59.943	20	595	813
RL-all_c395	1	p1	(T)12	12	576	587	CAAGAGGAGACCACAGAGGC	59.986	20	CAGTAGGTGCCCATCCAAAT	59.813	20	474	639	TGGTGATTCTGAGAAGCGTG	59.984	20	CAGTAGGTGCCCATCCAAAT	59.813	20	398	639	GAAGAGACTAACGGCGTTGC	60.022	20	CAGTAGGTGCCCATCCAAAT	59.813	20	375	639
RL-all_c400	1	p1	(A)12	12	649	660	TTGATGAAGAGTGCGTGGAG	59.984	20	TGTGATATGAAACATTGGCAAC	58.414	22	515	683	TTGATGAAGAGTGCGTGGAG	59.984	20	TGTGATATGAAACATTGGCAACT	59.397	23	515	683	AAGTTTGCTTGCGGTTCATC	60.257	20	TGTGATATGAAACATTGGCAAC	58.414	22	412	683
RL-all_c406	1	p3	(GGA)5	15	107	121	GGGCTCGACCTTGATCCT	60.160	18	ACTCCAAGTCGCTGCTGAAG	60.733	20	43	176	ACCTTGATCCTGGTGGGC	60.902	18	CATCAAGATCATCAGCACGG	60.225	20	50	328	ACCTTGATCCTGGTGGGC	60.902	18	CCATCAAGATCATCAGCACG	60.225	20	50	329
RL-all_c411	1	p3	(GGC)5	15	50	64
RL-all_c416	1	p1	(T)11	11	279	289	AATCTGAGGAGCCTGTGGTG	60.261	20	GGCGTGGGAAACATAGAAAA	59.938	20	130	322	ATCTGAGGAGCCTGTGGTGT	59.713	20	GGCGTGGGAAACATAGAAAA	59.938	20	131	322	CCTGTGGTGTAGATGGAGCA	59.701	20	GGCGTGGGAAACATAGAAAA	59.938	20	141	322
RL-all_c433	1	p3	(TTC)5	15	142	156	CTTACTCCTCCTTCTCCCCC	59.135	20	TATCCTGAGGCTCATTTGGG	60.029	20	84	352	CTTACTCCTCCTTCTCCCCC	59.135	20	TGTTAGCGTCGCGTATCAAG	60.037	20	84	246	CTTACTCCTCCTTCTCCCCC	59.135	20	AGGCCCTGATCCAACTCTCT	60.216	20	84	303
RL-all_c439	1	c	(TAAT)9tgaattaggacatccccgagcatagggtaaa(TAAT)5	87	290	376	TAGGACATCCCCGAGCATAG	60.051	20	GTGCGAGAGAACTACCGACC	59.874	20	267	530	TAGGACATCCCCGAGCATAG	60.051	20	GGTCACTTCCGCAGATCCTA	60.218	20	267	461	TGAAATTAGGACATCCCCGA	60.266	20	GTGCGAGAGAACTACCGACC	59.874	20	261	530
RL-all_c447	1	p2	(TG)6	12	45	56	GGATGTGTGCTTACGCATGT	59.602	20	TTCTGGCAGCAAGTAGTCCC	60.397	20	5	249	GGATGTGTGCTTACGCATGT	59.602	20	CCGATTAGTGCGGACCATTA	60.846	20	5	134	GGATGTGTGCTTACGCATGT	59.602	20	TAGTGCGGACCATTACCCAG	60.904	20	5	129
RL-all_c456	1	p2	(AT)6	12	15	26
RL-all_c461	1	c	(GAA)6(GAG)6	36	513	548	ATTCAGGTCTTGGGCCTTTT	59.940	20	TCCAGCTACGTCGTTACGTG	59.928	20	433	606	AATTCAGGTCTTGGGCCTTT	59.940	20	TCCAGCTACGTCGTTACGTG	59.928	20	432	606	AAATTCAGGTCTTGGGCCTT	59.940	20	TCCAGCTACGTCGTTACGTG	59.928	20	431	606
RL-all_c489	1	p1	(A)11	11	82	92	GGTTTTCAACGTCTGTCGGT	60.012	20	AAGCGGGAAAATCCTTGAAT	59.909	20	34	138	TTGCTCAGAAAGGTGTGTCG	60.025	20	AAGCGGGAAAATCCTTGAAT	59.909	20	3	138	GGTTTTCAACGTCTGTCGGT	60.012	20	TTCGAAAACAAGTGACGTGC	59.888	20	34	264
RL-all_c489	2	p1	(T)10	10	337	346	TTTTCCCTCCTTCCTCAGTG	59.255	20	ATTGGGATCCCTCGTAGTCC	60.154	20	210	480	TTCCCTCCTTCCTCAGTGTC	59.228	20	ATTGGGATCCCTCGTAGTCC	60.154	20	212	480	TCCCTCCTTCCTCAGTGTCA	60.795	20	ATTGGGATCCCTCGTAGTCC	60.154	20	213	480
RL-all_c493	1	p1	(T)11	11	771	781	AACTGGGATTTAGGAGGGGA	59.761	20	TTCTTAACATGCCGTTTCAGG	60.117	21	684	934	AACTGGGATTTAGGAGGGGA	59.761	20	CATGCCGTTTCAGGTTAAGA	58.771	20	684	927	AACTGGGATTTAGGAGGGGA	59.761	20	TCTTAACATGCCGTTTCAGG	58.771	20	684	933
RL-all_c510	1	p1	(T)11	11	1760	1770	CCTCTCTTAGATGCATCGCC	59.939	20	CGAACTCTCGACAAAACACG	59.485	20	1653	1790	AGGGAGAATTCCTCTGGCTC	59.778	20	CGAACTCTCGACAAAACACG	59.485	20	1560	1790	GAGGGAGAATTCCTCTGGCT	59.778	20	CGAACTCTCGACAAAACACG	59.485	20	1559	1790
RL-all_c514	1	c	(AT)10(AG)25	70	600	669
RL-all_c518	1	c	(CGA)6accacgtcctcttc(CGA)5	47	2666	2712
RL-all_c525	1	p2	(GT)21	42	1	42
RL-all_c525	2	p1	(T)11	11	546	556	GAAGTGAAAGTCATGGCGGT	60.119	20	CCACGAAATCAACACCACAA	60.404	20	464	736	GAAGTGAAAGTCATGGCGGT	60.119	20	TTATCTGCCAATGCCATCCT	60.435	20	464	635	TTCCCCCTCAAGGCTAGAAT	60.032	20	ATTGGCGAGAGGATGAAACA	60.603	20	420	609
RL-all_c533	1	p2	(TG)6	12	935	946	GTGTCTTCCGTACACCCCAG	60.422	20	GCCTCACTTGAAAGTCCCTG	59.844	20	872	1069	AGTGTCTTCCGTACACCCCA	60.422	20	GCCTCACTTGAAAGTCCCTG	59.844	20	871	1069	CTTAAGTTGCTGCTTCCCGT	59.517	20	GCCTCACTTGAAAGTCCCTG	59.844	20	904	1069
RL-all_c549	1	p2	(TA)9	18	45	62	CATCCTTCACCAGGATTCTGTA	59.052	22	CCAGCACTTGTGTCGCTATT	58.952	20	19	286	ACATCCTTCACCAGGATTCTGTA	59.878	23	CCAGCACTTGTGTCGCTATT	58.952	20	18	286	CATCCTTCACCAGGATTCTGTA	59.052	22	GCCAGCACTTGTGTCGCTAT	61.407	20	19	287
RL-all_c550	1	p2	(AT)7	14	47	60	CCAGTGGAATATGAAATAAGAGGAA	59.769	25	TTCCCCCAAATGACTCAAAC	59.767	20	0	219	CCAGTGGAATATGAAATAAGAGGAA	59.769	25	TTTCCCCCAAATGACTCAAA	60.280	20	0	220	CCAGTGGAATATGAAATAAGAGGAA	59.769	25	TTTTCCCCCAAATGACTCAA	60.280	20	0	221
RL-all_c562	1	p2	(TA)7	14	358	371	AAGCGCACCAAAAATGATTC	60.081	20	TGAGCCTCTGTCAAACTCATTG	60.431	22	252	468	AAGCGCACCAAAAATGATTC	60.081	20	GCCTCTGTCAAACTCATTGAAA	59.359	22	252	465	CGCACCAAAAATGATTCTCA	59.664	20	GCCTCTGTCAAACTCATTGAAA	59.359	22	255	465
RL-all_c582	1	p2	(TC)8	16	740	755
RL-all_c583	1	p3	(GAT)5	15	395	409	TTCCACCCAAAGATGCTAGG	60.066	20	ACCACCTGCTCTGCTGTTTT	59.914	20	302	503	TGAAGGAATTCCACCCAAAG	59.903	20	ACCACCTGCTCTGCTGTTTT	59.914	20	294	503	AAGCTTGCAGAGCATACCGT	60.044	20	TAAGGCCCCCAAATAAGCTC	60.400	20	351	574
RL-all_c584	1	p1	(T)14	14	415	428	TAATGGACTTGCGAGGCTTT	59.845	20	AAATTTCAGCGACTTGCACC	60.257	20	355	559	TTAATGGACTTGCGAGGCTT	59.845	20	AAATTTCAGCGACTTGCACC	60.257	20	354	559	TAATGGACTTGCGAGGCTTT	59.845	20	CAAATTTCAGCGACTTGCAC	59.469	20	355	560
RL-all_c589	1	p2	(TA)6	12	587	598	TTGAAAGTTGTGCTCGTTTTG	59.000	21	TGCCAATAAATTTCAGCAACA	59.203	21	463	741	CTTGAAAGTTGTGCTCGTTTTG	59.956	22	TGCCAATAAATTTCAGCAACA	59.203	21	462	741	TTGAAAGTTGTGCTCGTTTTGT	59.828	22	TGCCAATAAATTTCAGCAACA	59.203	21	463	741
RL-all_c591	1	p3	(GGC)5	15	527	541	AACGCTGCTCCCTTCAGAG	60.684	19	TCCGTATACCATGAGGACGG	60.734	20	404	660	CATGAACGCTGCTCCCTT	59.942	18	TCCGTATACCATGAGGACGG	60.734	20	400	660	CTGACAGTAACGGCGGACT	58.894	19	TCCGTATACCATGAGGACGG	60.734	20	488	660
RL-all_c595	1	p2	(CT)6	12	356	367	TCCCTTGTCATCAACCAACA	59.935	20	GGTCAGTGGCGAACTTTTTC	59.717	20	243	439	TCCCTACCCTTCTCCACCTT	59.928	20	GGTCAGTGGCGAACTTTTTC	59.717	20	311	439	CACCTTTCCTCCTCCCTCTC	60.186	20	GGTCAGTGGCGAACTTTTTC	59.717	20	325	439
RL-all_c602	1	p1	(T)10	10	536	545	TTGGAAAAGGGTGTGAGAGG	60.081	20	GCCAATACAATGTGTAATTTCCTG	59.685	24	350	609	TTGGAAAAGGGTGTGAGAGG	60.081	20	TTTCCTGATTTTGAGAATCTTTGA	59.268	24	350	592	TTGGAAAAGGGTGTGAGAGG	60.081	20	TCCTGATTTTGAGAATCTTTGAA	57.988	23	350	590
RL-all_c610	1	p3	(AGA)5	15	147	161	AGGGGTTGTATTTGGGGAAG	60.046	20	CCGCTTCGAAATCCTACAGA	60.344	20	45	198	AAAAGGGGTTGTATTTGGGG	59.918	20	CCGCTTCGAAATCCTACAGA	60.344	20	42	198	AGGGGTTGTATTTGGGGAAG	60.046	20	CTACAGAACCGGCCATTTTC	59.569	20	45	185
RL-all_c630	1	p1	(A)10	10	611	620	TGGAACACAGGTTTCCAGTCT	59.607	21	TCATAGGGTAGGCGGAAATG	59.916	20	421	685	TGGAACACAGGTTTCCAGTC	58.538	20	TCATAGGGTAGGCGGAAATG	59.916	20	421	685	TGGAACACAGGTTTCCAGTCT	59.607	21	CGGATCTCGCTCATAGGGTA	60.192	20	421	695
RL-all_c639	1	c	(GA)8ggag(GA)16	52	551	602
RL-all_c648	1	p3	(TAT)5	15	814	828	CGTGTTTGACACCCTCGTAT	58.497	20	TCCTTGGGAACAAACTTTATAATCA	60.113	25	623	893	CGTGTTTGACACCCTCGTAT	58.497	20	CCTTGGGAACAAACTTTATAATCA	58.551	24	623	892	CGTGTTTGACACCCTCGTAT	58.497	20	CCTTGGGAACAAACTTTATAATCAG	59.389	25	623	892
RL-all_c690	1	p1	(A)10	10	339	348	AGCCGTCCCAGTAGGAAAAT	59.962	20	TTGCATCAGAAATGCTCCCT	60.744	20	185	426	AGCCGTCCCAGTAGGAAAAT	59.962	20	CTTGCATCAGAAATGCTCCC	60.744	20	185	427	AGCCGTCCCAGTAGGAAAAT	59.962	20	TCTTGCATCAGAAATGCTCC	58.953	20	185	428
RL-all_c699	1	p1	(T)11	11	555	565	TAAAACCCGTAGCCAAGTGC	60.131	20	TTTGCATTTTCTATACCTCTGGT	57.074	23	433	623	CGTAGCCAAGTGCATCGTAG	59.512	20	TTTGCATTTTCTATACCTCTGGT	57.074	23	440	623	TGTAAAACCCGTAGCCAAGTG	60.040	21	TTTGCATTTTCTATACCTCTGGT	57.074	23	431	623
RL-all_c703	1	p2	(TA)7	14	19	32
RL-all_c705	1	p2	(TC)6	12	577	588	TGAGACTTTATTGGGAAGGTCA	58.694	22	CAGAGTCCTAGGGGCTGTTG	59.861	20	455	709	CTGAGACTTTATTGGGAAGGTCA	59.640	23	CAGAGTCCTAGGGGCTGTTG	59.861	20	454	709	TGGGAAGGTCATAATTTGTGAAA	60.563	23	CAGAGTCCTAGGGGCTGTTG	59.861	20	466	709
RL-all_c711	1	p2	(TA)6	12	344	355	TGTTATGATGAGGGACCTGTG	58.428	21	GAACATGAAGGAGGGGAAGT	58.021	20	256	535	TGTTATGATGAGGGACCTGTGT	59.333	22	GAACATGAAGGAGGGGAAGT	58.021	20	256	535	CTGTTATGATGAGGGACCTGTG	59.473	22	TGAAGGAGGGGAAGTAGAAGAA	59.344	22	255	530
RL-all_c727	1	p3	(GGA)6	18	572	589	GACAGCAAGCGTCACAGAAA	60.183	20	TGTCCTCTCATCCTCTCCGT	59.792	20	343	618	GCTTCACTTGTCCTCCTCCA	60.386	20	ACTTCCTCCTCCTCTGCCTC	59.952	20	480	660	CGAGCTTCACTTGTCCTCCT	59.598	20	ACTTCCTCCTCCTCTGCCTC	59.952	20	477	660
RL-all_c728	1	p1	(T)11	11	378	388	GGAATAGTTCTCCTTTGCCCTT	59.971	22	GCATCAGTTGTGCTTTCCTTT	59.373	21	274	495	AAGGAATAGTTCTCCTTTGCCC	59.971	22	GCATCAGTTGTGCTTTCCTTT	59.373	21	272	495	GGAATAGTTCTCCTTTGCCC	57.730	20	GCATCAGTTGTGCTTTCCTTT	59.373	21	274	495
RL-all_c767	1	p2	(TC)9	18	425	442	CAACAACAAACACTTGCGCT	59.951	20	GAAGGTGACGCTGAAGAAGG	59.989	20	196	467	CAACAACAAACACTTGCGCT	59.951	20	GGAAGGTGACGCTGAAGAAG	59.989	20	196	468	CAACAACAAACACTTGCGCT	59.951	20	AGGAAGGTGACGCTGAAGAA	59.989	20	196	469
RL-all_c784	1	p2	(AT)7	14	38	51	GGGGAAACAAACCACACATT	59.550	20	ATCTCACCGTTAAAGGCAGC	59.340	20	1	270	GGGGAAACAAACCACACATT	59.550	20	ACCGTTAAAGGCAGCACTGA	60.827	20	1	265	GGGGAAACAAACCACACATT	59.550	20	TCACCGTTAAAGGCAGCACT	60.827	20	1	267
RL-all_c794	1	p2	(AC)6	12	517	528	TGTACGAATCCGCAAAAACA	60.111	20	TAAGCCGTAAAGAGCGGAAA	59.979	20	384	574	TGTACGAATCCGCAAAAACA	60.111	20	TTAAGCCGTAAAGAGCGGAA	59.979	20	384	575	CGCAAAAACAGGAAGGAAAC	59.724	20	TAAGCCGTAAAGAGCGGAAA	59.979	20	394	574
RL-all_c805	1	p1	(T)10	10	319	328	TGCTCTTTCTCCATTGTCCC	60.195	20	ATGCCCGAGAGTCAAAGAAA	59.813	20	135	406	TCCACCTGCTCTTTCTCCAT	59.803	20	ATGCCCGAGAGTCAAAGAAA	59.813	20	129	406	ATCCACCTGCTCTTTCTCCA	59.803	20	ATGCCCGAGAGTCAAAGAAA	59.813	20	128	406
RL-all_c816	1	c*	(TC)7t(TC)24tact(CTA)6(TACG)16*	147	427	573
RL-all_c830	1	p3	(AGC)7	21	830	850	GAACTCGAAAGGTCTGGCTG	59.989	20	GTCGTCCATGAACAGGAAGC	60.667	20	666	897	TGAACTCGAAAGGTCTGGCT	59.989	20	GTCGTCCATGAACAGGAAGC	60.667	20	665	897	GCTGGACACGACTACTGGGT	60.182	20	GTCGTCCATGAACAGGAAGC	60.667	20	682	897
RL-all_c839	1	p1	(T)10	10	449	458	TGAACTTGAAGCTTGGGACTC	59.463	21	TGCACACACAGGTAATGATCTC	58.652	22	336	518	TCTGAACTTGAAGCTTGGGAC	59.463	21	TGCACACACAGGTAATGATCTC	58.652	22	334	518	TGCCATGTCACTACCAGTGC	60.756	20	GGCATGAGTGATTATTATTGCATC	59.744	24	420	637
RL-all_c854	1	c	(A)10taaataaaaatcctctccattatataatgtc(CT)13	67	792	858
RL-all_c863	1	c	(AT)6(GT)75a(GT)21	205	227	431
RL-all_c864	1	p1	(A)11	11	186	196	CCCATACGAAAGTGGAAACAA	59.847	21	GGCTTTGTAGTTAGAGATTCCCA	58.835	23	9	249	CCCATACGAAAGTGGAAACAA	59.847	21	TGGCTTTGTAGTTAGAGATTCCC	58.835	23	9	250	CCCATACGAAAGTGGAAACAA	59.847	21	GTGGCTTTGTAGTTAGAGATTCCC	59.588	24	9	251
RL-all_c884	1	p2	(CT)8	16	88	103	AGCTCATTCACGTTAGGACCA	59.749	21	GCTTCTCCTTCTCGTCCTCC	60.477	20	40	167	GCTCATTCACGTTAGGACCA	58.724	20	GCTTCTCCTTCTCGTCCTCC	60.477	20	41	167	AGCTCATTCACGTTAGGACCA	59.749	21	CATGAGCATGGAGGAGTACG	59.267	20	40	205
RL-all_c892	1	p1	(A)15	15	436	450	TGGGTTGATGATGACTGGTG	60.378	20	CTGAAATGGCAAAATGCGTA	59.702	20	226	472	TCTGGGTTGATGATGACTGG	59.473	20	CTGAAATGGCAAAATGCGTA	59.702	20	224	472	TGGGTTGATGATGACTGGTG	60.378	20	ACTGAAATGGCAAAATGCGT	60.511	20	226	473
RL-all_c899	1	p3	(GCT)5	15	121	135	TATTTGCATGGCCATTTGTG	60.334	20	GGAGCAATATGTGCTGCTGA	59.979	20	99	334	TATTTGCATGGCCATTTGTG	60.334	20	AGCAATGATGGCCCTTACAG	60.096	20	99	315	TATTTGCATGGCCATTTGTG	60.334	20	ACTGCTGAGGCTGCTTTCAT	60.164	20	99	369
RL-all_c904	1	p3	(TCA)6	18	49	66	CGTCATCATCATCGTCATCA	58.979	20	GGAGCTGTCGGCTATGGTTA	60.235	20	10	112	CATCGTCATCATCATCGTCA	58.979	20	GGAGCTGTCGGCTATGGTTA	60.235	20	7	112	CGTCATCATCATCGTCATCA	58.979	20	ATGGTAGACAGCGAACTGGC	60.285	20	10	162
RL-all_c909	1	p2	(AT)7	14	488	501	AAGATGCCATCAAAAGGCAC	60.081	20	CAAAGCCATTATATTTACATCATACCA	59.526	27	287	529	CACGAGGAACGTCTGAATGA	59.831	20	CAAAGCCATTATATTTACATCATACCA	59.526	27	304	529	GCTCACAAAGATGCCATCAA	59.805	20	CAAAGCCATTATATTTACATCATACCA	59.526	27	280	529
RL-all_c924	1	c	(TGTA)10tatatgcatatatacatgcacacacacgcccacacaaatgtacagatggacaacattcttctccactgctccttatcatcaaaaaaaan(A)11	140	662	801
RL-all_c938	1	p3	(TAA)5	15	151	165	GGCAATGATGATATTGATGACG	60.182	22	GTCGTAGTCATGGCGATCCT	60.104	20	91	334	GGCAATGATGATATTGATGACG	60.182	22	AGTCGTAGTCATGGCGATCC	60.104	20	91	335	GGCAATGATGATATTGATGACG	60.182	22	CGTAGTCATGGCGATCCTAA	58.747	20	91	332
RL-all_c939	1	p3	(GCA)5	15	290	304	CTAGTGTGGGTTGCAGCAGA	60.049	20	GATTCCCCTATCAGTCCCCT	59.212	20	184	422	CTAGTGTGGGTTGCAGCAGA	60.049	20	AGGATTCCCCTATCAGTCCC	59.212	20	184	424	GTGGCCATGATGCTAGTGTG	60.144	20	GATTCCCCTATCAGTCCCCT	59.212	20	172	422
RL-all_c946	1	p3	(GCG)6	18	15	32
RL-all_c959	1	p3	(CTG)5	15	280	294	GACCTAGAAGGGGACCTTGG	59.928	20	TTCAAGGCAAGACATTGCAG	59.988	20	194	346	GACCTAGAAGGGGACCTTGG	59.928	20	CAAGCATTCAAGGCAAGACA	59.988	20	194	352	GACCTAGAAGGGGACCTTGG	59.928	20	AGGCCCTGGCTCTTATTGTT	60.096	20	194	454
RL-all_c990	1	p3	(ATG)5	15	687	701	AATTTTTGAGCGTCACTCGG	60.249	20	TCTGCAGAAGCATCACCATC	59.950	20	548	809	GATGAATTAATCCGCCATGC	60.262	20	TCTGCAGAAGCATCACCATC	59.950	20	568	809	AATTTTTGAGCGTCACTCGG	60.249	20	ATCACCATCAGCAGGAGCTT	59.834	20	548	798
RL-all_c992	1	p3	(GTA)5	15	142	156	CGTCATCATAGTCGTCGTCAA	59.731	21	AATTGCATGTGTCATCGCAT	59.963	20	94	344	TCGTCATCATAGTCGTCGTCA	60.279	21	AATTGCATGTGTCATCGCAT	59.963	20	93	344	CAGTAACTGATTGCCCTCCAA	60.118	21	TGTGGTACTGGGAACTGCAC	59.597	20	64	275
RL-all_c1001	1	p5	(GGTTA)6	30	124	153	ATCGGCTTTGGTGTATGAGG	59.955	20	CGAAATTTGGAGTCTCCTGG	59.665	20	86	185	CCAGTTCACCTACAACGGCT	60.171	20	CGAAATTTGGAGTCTCCTGG	59.665	20	34	185	GCCGTTGTAGGTCTCCAGTT	59.212	20	CGAAATTTGGAGTCTCCTGG	59.665	20	20	185
RL-all_c1015	1	p2	(AT)8	16	1	16
RL-all_c1016	1	p2	(GT)7	14	290	303	CCCCTTTGTGTTGTGTTGTG	59.890	20	AAGGAACACCCATTGCAGAG	60.111	20	244	393	CCCCTTTGTGTTGTGTTGTG	59.890	20	ACCCATTGCAGAGTCTCACC	60.120	20	244	386	GTTGTGTCGACTCTCGTCCA	59.872	20	AAGGAACACCCATTGCAGAG	60.111	20	258	393
RL-all_c1016	2	p2	(TC)12	24	431	454	CCCCTTTGTGTTGTGTTGTG	59.890	20	GGTCGATTATGAGAGAGAGACAGA	59.014	24	244	483	CTCTGCAATGGGTGTTCCTT	60.111	20	GGTCGATTATGAGAGAGAGACAGA	59.014	24	374	483	GGTGAGACTCTGCAATGGGT	60.120	20	GGTCGATTATGAGAGAGAGACAGA	59.014	24	367	483
RL-all_c1045	1	p2	(AC)9	18	3	20
RL-all_c1058	1	p3	(TCC)5	15	882	896	ATCTGCGTCCTTTGCATCTT	59.843	20	CAGCCTCGTCACTTCACTTG	59.616	20	802	1077	CTGCGTCCTTTGCATCTTCT	60.538	20	GTCTCCAGCCTCGTCACTTC	59.993	20	804	1082	GCGTCCTTTGCATCTTCTTT	59.457	20	GTCTCCAGCCTCGTCACTTC	59.993	20	806	1082
RL-all_c1069	1	p2	(TC)7	14	259	272	GTGTTTGTGGAAAGTCCGCT	60.156	20	TGATGGCTCAGTCACTCTGG	59.980	20	207	407	AGTGTTTGTGGAAAGTCCGC	60.156	20	TGATGGCTCAGTCACTCTGG	59.980	20	206	407	GTGTTTGTGGAAAGTCCGCT	60.156	20	AGAAGGCCCGAGAGAAGAAG	60.088	20	207	318
RL-all_c1093	1	p1	(A)10	10	770	779	GGTGCTTGTGACTTCCACTTC	59.760	21	ATAAATGCATGTGGGTGGGT	59.939	20	718	891	TCTGACATTCCAAAGCACCTT	59.726	21	ATAAATGCATGTGGGTGGGT	59.939	20	636	891	TGACATTCCAAAGCACCTTGT	60.544	21	ATAAATGCATGTGGGTGGGT	59.939	20	638	891
RL-all_c1111	1	p3	(GGT)6	18	250	267	CACGTTATGCCACATCCTTG	59.988	20	GGCTGAGCAGATAAAGGTGC	59.985	20	85	309	TGACGATCGTACTACCGCAG	59.888	20	GGCTGAGCAGATAAAGGTGC	59.985	20	126	309	CACGTTATGCCACATCCTTG	59.988	20	CAGCGTGAAAATATCTGCCA	59.833	20	85	356
RL-all_c1137	1	p1	(A)10	10	740	749	TTGAATTGGGATTAGAGAAGCC	59.572	22	TGGTCCCTACATCGGTGTTT	60.232	20	638	892	TTGAATTGGGATTAGAGAAGCC	59.572	22	ATCGGTGTTTCTGCAAGGAT	59.556	20	638	882	TTGAATTGGGATTAGAGAAGCC	59.572	22	CCCTACATCGGTGTTTCTGC	60.517	20	638	888
RL-all_c1145	1	p1	(A)10	10	226	235	TTGGGATTCAAAGGTTTTGC	59.916	20	TCCCACTCCACAGGTACTCC	59.962	20	85	325	CGCGACCTAAACCACTTTTC	59.747	20	TCCCACTCCACAGGTACTCC	59.962	20	46	325	GGGATTCAAAGGTTTTGCTG	59.546	20	TCCCACTCCACAGGTACTCC	59.962	20	87	325
RL-all_c1152	1	p1	(T)12	12	613	624	TTGTGAGAGCAGCTGAGGAA	59.855	20	TCCAAAGTTTGCAACATAGGTAA	58.731	23	522	732	TCGTCTCTGTGACCCTGTTG	59.864	20	AACAATTTATGCTCTTCACATTCG	59.582	24	549	711	TTGTGAGAGCAGCTGAGGAA	59.855	20	AACAATTTATGCTCTTCACATTCG	59.582	24	522	711
RL-all_c1153	1	p1	(A)11	11	768	778	AGATACCGCGATAGACGCTG	60.395	20	GGGAAGGTCGACACGAAAA	61.030	19	727	923	CAGATACCGCGATAGACGCT	60.395	20	GGGAAGGTCGACACGAAAA	61.030	19	726	923	AGATACCGCGATAGACGCTG	60.395	20	TCCCCTTTAAACAATAAGCCAA	59.846	22	727	836
RL-all_c1157	1	p2	(AC)6	12	269	280	ACATTCGGACTCAGGAATCG	60.073	20	TGGTCAAGATGACTCGTGGA	60.246	20	223	477	TTCGATAGGCTTCCACAACC	60.074	20	GCGCTGGTTTACGATTCAGT	60.278	20	173	382	TCTCCTTCGATAGGCTTCCA	59.910	20	GCGCTGGTTTACGATTCAGT	60.278	20	168	382
RL-all_c1165	1	p4	(TTTC)5	20	630	649	CTGCCTGGGTTTCATGTTCT	60.111	20	TCGCAGCTCTATGCACAGTT	59.770	20	582	783	CTGCCTGGGTTTCATGTTCT	60.111	20	CTGTTCGCAGCTCTATGCAC	59.770	20	582	787	TAGATGAGCTGCCTGGGTTT	59.836	20	TCGCAGCTCTATGCACAGTT	59.770	20	574	783
RL-all_c1176	1	p2	(GA)7	14	84	97	TGAGAGGAAGAGACCTGGGA	59.913	20	GCTTGTCTCTGGAGTGACCC	59.841	20	52	325	AGGAAGAGACCTGGGAGGAG	59.801	20	GCTTGTCTCTGGAGTGACCC	59.841	20	56	325	AGAGGAAGAGACCTGGGAGG	59.801	20	GCTTGTCTCTGGAGTGACCC	59.841	20	54	325
RL-all_c1185	1	p1	(T)10	10	308	317	TTTTGGATGCTGCATTTACG	59.702	20	CCTCGGGTTGTGATCTTGTT	59.966	20	197	464	TTTTGGATGCTGCATTTACG	59.702	20	TCCACGGCACTCATTATTCA	60.073	20	197	378	TTTTGGATGCTGCATTTACG	59.702	20	TTGTTCCACGGCACTCATTA	60.111	20	197	382
RL-all_c1186	1	p3	(CAG)5	15	445	459	GGCATTGTTTGCCGAAGTAT	59.967	20	AGAAATTCACTGTCCGTCCG	60.111	20	329	563	GGCATTGTTTGCCGAAGTAT	59.967	20	GGTTTTGCAATGAGGTGCTT	60.118	20	329	526	GGCATTGTTTGCCGAAGTAT	59.967	20	AATGAGGTGCTTTTCACGCT	59.882	20	329	518
RL-all_c1191	1	p2	(GA)6	12	194	205	AGTGACACGTCGTCTGCCTA	59.493	20	CATCCTCCAGCTCCATCAAT	60.034	20	149	387	TGACACGTCGTCTGCCTAGA	60.616	20	CATCCTCCAGCTCCATCAAT	60.034	20	151	387	CACGTCGTCTGCCTAGAAAA	59.072	20	CATCCTCCAGCTCCATCAAT	60.034	20	154	387
RL-all_c1198	1	c	(A)10gtgtgaaagactctctgggctgtatcaatgataactaaatacattctagcatagtatacctttatact(A)13	91	287	377	GGAAGAAGGAAGATGTGTCTGC	60.255	22	CCAGTGTTATTGTGAACATTTTGAG	59.855	25	164	420	GGAAGAAGGAAGATGTGTCTGC	60.255	22	AACCAGTGTTATTGTGAACATTTTG	59.296	25	164	422	GGAAGAAGGAAGATGTGTCTGC	60.255	22	CCAGTGTTATTGTGAACATTTTG	57.184	23	164	420
RL-all_c1222	1	c	(AAT)6aaataatg(ATA)5	41	239	279	ACGGGGAAGGCTAGATCATT	59.925	20	AGGTCATGGCGTCTGATTCT	59.685	20	41	316	ACTGACGGGGAAGGCTAGAT	60.096	20	AGGTCATGGCGTCTGATTCT	59.685	20	37	316	GTGTCATGGCGTCTGTTTTG	60.160	20	AGGTCATGGCGTCTGATTCT	59.685	20	75	316
RL-all_c1223	1	p1	(A)10	10	96	105	GAAACGGATGAAGAAAGCCA	60.192	20	TATCAGAAGGTTGGGAACGG	59.926	20	38	165	TGGAAACGGATGAAGAAAGC	60.192	20	TATCAGAAGGTTGGGAACGG	59.926	20	36	165	CGGATGAAGAAAGCCAAAAC	59.685	20	TATCAGAAGGTTGGGAACGG	59.926	20	42	165
RL-all_c1230	1	p2	(AT)6	12	596	607	TATGCATCCCTTCTAGGCCA	60.564	20	TTTTCCACGGCATTGTTGTA	59.969	20	529	642	TATGCATCCCTTCTAGGCCA	60.564	20	CTCTTTTCCACGGCATTGTT	60.110	20	529	645	TATGCATCCCTTCTAGGCCA	60.564	20	TCCACGGCATTGTTGTATTG	60.379	20	529	639
RL-all_c1234	1	p3	(CTG)7	21	69	89	GATTAGAGAGCGATGGGCTG	59.939	20	GAAGGGCGACTGCTGCTAC	61.103	19	22	267	CTCGGATTAGAGAGCGATGG	59.933	20	GAAGGGCGACTGCTGCTAC	61.103	19	18	267	CCTCGGATTAGAGAGCGATG	59.933	20	GAAGGGCGACTGCTGCTAC	61.103	19	17	267
RL-all_c1237	1	p3	(TCT)5	15	528	542
RL-all_c1241	1	p3	(GAG)6	18	105	122	TGGTGTGCTGCTGAGGTTAC	59.905	20	GGTTTCCTTGTACTTGCGGA	60.110	20	1	214	GTGGTGTGCTGCTGAGGTTA	59.905	20	GGTTTCCTTGTACTTGCGGA	60.110	20	0	214	TGGTGTGCTGCTGAGGTTAC	59.905	20	GCGGAGGCTTGTAGTTTGTC	59.882	20	1	143
RL-all_c1250	1	p3	(ATT)5	15	3022	3036	GAGGATCCTGGGGATGTTTT	60.133	20	CCACGATCGCAAGAACACTA	59.864	20	2863	3103	AGAGGATCCTGGGGATGTTT	59.755	20	TAAGAAATAATCGCCGGGTG	59.922	20	2862	3063	AAGAGGATCCTGGGGATGTT	59.755	20	TAAGAAATAATCGCCGGGTG	59.922	20	2861	3063
RL-all_c1252	1	p2	(AT)7	14	104	117	CGCATTTCATGGTGCTCATA	60.632	20	GTTGCATGTTTTTGCCTCCT	60.118	20	45	247	TAAACGCATTTCATGGTGCT	59.186	20	GTTGCATGTTTTTGCCTCCT	60.118	20	41	247	AAACGCATTTCATGGTGCTC	61.043	20	GTTGCATGTTTTTGCCTCCT	60.118	20	42	247
RL-all_c1252	2	p2	(AT)6	12	444	455	TGGCATTTTTCAGTAGGGCT	59.708	20	GATTCTGGGTTTGGGATTGA	59.727	20	352	512	TGGCATTTTTCAGTAGGGCT	59.708	20	TTACGATTCTGGGTTTGGGA	60.301	20	352	516	GTGGCATTTTTCAGTAGGGC	59.574	20	GATTCTGGGTTTGGGATTGA	59.727	20	351	512
RL-all_c1263	1	p3	(AAT)7	21	22	42	GGGCGAATGGAGTGAATAAA	59.901	20	GGACCGAATGGTTAAGCAAA	59.938	20	2	137	GGGCGAATGGAGTGAATAAA	59.901	20	GTGATGGGACCGAATGGTTA	60.582	20	2	143	GGGCGAATGGAGTGAATAAA	59.901	20	TGTATTTTGTGATGGGACCG	59.247	20	2	151
RL-all_c1271	1	p3	(ACC)6	18	428	445	AACTTGGGACGTGTTCTTGG	60.005	20	TGGTGGTTTTGGGGATAGAG	59.784	20	311	487	AACTTGGGACGTGTTCTTGG	60.005	20	AGATCGTGACCGCTATGGAG	60.240	20	311	520	AACTTGGGACGTGTTCTTGG	60.005	20	GATAGAGACCGAGGTGACCG	59.679	20	311	474
RL-all_c1295	1	p1	(T)13	13	616	628	TCTGACGGTTGATTCCTGTG	59.676	20	GGGATGATCGGTGAGAAATG	60.281	20	515	718	TCTGACGGTTGATTCCTGTG	59.676	20	TCGGTGAGAAATGACGTGAC	59.682	20	515	711	TCTGACGGTTGATTCCTGTG	59.676	20	AACTCGAGTCCTCCCATTCA	59.655	20	515	681
RL-all_c1303	1	p2	(AT)6	12	989	1000	TGGAATCCAGGTCAAGTTCTG	60.096	21	CAGATGAACAAAGAACCCATGA	59.971	22	766	1037	TGGAATCCAGGTCAAGTTCTG	60.096	21	TGAACAAAGAACCCATGAAACA	60.378	22	766	1033	TGGAATCCAGGTCAAGTTCTG	60.096	21	CAAAGAACCCATGAAACATCA	58.462	21	766	1029
RL-all_c1310	1	c	(T)11gcaatgctctccttgctgtgaatattatggacttattttttctc(T)10	65	81	145	CCTTTGTTATTGCAATTCTCTCA	58.445	23	AAAAATGCATCACAAAAGAAAAA	57.930	23	37	251	CCTTTGTTATTGCAATTCTCTCATT	59.924	25	AAAAATGCATCACAAAAGAAAAA	57.930	23	37	251	CCTTTGTTATTGCAATTCTCTCAT	58.759	24	AAAAATGCATCACAAAAGAAAAA	57.930	23	37	251
RL-all_c1318	1	p3	(CAG)8	24	9	32
RL-all_c1339	1	p1	(T)12	12	352	363	TATGCAGTGCACCCAAGGTA	60.134	20	TGACAGCCAGTTTGAAGCAT	59.445	20	224	463	TATGCAGTGCACCCAAGGTA	60.134	20	ATGACAGCCAGTTTGAAGCA	59.445	20	224	464	TGTGCTGGGCATGCTATTTA	60.237	20	TGACAGCCAGTTTGAAGCAT	59.445	20	206	463
RL-all_c1354	1	c	(T)11gaaaacaaagaccaagttaaccgttcttttagaagagccttggagagg(GA)6	71	484	554	CCAAAATCAACGGCAACTTT	59.975	20	TTTCACAATTGGTGGTTTTCC	59.693	21	393	665	CCAAAATCAACGGCAACTTT	59.975	20	TTCACAATTGGTGGTTTTCCT	59.322	21	393	664	CCAAAATCAACGGCAACTTT	59.975	20	TTCACAATTGGTGGTTTTCC	58.298	20	393	664
RL-all_c1368	1	p1	(T)13	13	371	383	TACATTTCACCTTCCCCAGC	59.933	20	TGTCACAAAAAGGACATGGTG	59.450	21	207	480	CTTCCCCAGCATTTGTGTTT	59.971	20	AATTGCCTTTTTCATGGATCA	59.402	21	217	421	TACATTTCACCTTCCCCAGC	59.933	20	AAAAGGACATGGTGTCCAAGA	59.439	21	207	473
RL-all_c1371	1	p3	(CTG)6	18	563	580	GGAGGAAACAGGCTCACAAG	59.844	20	CCGCACTACCATCACCACTA	59.591	20	355	605	AGGAGGAAACAGGCTCACAA	59.844	20	CCGCACTACCATCACCACTA	59.591	20	354	605	GGCCCAAACATGACAAAAAC	60.214	20	CCGCACTACCATCACCACTA	59.591	20	400	605
RL-all_c1373	1	p1	(A)13	13	1888	1900	CTCTTCTCTTGCCCCATTCA	60.331	20	GCCAGTCCTTGAGGCATTTA	60.214	20	1764	2037	CTTCTCTTGCCCCATTCATC	59.629	20	GCCAGTCCTTGAGGCATTTA	60.214	20	1766	2037	TCTTCTCTTGCCCCATTCAT	59.629	20	GCCAGTCCTTGAGGCATTTA	60.214	20	1765	2037
RL-all_c1391	1	p3	(CTT)5	15	623	637	CAGGCTCTGTTGACACCTCA	60.022	20	TGTTGCAGGTGTTGTTGGAT	60.008	20	537	814	CAGGCTCTGTTGACACCTCA	60.022	20	TTGAAAATACGATCCCTGGC	59.901	20	537	761	CAGGCTCTGTTGACACCTCA	60.022	20	CCAAACCAGTCACCAAGGAT	59.820	20	537	689
RL-all_c1422	1	p3	(GAG)5	15	1	15
RL-all_c1424	1	p1	(T)11	11	1203	1213	TGGTTCAATTTTCGCTCCTC	60.192	20	CTGCTTCCTCGCTAAGCCT	59.867	19	1072	1239	CTGGTTCAATTTTCGCTCCT	59.312	20	CTGCTTCCTCGCTAAGCCT	59.867	19	1071	1239	TGGTTCAATTTTCGCTCCTC	60.192	20	CTGCTTCCTCGCTAAGCCTC	61.669	20	1072	1239
RL-all_c1444	1	p1	(A)10	10	293	302	ACGCACCAACATCTAAAGCC	60.140	20	AGATGGCTTTTGGGGGTAAC	60.187	20	230	405	ACGCACCAACATCTAAAGCC	60.140	20	TGGGGGTAACCAAAGTCTCA	60.345	20	230	395	CACCAGTACAAAACGCACCA	60.609	20	AGATGGCTTTTGGGGGTAAC	60.187	20	218	405
RL-all_c1459	1	p1	(T)10	10	663	672	GCTATCAGTATGCCAACATCCA	59.988	22	TGCTACCCAACAGACAACTGA	59.350	21	584	833	TGCTATCAGTATGCCAACATCC	59.988	22	TGCTACCCAACAGACAACTGA	59.350	21	583	833	TGAAGCAGCTTTAAGCAAATCA	60.150	22	TGCTACCCAACAGACAACTGA	59.350	21	639	833
RL-all_c1486	1	p3	(GAG)5	15	1286	1300	GTGAGGCAGGTTGAAAAGGA	60.232	20	CTCTCCGCCTTCTCCTCTCT	60.230	20	1047	1321	GTTCTTCGGGGGAGTCGTAT	60.328	20	CTCTCCGCCTTCTCCTCTCT	60.230	20	1220	1321	TATGTTGTTTTGTCTGCGGC	59.735	20	TGAGCTGTGCAACAAGGCTA	60.742	20	1237	1366
RL-all_c1486	2	c	(GGCT)5ggcctgcctgcgccttgcccctctccccccccttca(C)13	69	1464	1532	TAGCCTTGTTGCACAGCTCA	60.742	20	GAGCCCTTTTTCTTTCTGCC	60.320	20	1347	1586	TTAGCCTTGTTGCACAGCTC	59.224	20	GAGCCCTTTTTCTTTCTGCC	60.320	20	1346	1586	GTGGCTTAGCCTTGTTGCAC	60.837	20	GAGCCCTTTTTCTTTCTGCC	60.320	20	1341	1586
RL-all_c1486	3	p3	(GAC)6	18	1888	1905	ATTTGAAATGCCCTCCTCCT	59.903	20	CAGGTAGAAGCAACAACGCA	60.050	20	1733	1934	AGCGAGTCGAGAGAGAAACG	59.891	20	CAGGTAGAAGCAACAACGCA	60.050	20	1669	1934	AACAACCAGCCATCGAAAAG	60.110	20	CAGGTAGAAGCAACAACGCA	60.050	20	1695	1934
RL-all_c1486	4	c	(GCA)7gcggcaccaccactgccatcggcggaggaggagccgcg(GCC)7gctgccgaaagaggcatctctctgttcctgttcaactcgaacgacgtgtcaacgggc(GCGA)5gccagccgaccaggcgaggtttggggggtgggggttttggggcgcgcgacaccgtgcagccattgggctgcccgtcgttgt(TCC)7atctcccggtcgc(GCTG)6	296	4003	4298
RL-all_c1486	5	p1	(C)12	12	4890	4901	GGGGGATATGTGCTCAACAG	60.340	20	GAACAGGGAACAAACAGGGA	59.943	20	4788	4967	GGGGGATATGTGCTCAACAG	60.340	20	GAGGGAACAGGGAACAAACA	59.943	20	4788	4971	GGGGGATATGTGCTCAACAG	60.340	20	CAGGGAGGGAGAGAGGTAGG	60.200	20	4788	4945
RL-all_c1486	6	p3	(GCT)6	18	5141	5158	CTGGTGACGAGTAGTGGGCT	60.321	20	CGACGGAAGAGAGAGCAAAC	60.134	20	5005	5268	GACGAGTAGTGGGCTGAGGA	60.408	20	CGACGGAAGAGAGAGCAAAC	60.134	20	5010	5268	CTGGTGACGAGTAGTGGGCT	60.321	20	AACAGCGACGGAAGAGAGAG	59.745	20	5005	5273
RL-all_rep_c1499	1	p2	(GA)8	16	2376	2391	AGCCGAAAGACTCCCTGTTT	60.247	20	AGGAGGCTTTCAGGAGGAAG	59.950	20	2353	2622	CGAAAGACTCCCTGTTTTGG	59.705	20	AGGAGGCTTTCAGGAGGAAG	59.950	20	2356	2622	CCGAAAGACTCCCTGTTTTG	59.705	20	AGGAGGCTTTCAGGAGGAAG	59.950	20	2355	2622
RL-all_rep_c1499	2	p3	(GGC)6	18	2832	2849	AGATTTCGGGCTAAAGGGAA	60.034	20	CGTCGACTCCCACTCTCTTC	59.986	20	2706	2957	AGATTTCGGGCTAAAGGGAA	60.034	20	TCGTCGACTCCCACTCTCTT	59.986	20	2706	2958	AACGGTCCAGTCAGATTTCG	60.111	20	CGTCGACTCCCACTCTCTTC	59.986	20	2694	2957
RL-all_rep_c1499	3	c	(C)12tccctgccccccttcccctccccccgccggggaggcggaaa(CGG)5g(GGC)5	84	2960	3043	CCCTTCTGTGAGAGGGCTTT	60.756	20	GTTTTCCGAGGAGGAAGAGG	60.183	20	2914	3184	CCCTTCTGTGAGAGGGCTTT	60.756	20	GGTTTTCCGAGGAGGAAGAG	60.183	20	2914	3185	TGTGAGAGGGCTTTCTCTGAA	60.119	21	GTTTTCCGAGGAGGAAGAGG	60.183	20	2920	3184
RL-all_rep_c1499	4	p4	(ACCA)5	20	3683	3702	TTGTGATCTGTTGGGAGCAA	60.240	20	CCCCTCATCATCATCGTTTT	59.750	20	3546	3741	CCCCAAGTTCGTTCACTTTG	60.520	20	CCCCTCATCATCATCGTTTT	59.750	20	3490	3741	GTTCACTTTGAGTGGGGGTC	59.405	20	CCCCTCATCATCATCGTTTT	59.750	20	3500	3741
RL-all_c1516	1	c	(T)10(G)11	21	420	440	TTGTGACAGGGACGTGACAT	60.005	20	TTTCATGGGAAGTGTAGGGG	59.784	20	400	668	TTTTTGTGACAGGGACGTGA	60.128	20	TTTCATGGGAAGTGTAGGGG	59.784	20	397	668	TTGTGACAGGGACGTGACAT	60.005	20	TGATGGATACGGGCCTCTAA	60.427	20	400	518
RL-all_c1516	2	p1	(A)10	10	760	769	GGTACACCCTCTCACACCGT	59.883	20	TTTTCTCTCCGCGTCCTTTA	59.953	20	677	798	CCCCTACACTTCCCATGAAA	59.784	20	TTTTCTCTCCGCGTCCTTTA	59.953	20	649	798	GGTACACCCTCTCACACCGT	59.883	20	TCCGCGTCCTTTATTGACTC	60.214	20	677	791
RL-all_c1548	1	p1	(T)11	11	362	372	GACGACACGTCATTGTGACC	60.013	20	TTTTTCCCTTTAATTATATCCCCA	59.089	24	270	435	GACACGTCATTGTGACCCAC	59.853	20	TTTTTCCCTTTAATTATATCCCCA	59.089	24	273	435	GTGACCCACGCTCTTGTTTT	60.156	20	TTTTTCCCTTTAATTATATCCCCA	59.089	24	284	435
RL-all_c1646	1	p2	(TA)6	12	573	584	TGAAAACCCGTCTTTGGTTC	59.948	20	TATTTCAGCATTGAGCAGCG	60.118	20	434	632	CGTCTTTGGTTCGAGGTGAT	60.111	20	TATTTCAGCATTGAGCAGCG	60.118	20	442	632	AGCAACCTCATCTGCCTGTT	59.874	20	TATTTCAGCATTGAGCAGCG	60.118	20	482	632
RL-all_c1652	1	p2	(TC)6	12	74	85	TTTTCCGTTCTTGAAGGTGT	57.302	20	GCGGACAAAGAAGGATCAAA	60.192	20	30	247	TTCCGTTCTTGAAGGTGTATTG	59.131	22	GCGGACAAAGAAGGATCAAA	60.192	20	32	247	TTTTCCGTTCTTGAAGGTGT	57.302	20	ACGCCGCCACAGTAAAATAA	60.508	20	30	303
RL-all_c1663	1	p1	(A)10	10	290	299	GATCATGCTATTGGCGACCT	60.066	20	TCAGAGATTGTGTCGCTTTGA	59.581	21	255	377	AGATCATGCTATTGGCGACC	60.066	20	TCAGAGATTGTGTCGCTTTGA	59.581	21	254	377	ATCATGCTATTGGCGACCTT	59.556	20	TCAGAGATTGTGTCGCTTTGA	59.581	21	256	377
RL-all_c1769	1	p1	(T)11	11	331	341	TGTGTTCACACTAGGTTGGCA	60.206	21	GCTGCCATCAGCTTATTGTG	59.449	20	222	497	GGTTGGCAGTTGAAATGACG	61.475	20	GCTGCCATCAGCTTATTGTG	59.449	20	235	497	TCACACTAGGTTGGCAGTTGA	59.350	21	GCTGCCATCAGCTTATTGTG	59.449	20	227	497
RL-all_c1829	1	p1	(A)13	13	203	215	CTCTGCGCTTAGGGAATACG	59.996	20	ATGTATCCGCACAATGGACA	59.805	20	48	258	TCCTCTGCGCTTAGGGAATA	59.938	20	ATGTATCCGCACAATGGACA	59.805	20	46	258	CTCTGCGCTTAGGGAATACG	59.996	20	GCACAATGGACAACCTAGCA	59.722	20	48	250
RL-all_c1848	1	p1	(A)10	10	422	431	CCAAATTTATGGTGCGCTTT	59.964	20	TTACACATGGATTCCTTTCGG	59.809	21	359	488	AGCTACGAGGATGTGGCTGT	59.898	20	TTACACATGGATTCCTTTCGG	59.809	21	256	488	AAATTTATGGTGCGCTTTGC	60.102	20	TTACACATGGATTCCTTTCGG	59.809	21	361	488
RL-all_c1864	1	p1	(C)10	10	110	119	TTAGCAATCACCGTGCTCAG	60.011	20	AAGCACAAAGGTTGAGCCAT	59.740	20	59	251	CTTAGCAATCACCGTGCTCA	60.011	20	AAGCACAAAGGTTGAGCCAT	59.740	20	58	251	TTAGCAATCACCGTGCTCAG	60.011	20	GCACTGTAGCATTCCCATCA	59.679	20	59	178
RL-all_c1878	1	p1	(A)10	10	119	128	CTGCATGGCCAGTACAGTCT	58.909	20	ACTGCATCAAGCCAAATTCC	60.081	20	37	285	CTGCATGGCCAGTACAGTCT	58.909	20	ATCAAGCCAAATTCCCATTG	59.762	20	37	280	CTGCATGGCCAGTACAGTCT	58.909	20	CATCAAGCCAAATTCCCATT	59.762	20	37	281
RL-all_c1907	1	p2	(GA)13	26	283	308
RL-all_c1919	1	p3	(ATT)6	18	351	368	GCCATGGAAATCAGGTAAGG	59.387	20	CATGAGATTTTTGCAGCAGG	59.420	20	311	437	GCCATGGAAATCAGGTAAGG	59.387	20	TGAGATTTTTGCAGCAGGAG	59.148	20	311	435	AAAAAGCCATGGAAATCAGG	59.019	20	CATGAGATTTTTGCAGCAGG	59.420	20	306	437
RL-all_c1985	1	p2	(TA)6	12	363	374	GGCACAAAGCAATACAAGGAA	60.124	21	AAGGAATGTTCCATGAGACCC	60.183	21	285	548	GGCACAAAGCAATACAAGGAA	60.124	21	AGGAATGTTCCATGAGACCC	58.792	20	285	547	GGCACAAAGCAATACAAGGA	58.773	20	AAGGAATGTTCCATGAGACCC	60.183	21	285	548
RL-all_c2006	1	c	(GT)7gggtggtgattaaaaataagataaacaagtatccactataagcatatatgtgcatatatatatacatatgtggagagaac(GA)7	108	1016	1123	TGCAGAGGGAATTTTCGACT	59.813	20	GCAGATCAGCTAAAGCAGCC	60.265	20	975	1216	TGCAGAGGGAATTTTCGACT	59.813	20	GGCAGATCAGCTAAAGCAGC	60.265	20	975	1217	GCAATGAAAGGTGTCCCATC	60.326	20	GCAGATCAGCTAAAGCAGCC	60.265	20	940	1216
RL-all_c2063	1	p1	(T)10	10	361	370
RL-all_c2112	1	p1	(T)10	10	262	271	CGAATGAATGAGGTGGGACT	59.927	20	GTCGGGGTCTCAGGAGAAG	59.776	19	41	301	ATCCCCAATCGAATGAATGA	60.096	20	GTCGGGGTCTCAGGAGAAG	59.776	19	32	301	CGAATGAATGAGGTGGGACT	59.927	20	GGGGTCTCAGGAGAAGAAAAA	59.677	21	41	298
RL-all_c2124	1	p2	(CT)6	12	18	29
RL-all_c2135	1	p3	(TAA)5	15	449	463	GCCGAGAGTGAAGAGAGGTG	60.135	20	CCCTGATCAAGGAGGAATCA	60.003	20	244	521	TGCCGAGAGTGAAGAGAGGT	60.135	20	CCCTGATCAAGGAGGAATCA	60.003	20	243	521	GGTGAAGCGAGGATTTTTCA	60.192	20	CCCTGATCAAGGAGGAATCA	60.003	20	260	521
RL-all_c2147	1	p2	(TA)7	14	192	205	TGACAAAGCTCATAAGAATGGG	59.225	22	ACTGGTATTTTACTAATAACCTGCAAT	57.216	27	17	245	ATGACAAAGCTCATAAGAATGGG	59.515	23	ACTGGTATTTTACTAATAACCTGCAAT	57.216	27	16	245	GACAAAGCTCATAAGAATGGGA	58.328	22	ACTGGTATTTTACTAATAACCTGCAAT	57.216	27	18	245
RL-all_c2166	1	p3	(AAT)5	15	375	389	CAATCATCATTTACACAACCCAA	59.617	23	ATTCAGCACAAGCCGAGTTT	59.882	20	289	506	CAATCATCATTTACACAACCCAA	59.617	23	TTCAGCACAAGCCGAGTTTA	59.609	20	289	505	CAATCATCATTTACACAACCCA	58.267	22	ATTCAGCACAAGCCGAGTTT	59.882	20	289	506
RL-all_c2176	1	p1	(A)12	12	158	169	TCAAAAGGGGCTATCACAAGA	59.693	21	TAAAACTGTGGCTTGGGAGG	60.103	20	58	259	TCAAAAGGGGCTATCACAAGA	59.693	21	AAACATTCATCAGCCCATCC	59.756	20	58	192	GGGGCTATCACAAGAGATCAA	59.140	21	GGTAAAACTGTGGCTTGGGA	59.971	20	64	261
RL-all_c2204	1	p1	(T)10	10	390	399	GGTCCACAGCATTCTTCACA	59.682	20	GTCGCCACCGAATACAAATG	61.285	20	155	421	TGATGAGGTCCACAGCATTC	59.637	20	GTCGCCACCGAATACAAATG	61.285	20	149	421	CAAAAGGTTGGGTGCAAAGA	61.029	20	GAGTATTCCGTGTTCGTCGC	60.667	20	297	436
RL-all_c2235	1	p2	(GC)6	12	238	249	ACACTAGCAAAGAGCAGCCC	59.644	20	ACTTCGACGCATTCTTCACC	60.263	20	129	366	ACACTAGCAAAGAGCAGCCC	59.644	20	CTTCGACGCATTCTTCACCT	60.397	20	129	365	ACACTAGCAAAGAGCAGCCC	59.644	20	CACTTCGACGCATTCTTCAC	59.445	20	129	367
RL-all_c2235	2	p2	(CT)6	12	407	418
RL-all_c2305	1	p3	(TGG)5	15	121	135	TCAACAGACTGCTGCCACTT	59.622	20	GTTCCGAAAAACCGACAAAA	59.953	20	53	187	TCAACAGACTGCTGCCACTT	59.622	20	CGAGGTCCTGTTCCATCATT	59.927	20	53	161	TCAACAGACTGCTGCCACTT	59.622	20	ATGCTTTCGCAGTAGGTCGT	59.904	20	53	285
RL-all_c2320	1	p1	(A)10	10	180	189	TCTGTATTTTGTGTGACAGCG	57.424	21	AAGCAAAGCAATCTGCACTTC	59.651	21	50	282	TCTGTATTTTGTGTGACAGCG	57.424	21	AAAGCACCATGGGGTTATTTT	59.601	21	50	303	TCTGTATTTTGTGTGACAGCGT	58.363	22	AAGCAAAGCAATCTGCACTTC	59.651	21	50	282
RL-all_c2339	1	p2	(CA)6	12	347	358	CAGCCAGTCATGCAGAGCTA	60.310	20	GGGTGTATGTGGATGAGGGT	59.511	20	215	425	TCCAAGAAATCAAGCAGCAA	59.542	20	GGGTGTATGTGGATGAGGGT	59.511	20	187	425	CAGCCAGTCATGCAGAGCTA	60.310	20	TTGGGTGTATGTGGATGAGG	59.215	20	215	427
RL-all_c2360	1	p1	(A)10	10	132	141	GGAAAAACTTTGAGAATGGGG	59.801	21	TCAATCCATGGTTTCCATTTT	59.125	21	89	363	GGAAAAACTTTGAGAATGGGG	59.801	21	GATCAATCCATGGTTTCCATTT	59.894	22	89	365	GGGAAAAACTTTGAGAATGGG	59.801	21	GATCAATCCATGGTTTCCATTT	59.894	22	88	365
RL-all_c2385	1	p2	(TA)6	12	272	283	ACGTTCTGCAGGAGATGCTT	60.020	20	CCCAACAAGCTGCCAATAAT	59.960	20	173	427	AACGTTCTGCAGGAGATGCT	60.020	20	CCCAACAAGCTGCCAATAAT	59.960	20	172	427	ACGTTCTGCAGGAGATGCTT	60.020	20	TTATCCTCCCCAACAAGCTG	60.066	20	173	435
RL-all_c2474	1	p3	(GAG)6	18	405	422	CTGTTGCACCACCAGTTGTC	60.203	20	TACTCCTCGTCAGCAGCCAC	61.566	20	338	455	CTGTTGCACCACCAGTTGTC	60.203	20	CTACTCCTCGTCAGCAGCCA	61.693	20	338	456	CTGTTGCACCACCAGTTGTC	60.203	20	TACTCCTCGTCAGCAGCCA	60.716	19	338	455
RL-all_c2510	1	p2	(CA)7	14	708	721
RL-all_c2712	1	p2	(AT)6	12	4	15
RL-all_c2784	1	p1	(A)10	10	151	160	TTGGCCAAAGGAGAGAAAAG	59.424	20	GCAATGCTGACAAACAGCTC	59.602	20	95	313	TTGGCCAAAGGAGAGAAAAG	59.424	20	CAGGCAATGCTGACAAACAG	60.449	20	95	316	GGCCAAAGGAGAGAAAAGGA	60.683	20	GCAATGCTGACAAACAGCTC	59.602	20	97	313
RL-all_c2811	1	p1	(A)10	10	395	404	GAGGTTGCACTTTCGTTGCT	60.440	20	CGACACACAACACACACATCT	58.001	21	356	461	AGAGGTTGCACTTTCGTTGC	60.440	20	CGACACACAACACACACATCT	58.001	21	355	461	GAGGTTGCACTTTCGTTGCT	60.440	20	ACGACACACAACACACACATCT	58.997	22	356	462
RL-all_c2821	1	p2	(CA)61	122	61	182
RL-all_c2901	1	p1	(A)10	10	32	41
RL-all_c2918	1	p3	(GAC)5	15	43	57	GAGGACGATCTGTACGACGC	60.833	20	CGAGAAGGACACGAATCACA	59.831	20	21	283	GCGAGACCACAGAGACCAA	59.971	19	GTCGTTCTTGAAGTCGGAGG	59.844	20	1	101	GCGAGACCACAGAGACCAA	59.971	19	GGTCGTTCTTGAAGTCGGAG	59.844	20	1	102
RL-all_c2933	1	p1	(A)10	10	297	306	CCTGTCTGGTTGTTCCCTGT	60.002	20	CTGTTGCAGCATGCTATTCC	59.449	20	145	372	CCTGTCTGGTTGTTCCCTGT	60.002	20	GCATGCTATTCCATGCAGAG	59.405	20	145	364	CCTGTCTGGTTGTTCCCTGT	60.002	20	AGCATGCTATTCCATGCAGA	59.405	20	145	365
RL-all_c2986	1	p2	(AC)6	12	335	346	TTCTACACCACCTGATCCCC	59.779	20	TCCGATAGTTGGAGAATTTGC	59.172	21	291	421	TGAGCGATTAGGTGTCCCTT	59.694	20	TCCGATAGTTGGAGAATTTGC	59.172	21	261	421	TTCTACACCACCTGATCCCC	59.779	20	TTGGAGAATTTGCTCTCGTCT	59.066	21	291	413
RL-all_c3042	1	p2	(TA)6	12	183	194	TATTTTCCTAGCAGCAGGGG	59.315	20	TTGCGTGTTCCATGCATTAT	59.960	20	159	286	TATTTTCCTAGCAGCAGGGG	59.315	20	CTTGCGTGTTCCATGCATTA	60.665	20	159	287	ATATTTTCCTAGCAGCAGGGG	59.601	21	TTGCGTGTTCCATGCATTAT	59.960	20	158	286
RL-all_c3044	1	p1	(T)12	12	217	228	TTTGGAATGTGTTTTTGCCA	59.946	20	GCACAGGTAAACCATACCCC	59.174	20	117	332	TTTGGAATGTGTTTTTGCCA	59.946	20	CAGGTAAACCATACCCCAGG	59.167	20	117	329	GGCAATTGGCATTCCTTTTA	59.907	20	GCACAGGTAAACCATACCCC	59.174	20	139	332
RL-all_c3143	1	p1	(T)12	12	475	486	AAGAACTTGGAGCAGAGGCA	60.134	20	CTTGGCCAAAGACAAAGGAA	60.220	20	327	560	AGAGGCACACACCTGGTTTC	60.159	20	CTTGGCCAAAGACAAAGGAA	60.220	20	340	560	AAGAACTTGGAGCAGAGGCA	60.134	20	ACTTGGCCAAAGACAAAGGA	59.711	20	327	561
RL-all_c3178	1	p2	(TA)6	12	233	244	CATGGAATCCACAGGGAAAA	60.692	20	CCCACAATCAGGGTGAGAGT	59.962	20	140	269	CATGGAATCCACAGGGAAAA	60.692	20	ACCCACAATCAGGGTGAGAG	59.962	20	140	270	CATGGAATCCACAGGGAAAA	60.692	20	AGACCCACAATCAGGGTGAG	59.962	20	140	272
RL-all_c3212	1	p1	(T)12	12	235	246	CTTCGGCCCAATAAACTCTG	59.702	20	AGTCAGAGGACTCGCCGTTA	60.012	20	48	323	CTTCGGCCCAATAAACTCTG	59.702	20	TGTTTTGAGTGTCTGGCGAC	59.880	20	48	288	CTTCGGCCCAATAAACTCTG	59.702	20	GTGTTTTGAGTGTCTGGCGA	59.880	20	48	289
RL-all_c3248	1	p2	(TG)6	12	120	131	CATCTGTGCCCATGATTCTG	60.072	20	TGCAAGTCAAAGACCAATCG	59.840	20	75	196	CACATCTGTGCCCATGATTC	59.925	20	TGCAAGTCAAAGACCAATCG	59.840	20	73	196	CCCATGATTCTGTGTGCAGT	59.551	20	TGCAAGTCAAAGACCAATCG	59.840	20	83	196
RL-all_c3328	1	p1	(A)11	11	485	495	GCTTTTCAATTCTGCCCTGA	60.331	20	CGAGAAGAAACAGCATGCAA	60.134	20	394	581	GCTTTTCAATTCTGCCCTGA	60.331	20	CACTAGGAAAGCCATCGGTC	59.694	20	394	670	GCTTTTCAATTCTGCCCTGA	60.331	20	CCAGATGGAACGAGCATGTA	59.673	20	394	603
RL-all_c3387	1	p1	(A)10	10	341	350	GAACCTTGTGACATACCACATCA	59.772	23	AGTTCAGCGGGGATGATAGA	59.653	20	182	376	CAGGTGCACATATACATACGGA	58.465	22	GGGGTCACCTGTGTGGTAAC	60.135	20	278	438	GAACCTTGTGACATACCACATCA	59.772	23	AGCGGGGATGATAGACATGA	60.448	20	182	371
RL-all_c3409	1	p2	(AT)7	14	208	221	CCTTTTTGGCCTTGGTACAC	59.471	20	CACCTGCAGTGTCACCATTC	60.162	20	87	291	GAAAGTGCCTTTTTGGCCTT	60.593	20	CACCTGCAGTGTCACCATTC	60.162	20	80	291	GAAAGTGCCTTTTTGGCCTT	60.593	20	TCACCTGCAGTGTCACCATT	60.162	20	80	292
RL-all_c3444	1	p3	(CAC)5	15	121	135	TGACTAGGATGATTGCGCTG	59.972	20	CAAACCAACAAAGAGCAGCA	60.027	20	26	224	CCCTGGTGATGACCAAGTCT	59.962	20	CAAACCAACAAAGAGCAGCA	60.027	20	80	224	GATTGCGCTGAATGTGAGAA	59.955	20	CAAACCAACAAAGAGCAGCA	60.027	20	36	224
RL-all_c3468	1	p5	(CAGGT)11	55	441	495
RL-all_c3524	1	p2	(AT)6	12	136	147	CTGCCCTATCACATGAGGAA	58.670	20	AAATTTTAGGCATGAAACATGGA	59.741	23	0	246	CTGCCCTATCACATGAGGAA	58.670	20	AATTTTAGGCATGAAACATGGA	58.497	22	0	245	CTGCCCTATCACATGAGGAA	58.670	20	GGCATGAAACATGGATAGATTTG	60.561	23	0	238
RL-all_c3538	1	p2	(TA)7	14	323	336
RL-all_c3558	1	p2	(TA)6	12	444	455	AAACGCTACCTCAGTCGCAT	59.904	20	GCAAGCTAATGAGAAATGCTCC	60.359	22	315	495	AAACGCTACCTCAGTCGCAT	59.904	20	CAAGCTAATGAGAAATGCTCCA	59.496	22	315	494	CACCTGCTAATCCAAACGCT	60.270	20	GCAAGCTAATGAGAAATGCTCC	60.359	22	302	495
RL-all_c3586	1	p3	(CAG)5	15	248	262
RL-all_c3599	1	c	(TC)35t(TC)34	139	1	139
RL-all_c3653	1	p1	(A)10	10	256	265	TGGGACAGAAAGACAGAGGG	60.229	20	TCCTGCTCAGCATTATTTGAGA	59.982	22	134	351	TGGGACAGAAAGACAGAGGG	60.229	20	TTTCCTGCTCAGCATTATTTGA	59.853	22	134	353	TGGGACAGAAAGACAGAGGG	60.229	20	TTCCTGCTCAGCATTATTTGA	58.520	21	134	352
RL-all_c3655	1	p3	(CTG)7	21	533	553
RL-all_c3684	1	p2	(TA)7	14	15	28
RL-all_c3734	1	p3	(TCA)5	15	40	54	CCTCCTCTTCATTCTCACTGC	59.029	21	GAGCAATGCAGATGTAGCCA	59.979	20	1	197	CCTCCTCTTCATTCTCACTGCTA	60.026	23	GAGCAATGCAGATGTAGCCA	59.979	20	1	197	CCTCCTCTTCATTCTCACTGC	59.029	21	GCCAAGACTATGGCCTCTTTC	60.222	21	1	181
RL-all_c3778	1	p1	(A)10	10	240	249	CGTCCCTTTTCATGACATACC	59.302	21	GCAAATGTGGGTGAACAAGA	59.547	20	106	359	GGAAAATAAACAACCTACCCCC	59.835	22	TCAACTGTGCAATTTCTGCC	59.847	20	141	414	ACGTCCCTTTTCATGACATACC	60.117	22	GCAAATGTGGGTGAACAAGA	59.547	20	105	359
RL-all_c3784	1	p1	(T)87	87	152	238
RL-all_c3825	1	p1	(T)17	17	90	106	GCCAGTACAAATGTCCCAATG	60.242	21	GATCAGCTTTTGGACAAGGC	59.820	20	36	254	GCCAGTACAAATGTCCCAATG	60.242	21	CTGGTTGTGATTCACGCTGT	59.751	20	36	229	CCCTCTCAAAACCTTAACCCA	60.331	21	CTGGTTGTGATTCACGCTGT	59.751	20	0	229
RL-all_c3844	1	p2	(TG)33	66	200	265
RL-all_c3910	1	p3	(CTT)5	15	431	445	TCGAGATTCGTCCAACAACA	60.240	20	ACCTGGGGGAGAAGAAGAAC	59.534	20	263	466	TCGAGATTCGTCCAACAACA	60.240	20	GACCTGGGGGAGAAGAAGAA	60.565	20	263	467	GCGGATGTGAGCATGAATAA	59.652	20	ACCTGGGGGAGAAGAAGAAC	59.534	20	201	466
RL-all_c4034	1	p1	(G)13	13	151	163	AGACACAGGTGGGTCGTAGG	60.026	20	GACTGGAACGACACGAGGAT	60.120	20	40	224	AGACACAGGTGGGTCGTAGG	60.026	20	CTACACGGACTGGAACGACA	59.745	20	40	231	AGACACAGGTGGGTCGTAGG	60.026	20	CGGCCAGGACTTCTTCTACA	60.388	20	40	246
RL-all_c4044	1	p3	(ATC)6	18	544	561
RL-all_c4053	1	p1	(A)10	10	499	508	AAATGCACGGCCTAGTTCAC	60.140	20	TATGTGTGCATGCCGTTTTT	59.999	20	263	542	ATGGGGATGGATTCCCTTTA	60.337	20	TATGTGTGCATGCCGTTTTT	59.999	20	394	542	ATGGGGATGGATTCCCTTTA	60.337	20	TTTCCCCTTTCTTCGCCTAT	60.034	20	394	559
RL-all_c4098	1	p3	(ATT)5	15	273	287	CTGCTCTTTCCATGCACCTT	60.397	20	TGCAGAAAGATGGTGTAACAGG	60.168	22	206	393	CTGCTCTTTCCATGCACCTT	60.397	20	GCAGAAAGATGGTGTAACAGGA	59.242	22	206	392	ACATGGAAAAATTGGATGCC	59.628	20	TGAATCAGTCATTTGTTCAATCG	59.989	23	99	322
RL-all_c4202	1	p3	(TTA)5	15	182	196	TGAATAACTATGGGTGACAGTGA	57.171	23	CGCAGAAGGATAACGAGCAT	60.374	20	25	302	AATGAATAACTATGGGTGACAGTGA	58.879	25	CGCAGAAGGATAACGAGCAT	60.374	20	23	302	TGAATAACTATGGGTGACAGTGA	57.171	23	ACGCAGAAGGATAACGAGCA	60.934	20	25	303
RL-all_c4412	1	p3	(TGT)5	15	384	398	AGATGTTGCTGCTGGGGTAG	60.277	20	AAGCCCCTCTTTAGCTTTGG	59.850	20	151	424	AGATGTTGCTGCTGGGGTAG	60.277	20	AGCCCCTCTTTAGCTTTGGA	60.332	20	151	423	GTTTCAGATGTTGCTGCTGG	59.445	20	AAGCCCCTCTTTAGCTTTGG	59.850	20	146	424
RL-all_c4502	1	p2	(GT)6	12	102	113	AGAGAAAGAGAGAGAGACGACGA	59.033	23	TGCACAAGCACACAGGTACA	59.938	20	6	218	GAGAAAGAGAGAGAGACGACGA	58.010	22	TGCACAAGCACACAGGTACA	59.938	20	7	218	AGAGAAAGAGAGAGAGACGACGA	59.033	23	CGCACATACATACACACGCA	60.209	20	6	139
RL-all_c4507	1	p2	(CA)73	146	319	464
RL-all_c4539	1	p1	(T)10	10	224	233	CAGCACAGGAAATCAAGGTG	59.288	20	CTGTAGGGGATGAGGAAGGA	59.087	20	146	301	CAGCACAGGAAATCAAGGTG	59.288	20	TCTGTAGGGGATGAGGAAGG	59.087	20	146	302	CAGCACAGGAAATCAAGGTG	59.288	20	TGTAGGGGATGAGGAAGGACT	59.943	21	146	300
RL-all_c4554	1	p2	(AT)7	14	252	265	CAGTTTGCAGCCATCATTGT	59.722	20	TCACATCCAAAGTTGATATTGTAAC	57.236	25	121	310	CGCTAATGACCATCCAGACA	59.673	20	TCACATCCAAAGTTGATATTGTAAC	57.236	25	44	310	CTTCAATTGCAGTTTGCAGC	59.614	20	TCACATCCAAAGTTGATATTGTAAC	57.236	25	112	310
RL-all_c4595	1	p3	(CCT)5	15	39	53	TATTCCGCCTCTACCTCCCT	60.053	20	TGCTCGATAATGTTTCACCAA	59.172	21	9	270	CCCTCTCTTATTCCGCCTCT	59.805	20	TGCTCGATAATGTTTCACCAA	59.172	21	1	270	TATTCCGCCTCTACCTCCCT	60.053	20	GATGCTCGATAATGTTTCACCA	59.967	22	9	272
RL-all_c4621	1	p3	(GTA)5	15	88	102	TCCATATCCTAATGTCCGGC	59.745	20	TAGCAGCAGACGAGGAGACA	59.880	20	53	289	TCCATATCCTAATGTCCGGC	59.745	20	GCAGCAACAACAACCAACAC	60.207	20	53	254	TCCATATCCTAATGTCCGGC	59.745	20	GAGACAGATCGCCCTGATGT	60.231	20	53	275
RL-all_c4624	1	p1	(T)12	12	629	640	AATGCCTGCAATTACGTTCA	59.186	20	GCTTCGAAACGCTCCTTATG	59.982	20	416	695	GCCTGCAATTACGTTCATGT	58.653	20	GCTTCGAAACGCTCCTTATG	59.982	20	419	695	GCCTGCAATTACGTTCATGT	58.653	20	AAGCTTCGAAACGCTCCTTA	59.248	20	419	697
RL-all_c4654	1	p1	(T)10	10	132	141	TGAACTTGAACATTCCCTTGC	60.103	21	TGTCACGTGTACATAAGCCGA	60.187	21	36	177	TGAACTTGAACATTCCCTTGC	60.103	21	TGTCACGTGTACATAAGCCG	58.215	20	36	177	TGAACTTGAACATTCCCTTGC	60.103	21	TCACGTGTACATAAGCCGAATC	60.025	22	36	175
RL-all_c4657	1	p3	(CTG)5	15	350	364	TGATCATTGGTGTCATTGGG	60.177	20	TTGATGAACAGTTCCACGGT	58.984	20	294	409	TGATCATTGGTGTCATTGGG	60.177	20	GTTGATGAACAGTTCCACGG	58.984	20	294	410	TGATCATTGGTGTCATTGGG	60.177	20	GGTTGATGAACAGTTCCACG	58.984	20	294	411
RL-all_c4720	1	p2	(AT)6	12	98	109	GTCGGAGCCAGAGAGAGATG	60.096	20	CCACCTGTACCTTCCAAGTGA	60.013	21	77	182	CACTGAAGGAGAAGGTCGGA	60.377	20	CCACCTGTACCTTCCAAGTGA	60.013	21	63	182	GCCGACTGGGTCACATTAAC	60.384	20	CCACCTGTACCTTCCAAGTGA	60.013	21	21	182
RL-all_c4737	1	c*	(T)10(TC)7*	23	395	417	ATATTACGTCGGTTGCTCGC	60.124	20	CATTCGCTATTTGAGTCGCA	59.976	20	333	454	TCACTCGAAGCTCACGTGTC	60.187	20	CATTCGCTATTTGAGTCGCA	59.976	20	311	454	GCATTCAAGTTGTCACCGAA	59.697	20	CATTCGCTATTTGAGTCGCA	59.976	20	232	454
RL-all_c4815	1	p2	(TC)8	16	208	223
RL-all_c4900	1	p3	(ATT)5	15	7	21
RL-all_c4944	1	p1	(T)12	12	891	902	CGGCAGAAGAGCCATCTATC	59.939	20	TGATAATTCTGAAGCTCAGCACA	60.032	23	709	964	TCGGCAGAAGAGCCATCTAT	59.939	20	TGATAATTCTGAAGCTCAGCACA	60.032	23	708	964	CAAGAAGGATGGCTGGGTAA	60.066	20	TGATAATTCTGAAGCTCAGCACA	60.032	23	781	964
RL-all_c4952	1	p2	(TG)7	14	38	51	TGTCTAAGCACAAAACTCTCGG	59.557	22	TATCAAGGGTCCTGAATGCC	59.894	20	2	132	TGTCTAAGCACAAAACTCTCGG	59.557	22	CAAGCAAATATGCACACCCA	60.523	20	2	224	AAGCACAAAACTCTCGGTATCA	58.906	22	TATCAAGGGTCCTGAATGCC	59.894	20	7	132
RL-all_c4967	1	p2	(TC)9	18	395	412	TTTGCCTCGAATGTTCCTCT	59.813	20	TCTGTTGATGTTGGAGAGAATGA	59.726	23	323	493	CTTTGCCTCGAATGTTCCTC	59.813	20	TCTGTTGATGTTGGAGAGAATGA	59.726	23	322	493	GCCTCGAATGTTCCTCTCAC	59.810	20	TCTGTTGATGTTGGAGAGAATGA	59.726	23	326	493
RL-all_c5020	1	p2	(CA)10	20	348	367	TTGCTTTTTCAGCAGGTTCA	59.585	20	TTTTGTGCAGGAGCATGTGT	60.310	20	218	403	TACCCGGGTGAATTTGAATG	60.555	20	TTTTGTGCAGGAGCATGTGT	60.310	20	159	403	TTGCTTTTTCAGCAGGTTCA	59.585	20	GCAGGAGCATGTGTGTGTGT	60.830	20	218	397
RL-all_c5074	1	p1	(T)12	12	286	297	ACCAATCCTGCCACATCAAT	60.203	20	GGAGTTTGAAAGCGCTATGG	59.845	20	104	359	AGTCACCAATCCTGCCACAT	60.395	20	GGAGTTTGAAAGCGCTATGG	59.845	20	100	359	ACCAATCCTGCCACATCAAT	60.203	20	GCAGACGAAGTGAAAAGGGA	60.375	20	104	376
RL-all_c5080	1	p1	(T)10	10	369	378	TCTCGGCTCAAATTAAGAAAGG	59.858	22	GGAAACTTTCTCAGCTTCTGATT	58.224	23	229	503	AAACAGGGGGACATTTGTTTA	58.340	21	GGAAACTTTCTCAGCTTCTGATT	58.224	23	285	503	CTCGGCTCAAATTAAGAAAGG	58.151	21	GGAAACTTTCTCAGCTTCTGATT	58.224	23	230	503
RL-all_c5100	1	p1	(T)10	10	279	288	TTATCAAGGGTTGCTTTGAGG	59.211	21	GCACCACTGATGCTACCTTACA	60.197	22	102	325	TATCAAGGGTTGCTTTGAGG	57.823	20	GCACCACTGATGCTACCTTACA	60.197	22	103	325	ATTATCAAGGGTTGCTTTGAGG	59.502	22	GCACCACTGATGCTACCTTACA	60.197	22	101	325
RL-all_c5228	1	p3	(CAC)5	15	179	193	CTGAGGTGTGGAACGTCTGA	59.864	20	CAGACGATGCTGAACGTGAT	59.862	20	138	252	TCTGAGGTGTGGAACGTCTG	59.864	20	CAGACGATGCTGAACGTGAT	59.862	20	137	252	CATGTCTGAGGTGTGGAACG	60.154	20	CAGACGATGCTGAACGTGAT	59.862	20	133	252
RL-all_c5241	1	p2	(TA)6	12	123	134	TATTGGCATCCTGCAAGCTA	59.425	20	CGTGTGTGAGCCTCTTATACAGTT	59.774	24	0	185	GGCATCCTGCAAGCTAAATG	60.742	20	CGTGTGTGAGCCTCTTATACAGTT	59.774	24	4	185	TGGCATCCTGCAAGCTAAAT	60.742	20	CGTGTGTGAGCCTCTTATACAGTT	59.774	24	3	185
RL-all_c5259	1	p3	(CGC)5	15	1498	1512	GCCCGAAGAGCAAGTCCT	60.497	18	TAGCTGCTTTCCTCCACGAT	59.978	20	1424	1691	CCCGAAGAGCAAGTCCTG	59.493	18	TAGCTGCTTTCCTCCACGAT	59.978	20	1425	1691	ATCGCCCGAAGAGCAAGT	60.914	18	TAGCTGCTTTCCTCCACGAT	59.978	20	1421	1691
RL-all_c5310	1	p2	(AC)8	16	549	564	TCCAGTAGAAGGATGCCCTG	60.210	20	CCTATGACTGTGCGTTTTGC	59.347	20	484	669	TCCAGTAGAAGGATGCCCTG	60.210	20	GGTTTGTCCATGCGATGTTT	60.765	20	484	591	TCCAGTAGAAGGATGCCCTG	60.210	20	ATGACTGTGCGTTTTGCATT	59.203	20	484	666
RL-all_c5337	1	p1	(T)11	11	297	307
RL-all_c5385	1	p1	(A)11	11	141	151
RL-all_c5441	1	p2	(AC)19	38	422	459
RL-all_c5488	1	p2	(AG)7	14	41	54
RL-all_c5540	1	p3	(TGT)5	15	8	22
RL-all_c5540	2	p2	(GA)15	30	126	155
RL-all_c5612	1	p2	(GA)121	242	184	425
RL-all_c5657	1	p3	(GGT)5	15	9	23
RL-all_c5688	1	p2	(CA)6	12	31	42
RL-all_c5747	1	p1	(T)14	14	77	90	ATTGGACTGCAAAACCTTGG	59.971	20	TGCATTGTTACCATCATTGGA	59.801	21	6	133	CAAAACCTTGGGTGATGGTT	59.688	20	TGCATTGTTACCATCATTGGA	59.801	21	15	133	CCAAATTGGACTGCAAAACC	60.344	20	TGCATTGTTACCATCATTGGA	59.801	21	2	133
RL-all_c5758	1	p3	(CCG)7	21	6	26
RL-all_c5773	1	p2	(CT)7	14	610	623
RL-all_c5802	1	p1	(T)10	10	229	238	TGCCACTGTAAACTGCACATC	59.779	21	TCCACCATAACCTCTGCTGTT	59.607	21	54	307	TGCCACTGTAAACTGCACATC	59.779	21	CTTTCCAACAAACTCCACCA	58.594	20	54	320	TGCCACTGTAAACTGCACATC	59.779	21	TCTTTCCAACAAACTCCACCA	60.514	21	54	321
RL-all_c5867	1	p3	(TTA)5	15	390	404	GGCATTGTGAAGACATCCCT	59.934	20	TACGTCTATGCGACGACCAA	60.280	20	246	473	GGCATTGTGAAGACATCCCT	59.934	20	TTACGTCTATGCGACGACCA	60.280	20	246	474	GGCATTGTGAAGACATCCCT	59.934	20	CCATTACGTCTATGCGACGA	59.712	20	246	477
RL-all_c5891	1	p3	(GCC)6	18	373	390
RL-all_c5966	1	p1	(T)10	10	206	215	AAAAATGGGGCTTGGTAACTG	60.223	21	TTTTAGGGTAATGAGTGCTGGAA	60.010	23	141	240	TGGTGACATCTGGAACTCAGTC	60.159	22	AGGGTAATGAGTGCTGGAAGA	58.803	21	81	236	TGGTGACATCTGGAACTCAGTC	60.159	22	GGGTAATGAGTGCTGGAAGA	57.737	20	81	235
RL-all_c5991	1	p3	(TCC)5	15	3	17
RL-all_c5997	1	p2	(AT)8	16	161	176	GGTTAGTGTTGCAGGAGGGA	60.111	20	TGTGTGTGCCAAGACACCTAA	60.206	21	92	217	GGTTAGTGTTGCAGGAGGGA	60.111	20	TGTGTGTGCCAAGACACCTA	58.703	20	92	217	TGCAGGAGGGAAAATGATGT	60.461	20	TGTGTGTGCCAAGACACCTAA	60.206	21	101	217
RL-all_c6155	1	p2	(CG)7	14	237	250	AAGGCGCGGATGTTGTAG	59.823	18	GGTGTTCGAGTGGCTGCT	59.988	18	147	314	AAGGCGCGGATGTTGTAG	59.823	18	GGAGACCAACGGGGACTT	59.896	18	147	389	AAGGCGCGGATGTTGTAG	59.823	18	GTACGTGGAGACCAACGGG	61.387	19	147	395
RL-all_c6181	1	c	(AC)6gtataaatatagagttgtatgttgattttatatcaaatggctctacaggagagagcaaggaagtcaaatatttatac(GT)6	101	8	108
RL-all_c6183	1	p2	(CA)72	144	73	216
RL-all_c6198	1	c	(ATA)6gtgataatgacaataataataatactggtaatgatagcaataattatgataatgataataataataaaataatgt(TAA)7	114	68	181	TTCTAACAAATTGTGCATGAGTGA	59.690	24	CAGGAAGGAAGTTTCGAACG	59.846	20	44	321	TGACGATCCAGTAAGGAACTTTT	59.187	23	GCTCTGAACGTTGGATGCTA	59.028	20	14	292	TCTAACAAATTGTGCATGAGTGA	58.359	23	CAGGAAGGAAGTTTCGAACG	59.846	20	45	321
RL-all_c6232	1	p2	(CT)16	32	4	35
RL-all_c6243	1	p3	(ATC)8	24	270	293	AGCCGTACATAAAAAGCGGT	58.789	20	AAAACAGGGCAACTGGTGAC	60.012	20	212	353	AGCCGTACATAAAAAGCGGT	58.789	20	GAGCTTCAAAACAGGGCAAC	59.859	20	212	360	AGCCGTACATAAAAAGCGGT	58.789	20	CATGTCGGAGCTTCAAAACA	59.840	20	212	367
RL-all_c6279	1	p1	(T)11	11	493	503	TTGATGGAGATGGAATGCAC	59.456	20	CCAATTCCTGTAATGTTTTCCC	59.588	22	326	552	ACCACTGGGAAATTGCTCCT	60.883	20	CCAATTCCTGTAATGTTTTCCC	59.588	22	357	552	GATGGAGATGGAATGCACAG	59.040	20	CCAATTCCTGTAATGTTTTCCC	59.588	22	328	552
RL-all_c6288	1	p1	(T)11	11	203	213	CCCCATCCTTGATAACCAGA	59.744	20	CGTCTCACACTAGGCTGCAA	60.199	20	124	403	TTCCCCATCCTTGATAACCA	60.126	20	GCTGCAAGAGAGTGACCCAT	60.418	20	122	390	GTTCCTTCCCCATCCTTGAT	60.133	20	GCTGCAAGAGAGTGACCCAT	60.418	20	117	390
RL-all_c6350	1	p1	(T)11	11	78	88	TGGTCGCAGCATAGAAACTG	60.011	20	GCACAAAGACTGGGAAAAGG	59.711	20	18	136	GCAGTAGTGGTCGCAGCATA	60.042	20	GCACAAAGACTGGGAAAAGG	59.711	20	11	136	TGCTTGTGCATTTTGGAAAG	59.849	20	GCACAAAGACTGGGAAAAGG	59.711	20	36	136
RL-all_c6368	1	p3	(CTT)5	15	1644	1658	TATTGGCCTCCTGGTAGCAC	60.096	20	CGTAACATGGCCGAGAAGAT	60.096	20	1552	1768	TTCCTTTCAAAGAGCTGGGA	59.926	20	GAAGTTTTCGAGACGGCAAC	59.859	20	1437	1696	TATTGGCCTCCTGGTAGCAC	60.096	20	GAAGTTTTCGAGACGGCAAC	59.859	20	1552	1696
RL-all_c6415	1	p2	(AT)6	12	279	290	TGTGCCAATGGTATCCAAAA	59.786	20	TGGTCATTGTGCTCCTTTGT	59.139	20	114	380	TGTGCCAATGGTATCCAAAA	59.786	20	GCATGGTCATTGTGCTCCTT	61.078	20	114	383	TGTGCCAATGGTATCCAAAA	59.786	20	GCATGGTCATTGTGCTCCT	59.653	19	114	383
RL-all_c6423	1	p1	(A)12	12	202	213	TGTATGATATTCTTTGTTCCGCA	59.507	23	GTTGGTCCAATCCACAGGTT	59.679	20	179	423	TGTATGATATTCTTTGTTCCGCA	59.507	23	ATGAACAAGGGGAGTCCACA	60.363	20	179	376	TGTATGATATTCTTTGTTCCGCA	59.507	23	CCACAGGTTGCACGTAATGT	59.490	20	179	412
RL-all_c6427	1	p3	(TGC)5	15	308	322	GTGTGGATAGTGAGGCCACC	60.395	20	TCAGCTCACCCGAATTTTCT	59.813	20	256	455	GTGTGGATAGTGAGGCCACC	60.395	20	CTGAATCAGCTCACCCGAAT	60.218	20	256	460	AGGTGTGGATAGTGAGGCCA	60.533	20	TCAGCTCACCCGAATTTTCT	59.813	20	254	455
RL-all_c6455	1	p3	(TGG)6	18	164	181	AGATGATAGAGGTGGCCGTG	60.096	20	CGCCAGGCAAAATTGTTATT	59.964	20	85	240	GCTACGATAGACGTGGAGGC	59.866	20	CGCCAGGCAAAATTGTTATT	59.964	20	123	240	AGATGATAGAGGTGGCCGTG	60.096	20	TGGCTCACTGCAACGATTAC	59.871	20	85	268
RL-all_c6466	1	p3	(GCT)6	18	71	88	ACACAGTGAGGGTGGAGGAC	60.006	20	CCACGCAAGGAGTTACCCTA	60.125	20	4	144	ACACAGTGAGGGTGGAGGAC	60.006	20	AGACTCAGAGGAAGGCCCAT	60.216	20	4	192	ACACAGTGAGGGTGGAGGAC	60.006	20	AAGGTCCACGCAAGGAGTTA	59.734	20	4	149
RL-all_c6559	1	p1	(T)13	13	233	245	GGCTAAATCTGTGCCATTTGA	60.089	21	AGGATCACTGCCGCTTTAGA	59.978	20	119	381	CATGAAAATACCAGCATGGC	58.994	20	TCGTCTAAGTGGATGTGGCA	60.263	20	83	346	ATGCATGGCTAAATCTGTGC	58.752	20	AGGATCACTGCCGCTTTAGA	59.978	20	113	381
RL-all_c6568	1	p1	(A)10	10	325	334	TGGGCCCATAAATGATCAAC	60.532	20	GGACATGGAAAAAGCGAAAA	60.053	20	140	391	TGGGCCCATAAATGATCAAC	60.532	20	TGTCTTCACGCATTGGACAT	60.120	20	140	405	TGGGCCCATAAATGATCAAC	60.532	20	ATGTCTTCACGCATTGGACA	60.120	20	140	406
RL-all_c6604	1	p2	(TG)8	16	197	212	GCTTAATGAAGCGGCTTTTG	59.985	20	TAGTCGACGGATCTCAACCC	60.073	20	21	285	GCTTAATGAAGCGGCTTTTG	59.985	20	TGCCCCGTTGACTATTTAGC	60.096	20	21	263	GCTTAATGAAGCGGCTTTTG	59.985	20	GCCTGCTAAATAGTCGACGG	59.867	20	21	295
RL-all_c6712	1	p3	(TTC)12	36	475	510
RL-all_c6769	1	p3	(AGC)7	21	254	274
RL-all_c6844	1	p3	(GAT)6	18	311	328
RL-all_c6907	1	p2	(GA)22	44	352	395
RL-all_c6927	1	p3	(CTG)5	15	562	576	GTCACACACATTGGCCTCAC	60.013	20	GTGGAGGGGCTCCTTGACT	61.605	19	342	604	CAGAATGGCCAGTTGATGTG	60.112	20	GTGGAGGGGCTCCTTGACT	61.605	19	500	604	CGCCTGCCTACTCAGTCTTC	60.156	20	GTGGAGGGGCTCCTTGACT	61.605	19	374	604
RL-all_c6972	1	p1	(T)10	10	80	89	ATTGGAAAGGAAATCCAGCG	61.303	20	GACCAATGCATGTGAGCTGT	59.714	20	22	259	GGAAAGGAAATCCAGCGAC	59.620	19	GACCAATGCATGTGAGCTGT	59.714	20	25	259	ATTGGAAAGGAAATCCAGCG	61.303	20	CCAATGCATGTGAGCTGTGT	60.756	20	22	257
RL-all_c7036	1	p2	(TA)6	12	43	54	CAAGTTACATGACCTTGCTATAATG	57.141	25	CCTCAGATAGGGTGCCACAT	59.950	20	15	174	AACAAGTTACATGACCTTGCTATAATG	59.073	27	CCTCAGATAGGGTGCCACAT	59.950	20	13	174	GAACAAGTTACATGACCTTGCTATAA	58.022	26	CCTCAGATAGGGTGCCACAT	59.950	20	12	174
RL-all_c7056	1	p1	(A)15	15	179	193	AAAGAAAACGAAAGGGAGCG	60.712	20	AAGTAGAGTGCGGTGCCACT	59.937	20	98	305	AAAGAAAACGAAAGGGAGCG	60.712	20	CCCCTGTCCCATGAAGTAGA	59.920	20	98	318	AAAGAAAACGAAAGGGAGCG	60.712	20	CCCATGAAGTAGAGTGCGGT	60.134	20	98	311
RL-all_c7152	1	c	(TGTT)5tttttggtgaagaacagctagtcttttaaaacgagtttacatttcctatttcg(T)10	83	35	117
RL-all_c7167	1	c*	(TA)7(A)10*	23	216	238	TCCAGTATATGGCAGGGGAA	60.288	20	AGAAGGAAGCAGGGACCATT	60.074	20	82	273	CAGTATATGGCAGGGGAACG	60.344	20	AGAAGGAAGCAGGGACCATT	60.074	20	84	273	TCTTTGGCAGCAACTGAAAA	59.585	20	AGAAGGAAGCAGGGACCATT	60.074	20	44	273
RL-all_c7217	1	p1	(A)11	11	13	23
RL-all_c7274	1	p1	(T)11	11	223	233	CATCCTCTCTGCTCTCCCAC	59.945	20	TGCTCCCCTACAACTTAAAATGA	60.010	23	17	295	GCCATGTTGGAGGATTGTCT	59.934	20	TGCTCCCCTACAACTTAAAATGA	60.010	23	44	295	GACTGCCATGTTGGAGGATT	59.934	20	TGCTCCCCTACAACTTAAAATGA	60.010	23	40	295
RL-all_c7459	1	p2	(AT)6	12	161	172	ACTGTTAAAAGGTCTAGACACAAATG	57.267	26	CGGAATTCAGGGTGCTACAT	59.955	20	82	285	ACTGTTAAAAGGTCTAGACACAAATG	57.267	26	CATACGGAATTCAGGGTGCT	59.955	20	82	289	ACTGTTAAAAGGTCTAGACACAAATG	57.267	26	ACTGCATACGGAATTCAGGG	59.955	20	82	293
RL-all_c7481	1	p2	(AC)25	50	5	54
RL-all_c7520	1	p3	(GAA)5	15	456	470	CCGCAAAATCATCCTTGTCT	60.074	20	TCAGAAACAGATTCTTCCTCATCA	60.242	24	241	501	GAGTTCACTCGTGTCGTGGA	59.872	20	TCAGAAACAGATTCTTCCTCATCA	60.242	24	284	501	CCGCAAAATCATCCTTGTCT	60.074	20	GAAACAGATTCTTCCTCATCATCA	59.598	24	241	498
RL-all_c7521	1	p2	(CT)6	12	13	24
RL-all_c7681	1	p1	(T)10	10	118	127	CACAAATGGCTCCACAAATG	59.964	20	CCATTTCCTTGTTTCTTGGAA	59.050	21	43	241	CGCCCATTGGTAGTTTTGTT	59.861	20	CCATTTCCTTGTTTCTTGGAA	59.050	21	5	241	CACAAATGCTGTCACCAAGG	60.152	20	CCATTTCCTTGTTTCTTGGAA	59.050	21	55	241
RL-all_c7703	1	p3	(TGA)5	15	244	258
RL-all_c7750	1	p1	(A)10	10	1	10
RL-all_c7760	1	p1	(T)10	10	156	165	TAGACAAGGAGTTTGCGTCG	59.072	20	GACACGATTTCTGAGTGTTGCT	59.405	22	2	279	TAGACAAGGAGTTTGCGTCG	59.072	20	GACACGATTTCTGAGTGTTGC	58.357	21	2	279	ATAGACAAGGAGTTTGCGTCG	59.392	21	GACACGATTTCTGAGTGTTGCT	59.405	22	1	279
RL-all_c7779	1	p2	(GT)18	36	235	270
RL-all_c7829	1	p2	(AC)39	78	1	78
RL-all_c7860	1	c	(A)15cacgct(CA)6	33	102	134	CCCTGAAGTAAAACGGCAGA	60.241	20	TGGTGGTTTGTGTTAATGGTG	59.205	21	67	220	ACCCTGAAGTAAAACGGCAG	59.238	20	TGGTGGTTTGTGTTAATGGTG	59.205	21	66	220	AAACGGCAGATGCAAATACA	59.186	20	TGGTGGTTTGTGTTAATGGTG	59.205	21	77	220
RL-all_c7862	1	p1	(T)12	12	101	112	ATTATGGGCAAGCCACAGAG	60.096	20	TGCATATGAACTCGCAGCAT	60.397	20	17	180	ATTATGGGCAAGCCACAGAG	60.096	20	ATGCATATGAACTCGCAGCA	60.397	20	17	181	AGATTATGGGCAAGCCACAG	60.096	20	TGCATATGAACTCGCAGCAT	60.397	20	15	180
RL-all_c7862	2	p1	(A)10	10	408	417	GGATGACATATTTCAGGGGG	59.055	20	TTGTAGTGTTTTGTCACGATGG	58.605	22	218	458	TTCACTCTAATCTCGCCTGGA	59.963	21	TTGTAGTGTTTTGTCACGATGG	58.605	22	200	458	GGATGACATATTTCAGGGGG	59.055	20	TGTAGTGTTTTGTCACGATGGTT	59.457	23	218	457
RL-all_c7868	1	p1	(T)10	10	158	167	CGAGAAAAGACATATGCGACA	58.931	21	GCTTGTTCTGAAAAGAAAAACAA	57.804	23	60	302	CGAGAAAAGACATATGCGACA	58.931	21	TGTTCTGAAAAGAAAAACAAGTGTG	59.766	25	60	299	CGAGAAAAGACATATGCGACAA	60.264	22	TTTACATGTCCATGTTTTCATCTG	58.922	24	60	223
RL-all_c7907	1	p1	(A)13	13	243	255	GGCAAACCATCAGTTTACGG	60.365	20	TTGCAAATATGTTGACCATGA	57.493	21	84	292	TGGCAAACCATCAGTTTACG	59.585	20	TTGCAAATATGTTGACCATGA	57.493	21	83	292	GGCAAACCATCAGTTTACGG	60.365	20	ATTGCAAATATGTTGACCATGA	57.898	22	84	293
RL-all_c7960	1	p3	(TCC)5	15	364	378	TATGCTTCCCCAAGTTCTGC	60.214	20	TACGCCATTACCACCGTCTT	60.386	20	288	458	TATGCTTCCCCAAGTTCTGC	60.214	20	ATACGCCATTACCACCGTCT	59.340	20	288	459	TATGCTTCCCCAAGTTCTGC	60.214	20	ATTACCACCGTCTTTCGCC	59.947	19	288	452
RL-all_c7972	1	p2	(TA)6	12	345	356	GCCTGCTTGCTTGTTAGATG	58.677	20	TTTGAGCAGTTCATTTACATCACA	59.690	24	167	424	AGCCTGCTTGCTTGTTAGATG	59.668	21	TTTGAGCAGTTCATTTACATCACA	59.690	24	166	424	GAGTGCATGTTAAGGGGTCAA	59.985	21	TGAGCAGTTCATTTACATCACAA	58.359	23	207	422
RL-all_c7975	1	p2	(TA)7	14	558	571	TTGCCTTTCATTTTTATTTTAGCA	59.262	24	TTCAAACGGTGTGCCAAGTA	60.149	20	372	607	TGCCTTTCATTTTTATTTTAGCA	58.098	23	TTCAAACGGTGTGCCAAGTA	60.149	20	373	607	TTGCCTTTCATTTTTATTTTAGCA	59.262	24	ATTCAAACGGTGTGCCAAGT	60.419	20	372	608
RL-all_c7982	1	p2	(AT)6	12	321	332	AACGGAAGCATGAAGGTGAT	59.556	20	GGCCAAAAATTTTCTAGCACAG	60.128	22	233	501	TAACGGAAGCATGAAGGTGA	59.272	20	GGCCAAAAATTTTCTAGCACAG	60.128	22	232	501	TAAAGGCCAATAACGGAAGC	59.212	20	GGCCAAAAATTTTCTAGCACAG	60.128	22	222	501
RL-all_c7989	1	p3	(AAT)6	18	160	177	GCTTTTGGAGACAAATTCTCCTT	60.121	23	TTCACAGAATTATTGCCTTCCA	59.586	22	18	228	GCTTTTGGAGACAAATTCTCCTT	60.121	23	TCACAGAATTATTGCCTTCCA	58.227	21	18	227	GCTTTTGGAGACAAATTCTCCTT	60.121	23	CACAGAATTATTGCCTTCCAGA	59.225	22	18	226
RL-all_c8004	1	p3	(CCT)5	15	439	453	TTTCCCTTCCTTGACATTGC	60.051	20	TCTTCAACATCCTGCTGTGC	59.992	20	415	583	TACACCTCCTCCTGTCCCAC	59.962	20	TTCTTCAAGTTCGCCAAGGT	59.853	20	217	491	TACACCTCCTCCTGTCCCAC	59.962	20	GTTCTTCAAGTTCGCCAAGG	59.853	20	217	492
RL-all_c8014	1	p3	(ATC)6	18	409	426	TTGGTTCATGCACTGGACAT	59.967	20	AATGCTGTTATGCCAAAGCC	60.103	20	297	571	TTGGTTCATGCACTGGACAT	59.967	20	CAAAGCCTCACACGACAAAA	59.881	20	297	558	TTGGTTCATGCACTGGACAT	59.967	20	CTGGGATCTTCACTGGTGCT	60.261	20	297	502
RL-all_c8016	1	c	(CT)8(CA)9cg(CA)23cg(CA)25c(CA)10	155	113	267
RL-all_c8017	1	p2	(TG)9	18	288	305	CAGGGTTAGTGCACTTGGGT	60.028	20	TGATGGCATCTTTTGCATTG	60.611	20	230	416	CAGGGTTAGTGCACTTGGGT	60.028	20	TATATTGGCAGGCAATTCCG	60.792	20	230	507	CAGGGTTAGTGCACTTGGGT	60.028	20	TTGATGGCATCTTTTGCATT	59.115	20	230	417
RL-all_c8049	1	p1	(T)10	10	350	359
RL-all_c8064	1	p2	(TG)6	12	89	100	TGACATGAGTGGTTCATGCAG	60.739	21	TCCAGCGAAAGATGGAAAAT	59.645	20	42	283	TTTGGGATTTGAAGGTTGAAG	59.050	21	TCCAGCGAAAGATGGAAAAT	59.645	20	20	283	TTTTGGGATTTGAAGGTTGA	58.039	20	TCCAGCGAAAGATGGAAAAT	59.645	20	19	283
RL-all_c8066	1	p3	(GCT)6	18	390	407	CTGGTGACGAGTAGTGGGCT	60.321	20	CGACGGAAGAGAGAGCAAAC	60.134	20	254	517	GACGAGTAGTGGGCTGAGGA	60.408	20	CGACGGAAGAGAGAGCAAAC	60.134	20	259	517	CTGGTGACGAGTAGTGGGCT	60.321	20	AACAGCGACGGAAGAGAGAG	59.745	20	254	522
RL-all_c8117	1	p3	(CGC)5	15	425	439
RL-all_c8140	1	p3	(GAC)5	15	7	21
RL-all_c8146	1	p2	(GT)16	32	492	523	CAAATAAATACGCACGCACG	60.153	20	TTCTGTGAGCAGAATCGGTG	59.984	20	433	576	GCATGCAAACACACACACAG	59.785	20	TTCTGTGAGCAGAATCGGTG	59.984	20	452	576	CGACAGCCTTCCCATACTTC	59.694	20	TTCTGTGAGCAGAATCGGTG	59.984	20	339	576
RL-all_c8153	1	p1	(A)13	13	314	326	TTGGGAAGTGTCCTAATGGC	59.933	20	CCCCTCTTTTGAAAGGGCTA	60.545	20	220	499	GGGAAGTGTCCTAATGGCCT	60.328	20	CCCCTCTTTTGAAAGGGCTA	60.545	20	222	499	GAGGCGCCAGAAGACATAAG	59.978	20	TGGATGGGTTGCAGATAAAA	58.965	20	173	359
RL-all_c8195	1	p2	(CA)136	272	135	406
RL-all_c8211	1	p3	(TAG)5	15	46	60	GTCATGGAGAAGATCGGGAA	60.011	20	CTCCAGAAGGAGGTCGACAG	59.978	20	15	233	GTCATGGAGAAGATCGGGAA	60.011	20	CAGGACCTTCACCGAAATGT	59.966	20	15	153	GTCATGGAGAAGATCGGGAA	60.011	20	TCTCCACCCCTGACGACTAC	60.112	20	15	119
RL-all_rep_c8222	1	p2	(TA)6	12	813	824	TTTTTATTCATTTTCTTTTTAGTGAGG	57.790	27	TCCCTCACCTTGTTAAACTGC	59.228	21	688	965	TTTTATTCATTTTCTTTTTAGTGAGGT	57.381	27	TCCCTCACCTTGTTAAACTGC	59.228	21	689	965	TTTTTATTCATTTTCTTTTTAGTGAGG	57.790	27	CCCTCACCTTGTTAAACTGCAT	60.405	22	688	964
RL-all_rep_c8235	1	p2	(GT)6	12	74	85	TGCATGTGTGTGTGTATGTGTG	59.988	22	GGTTCACTCGCTCGATAAGC	59.985	20	1	227	TGCATGTGTGTGTGTATGTGTG	59.988	22	ACTTCGTTGAGCACTGTCCC	60.307	20	1	204	TGCATGTGTGTGTGTATGTGTG	59.988	22	TTCACTCGCTCGATAAGCAG	59.322	20	1	225
RL-all_rep_c8255	1	p3	(CTC)5	15	709	723	GCAGATCCTTCCCTCTTCCT	59.778	20	GAGAAGTCAGCCTCACCCTG	59.986	20	654	883	AGCAGATCCTTCCCTCTTCC	59.778	20	GAGAAGTCAGCCTCACCCTG	59.986	20	653	883	GGAGCAGATCCTTCCCTCTT	59.778	20	GAGAAGTCAGCCTCACCCTG	59.986	20	651	883
RL-all_rep_c8258	1	p1	(T)10	10	64	73	GGCCTCCTTTATTAAACCAGTCTT	60.238	24	ATTGCCGCAAGAAGAAGTGT	59.882	20	0	154	GCCTCCTTTATTAAACCAGTCTTG	59.598	24	ATTGCCGCAAGAAGAAGTGT	59.882	20	1	154	GGCCTCCTTTATTAAACCAGTCTT	60.238	24	AATTGCCGCAAGAAGAAGTG	60.386	20	0	155
RL-all_rep_c8261	1	p2	(AC)6	12	898	909	TCATTTGTCATCAGGACCTCAG	60.111	22	GTCTCAGAACTGGCACGGAC	60.873	20	784	936	TTGCCGTTATTGTTTTCATTTG	59.876	22	GTCTCAGAACTGGCACGGAC	60.873	20	769	936	TCATTTGTCATCAGGACCTCAG	60.111	22	TCTCAGAACTGGCACGGAC	59.971	19	784	935
RL-all_rep_c8266	1	p2	(CA)48	96	680	775
RL-all_rep_c8279	1	p3	(GGC)5	15	1777	1791	ATGTCCTGCAGGTTGATGG	59.489	19	ACGTGCTCCTCGTGCTAACT	60.081	20	1597	1859	ATGTCCTGCAGGTTGATGG	59.489	19	CTCTACTGGTGCTTCTCCGC	60.156	20	1597	1841	AAACCGCCTTGACCAAGAA	60.621	19	ACGTGCTCCTCGTGCTAACT	60.081	20	1661	1859
RL-all_rep_c8287	1	p1	(T)10	10	245	254	TGGTTTACAATCACTCAAACACAA	59.464	24	GCCTTGTCTCGGTTTCTCTG	59.989	20	166	402	TGGTTTACAATCACTCAAACACAA	59.464	24	CGAGAGGTTTTTGGAACTGC	59.853	20	166	365	TGGTTTACAATCACTCAAACACAA	59.464	24	CGGTTTCTCTGTTATTCCGC	59.708	20	166	393
RL-all_rep_c8305	1	p2	(AT)6	12	1213	1224	TCTTCGTTGTCGTCTTCGTG	60.025	20	GGGCAATTCCTACCTTTCAA	59.019	20	1134	1273	TGCGTTGCTGCTTCAGATAC	60.165	20	GGGCAATTCCTACCTTTCAA	59.019	20	1152	1273	GTGCGTTGCTGCTTCAGATA	60.165	20	GGGCAATTCCTACCTTTCAA	59.019	20	1151	1273
RL-all_rep_c8325	1	p1	(A)10	10	336	345	AGGTTCTCAGACGGAAACGA	59.844	20	CTTCCAGATCAGCGACAACA	59.984	20	251	511	AGGTTCTCAGACGGAAACGA	59.844	20	CACTTCCAGATCAGCGACAA	59.984	20	251	513	GACGGAAAGGTTCTCAGACG	59.844	20	CTTCCAGATCAGCGACAACA	59.984	20	244	511
RL-all_rep_c8341	1	p1	(T)10	10	606	615	ATTGCATCACCCGGAACTAA	60.331	20	TTTAAACGGCAAGGCACTCT	59.883	20	426	699	ATTGCATCACCCGGAACTAA	60.331	20	TTTTAAACGGCAAGGCACTC	60.244	20	426	700	CGCTGCAATCGATGTTGTAA	60.807	20	TTTAAACGGCAAGGCACTCT	59.883	20	451	699
RL-all_rep_c8348	1	p2	(AT)6	12	656	667	CGAGGGACTTTGGAGAAAAA	59.284	20	TAATGGAGGAAAACTCGGCA	60.576	20	570	710	GAAAAACGAGGGACTTTGGA	59.146	20	TAATGGAGGAAAACTCGGCA	60.576	20	564	710	CAGCGACACGTGACGTTTTA	60.897	20	TAATGGAGGAAAACTCGGCA	60.576	20	522	710
RL-all_rep_c8360	1	p2	(CA)29	58	478	535
RL-all_rep_c8368	1	p3	(GCT)5	15	848	862	CAAGGTAGAGACCCCTGCTG	59.861	20	CTCCCCAGTCATCACCAGTT	59.962	20	717	964	GGGATGCTGAAGAGCAAGAG	60.096	20	TCTGACCCCAGTCATCAACA	60.088	20	647	910	AGGGATGCTGAAGAGCAAGA	60.096	20	TCTGACCCCAGTCATCAACA	60.088	20	646	910
RL-all_rep_c8374	1	p2	(GT)35	70	159	228	TTGTGGCAGAAGTCGATCAG	59.984	20	CGGCGTATGTTTTCTGGTCT	60.132	20	57	276	CTTGTGGCAGAAGTCGATCA	59.984	20	CGGCGTATGTTTTCTGGTCT	60.132	20	56	276	CTGGCGGTTTGATGGTAGAT	59.955	20	CGGCGTATGTTTTCTGGTCT	60.132	20	110	276
RL-all_rep_c8376	1	p1	(T)14	14	318	331	GCTCGTCCAGGTACTTCAGG	59.867	20	TCATGTTCTTCAGCGTCAGG	59.984	20	289	488	GCTCGTCCAGGTACTTCAGG	59.867	20	CCTCATGTTCTTCAGCGTCA	59.984	20	289	490	GCTCGTCCAGGTACTTCAGG	59.867	20	GCATTCTTGGTTGTCGTCCT	60.119	20	289	507
RL-all_rep_c8384	1	p1	(A)11	11	165	175	TGCCCTTTTAGTGACAGCAA	59.464	20	TCAGAAGCTGACCGGCTATT	59.978	20	80	269	TGCCCTTTTAGTGACAGCAA	59.464	20	TTCAGTGTCACAAGGCGTTC	59.880	20	80	302	TGCCCTTTTAGTGACAGCAA	59.464	20	ACTCAGAAGCTGACCGGCTA	60.156	20	80	271
RL-all_rep_c8430	1	p2	(AT)8	16	806	821	TCTGCATCATGGAGGTAGGA	59.193	20	CACAATCTGGAAATGCCCTT	59.933	20	680	890	TCTGCATCATGGAGGTAGGA	59.193	20	TTCCAAGAGGGTGACAAAGC	60.232	20	680	931	TCTGCATCATGGAGGTAGGA	59.193	20	AAGAGGGTGACAAAGCCGTA	59.734	20	680	927
RL-all_rep_c8441	1	p2	(GT)6	12	707	718	GAAGGAAACGACTCGAATGC	59.820	20	AATGCCTTTCGCCTTGTAAA	59.720	20	610	814	GAAGGAAACGACTCGAATGC	59.820	20	CTGCAGCAGTCCAAAAGTTG	59.634	20	610	772	GGAAGGAAACGACTCGAATG	59.670	20	AATGCCTTTCGCCTTGTAAA	59.720	20	609	814
RL-all_rep_c8442	1	p2	(AG)7	14	547	560	GTCGCAGAAGCCCGTATAAA	60.230	20	AAACACCTCCCTCCTCCATC	60.314	20	394	588	GTCGCAGAAGCCCGTATAAA	60.230	20	GAAACACCTCCCTCCTCCAT	60.314	20	394	589	GTCGCAGAAGCCCGTATAAA	60.230	20	CATCTCGAAACACCTCCCTC	59.655	20	394	595
RL-all_rep_c8445	1	p2	(GT)6	12	41	52	CCGAGCGAACAACAAGAAGT	60.431	20	TCTTCCGCTTCCTCGTCTAA	60.088	20	16	288	CCGAGCGAACAACAAGAAGT	60.431	20	TTCTTCCGCTTCCTCGTCTA	60.088	20	16	289	CCGAGCGAACAACAAGAAGT	60.431	20	GTCTAACTCCTCCTCGGCCT	59.840	20	16	274
RL-all_rep_c8445	2	p3	(GAG)5	15	333	347	AGGATCTGGAGGGAGAGGAG	59.760	20	TACAATGCCGGTCTTCCTTC	60.074	20	216	388	AGGCCGAGGAGGAGTTAGAC	59.840	20	CCTTCTGCAGCTGTCTCCTT	59.745	20	255	373	CGATGAGGTCAAGAAGGGAA	60.187	20	CCTTCTGCAGCTGTCTCCTT	59.745	20	112	373
RL-all_rep_c8448	1	p3	(TCG)5	15	374	388	CGCTTTTTGCGGTAGAACTC	60.018	20	GGCTGTAGTAGCTTCCGTCG	60.037	20	262	531	CGCTTTTTGCGGTAGAACTC	60.018	20	TGAAACGGTGTGCTGTTAGC	59.911	20	262	481	CGCTTTTTGCGGTAGAACTC	60.018	20	TGAAACGGTGTGCTGTTAGC	59.911	20	208	481
RL-all_rep_c8450	1	p2	(AT)6	12	561	572
RL-all_rep_c8450	2	p2	(AC)8	16	831	846
RL-all_rep_c8455	1	p2	(CT)6	12	119	130	CATTTGAGCATTATAGCGCC	58.421	20	TCCAAGGACTCTGAGGATGC	60.349	20	99	247	ACATTTGAGCATTATAGCGCC	59.251	21	TCCAAGGACTCTGAGGATGC	60.349	20	98	247	CATTTGAGCATTATAGCGCC	58.421	20	TCCTTTTCGTCGTGATGCTA	59.420	20	99	327
RL-all_rep_c8465	1	p3	(AAG)5	15	266	280	CAGAATCAGGACGTCAAGCA	59.984	20	TCGGCTTTCAATGCATAACA	60.215	20	149	424	TCAGGACGTCAAGCAACAAC	59.880	20	TCGGCTTTCAATGCATAACA	60.215	20	154	424	CAGAATCAGGACGTCAAGCA	59.984	20	TGCTTCCAGAAGCTGCTCTT	60.419	20	149	307
RL-all_rep_c8473	1	p1	(A)12	12	103	114	GCTGTGTCCAGTCACCTTCA	59.872	20	GTTCATCTTTGCCCTCCTGA	60.195	20	9	284	TGCTGTGTCCAGTCACCTTC	59.872	20	GTTCATCTTTGCCCTCCTGA	60.195	20	8	284	GCTGTGTCCAGTCACCTTCA	59.872	20	TTCATCTTTGCCCTCCTGAT	59.629	20	9	283
RL-all_rep_c8494	1	p3	(CCA)5	15	85	99	GCTCTTCAACCTTCTCTGGC	59.166	20	TGCCGAAGGTATGGAGAAAC	60.074	20	10	134	GCTCTTCAACCTTCTCTGGC	59.166	20	AACTGCCTCAGCCAAGGATA	59.836	20	10	251	GCTCTTCAACCTTCTCTGGC	59.166	20	TGAAGGGAAGGACCTCAAGA	59.773	20	10	161
RL-all_rep_c8516	1	p3	(CCT)5	15	100	114	ATTCTGGACCTTCCCTGCTT	60.074	20	TCTTCAACATCCTGCTGTGC	59.992	20	75	245	ATTCTGGACCTTCCCTGCTT	60.074	20	CTAGAGTGGGTGTGGTGGCT	60.174	20	75	285	ATTCTGGACCTTCCCTGCTT	60.074	20	CGGCTGATGTTCCTCCTTTA	60.206	20	75	333
RL-all_rep_c8522	1	p2	(TG)10	20	627	646	AAGGAGGACGTGTTCGTCAC	60.159	20	CACATTCAAAACGATGCCAA	60.501	20	468	677	ACGAGTGAAAGTGGGAGCAC	60.307	20	CACATTCAAAACGATGCCAA	60.501	20	505	677	AAGGAGGACGTGTTCGTCAC	60.159	20	ACATTCAAAACGATGCCAAA	59.016	20	468	676
RL-all_rep_c8536	1	p3	(GAC)7	21	256	276	ACGACACGGAGATCATGGAC	60.968	20	CTCGGTGCTCAACTCTGTCA	60.178	20	196	416	CGACACGGAGATCATGGAC	60.063	19	CTCGGTGCTCAACTCTGTCA	60.178	20	197	416	ACGACACGGAGATCATGGA	60.063	19	CTCGGTGCTCAACTCTGTCA	60.178	20	196	416
RL-all_rep_c8563	1	p3	(ATT)5	15	709	723
RL-all_rep_c8566	1	p1	(A)12	12	406	417	GATGAAACTGCCCACATCCT	59.934	20	GAGCTGAGCATCTGGAGGAC	60.104	20	368	631	AGATGAAACTGCCCACATCC	59.934	20	GAGCTGAGCATCTGGAGGAC	60.104	20	367	631	GATGAAACTGCCCACATCCT	59.934	20	TGCCATTGGTAGCTTGTCTG	59.864	20	368	480
RL-all_rep_c8576	1	p3	(CAA)5	15	102	116	ATTCCCATAGTTTCCGTCCC	60.017	20	TGCCTTCACTTGGAGTGTTG	59.873	20	81	319	ATTCCCATAGTTTCCGTCCC	60.017	20	GGAAGATCTACTTGTGCGCC	59.843	20	81	345	ATTCCCATAGTTTCCGTCCC	60.017	20	TTTCATCGCAATTTCTGCAC	59.816	20	81	241
RL-all_rep_c8579	1	p3	(CCG)5	15	66	80	TTCGACTCATAAGCCTCCTCA	59.963	21	ATGTTCTCGTTGTCTTCGCC	60.263	20	21	177	TCGACTCATAAGCCTCCTCA	58.543	20	ATGTTCTCGTTGTCTTCGCC	60.263	20	22	177	TGATTCGACTCATAAGCCTCC	59.283	21	AGGAGGACGATGAGGGTCTT	60.073	20	18	156
RL-all_rep_c8602	1	p1	(T)15	15	578	592	TTGGCACCAATATCACCAAA	59.786	20	TGAAATGTAAGACATATTTCGCCA	60.700	24	404	643	TTTGGCACCAATATCACCAA	59.786	20	TGAAATGTAAGACATATTTCGCCA	60.700	24	403	643	TTTTGGCACCAATATCACCA	59.786	20	TGAAATGTAAGACATATTTCGCCA	60.700	24	402	643
RL-all_rep_c8646	1	p3	(CGC)5	15	104	118	AACGTCTCTCAGCCTGATGC	60.564	20	CATGTGGTACCAGGTCATGC	59.837	20	25	241	AACGTCTCTCAGCCTGATGC	60.564	20	ATTCTCGGGTATCTGGAGGG	60.285	20	25	181	AACGTCTCTCAGCCTGATGC	60.564	20	CACCATGTGGTACCAGGTCA	60.285	20	25	244
RL-all_rep_c8659	1	p3	(AAG)5	15	603	617	CGTAACATGGCCGAGAAGAT	60.096	20	TATTGGCCTCCTGGTAGCAC	60.096	20	491	707	GAAGTTTTCGAGACGGCAAC	59.859	20	TATTGGCCTCCTGGTAGCAC	60.096	20	563	707	CGTAACATGGCCGAGAAGAT	60.096	20	TGAAGGGAAAGGAGCCAGTA	59.807	20	491	731
RL-all_rep_c8683	1	p1	(A)10	10	706	715	CCCAACCCCATGGAAATTA	60.369	19	GCTCTCTTTCCTTCATTTGAACA	59.885	23	545	794	CCAACCCCATGGAAATTACT	58.620	20	GCTCTCTTTCCTTCATTTGAACA	59.885	23	546	794	CCCAACCCCATGGAAATTA	60.369	19	CAATGCTCTCTTTCCTTCATTTG	60.243	23	545	798
RL-all_rep_c8683	2	p3	(ATT)6	18	1441	1458
RL-all_rep_c8708	1	p3	(CTG)6	18	256	273	AGAGACCAAAGAAGTGGCGA	59.989	20	GCAAGCATCCAAGCAGTGTA	60.019	20	220	473	GAGAGACCAAAGAAGTGGCG	59.989	20	GCAAGCATCCAAGCAGTGTA	60.019	20	219	473	GAGAGACCAAAGAAGTGGCG	59.989	20	CAGTGTAGCCACACCCATTG	60.025	20	219	460
RL-all_rep_c8719	1	p1	(A)11	11	286	296	CTCTTCTCTTGCCCCATTCA	60.331	20	GCTTTTCTCTTACCATCAACCC	59.136	22	162	327	CTCTTCTCTTGCCCCATTCA	60.331	20	GGCTTTTCTCTTACCATCAACC	59.136	22	162	328	CTTCTCTTGCCCCATTCATC	59.629	20	GCTTTTCTCTTACCATCAACCC	59.136	22	164	327
RL-all_rep_c8760	1	p1	(T)10	10	506	515	AAGGGACAACTTTTGCATGG	59.971	20	GGGGTTGCACACACTCTCAT	60.999	20	485	623	GAAGCGTCAACATGTGCTGT	59.912	20	GGGGTTGCACACACTCTCAT	60.999	20	443	623	TCTGCAATGCCCAGTATTGA	60.220	20	GGGGTTGCACACACTCTCAT	60.999	20	365	623
RL-all_rep_c8821	1	p3	(CTA)5	15	643	657	GGGTTGAGATCCGTCGACTA	60.073	20	GTCATGGAGAAGATCGGGAA	60.011	20	419	686	TCTCCACCCCTGACGACTAC	60.112	20	GTCATGGAGAAGATCGGGAA	60.011	20	582	686	CCGTCGACTATTTAGCAGGC	59.867	20	GTCATGGAGAAGATCGGGAA	60.011	20	429	686
RL-all_rep_c8869	1	p4	(TGTC)6	24	37	60	TGTCGGTTTTGAGCTGTCTG	60.025	20	CAGGCAGAAAGACTATGGGA	57.894	20	10	172	TGTCGGTTTTGAGCTGTCTG	60.025	20	ACAGGCAGAAAGACTATGGGA	58.803	21	10	173	TGTCGGTTTTGAGCTGTCTG	60.025	20	GACAGGCAGAAAGACTATGGG	58.803	21	10	174
RL-all_rep_c8869	2	p4	(TCTA)5	20	178	197
RL-all_rep_c8875	1	p3	(TCC)5	15	116	130	CTCCTTACCCTCCTTCCACC	59.928	20	ATATTGTATGCGGTCTCGGC	59.951	20	37	242	CCTCCTTACCCTCCTTCCAC	59.928	20	ATATTGTATGCGGTCTCGGC	59.951	20	36	242	CCTCCTTCCACCACTATCCA	59.920	20	ATATTGTATGCGGTCTCGGC	59.951	20	45	242
RL-all_rep_c8910	1	c	(AC)50at(AC)9	120	472	591	GGGTTGAGATCCGTCGACTA	60.073	20	AGCTTGTGTTTCTGACTGTTTCA	59.087	23	410	670	GGGTTGAGATCCGTCGACTA	60.073	20	GCTTGTGTTTCTGACTGTTTCA	58.064	22	410	669	CCGTCGACTATTTAGCAGGC	59.867	20	AGCTTGTGTTTCTGACTGTTTCA	59.087	23	420	670
RL-all_rep_c8926	1	p3	(TGG)5	15	115	129	GAAGCGAAGTGGTTCCTCTC	59.018	20	GCGACATGACGCTTAACAGA	60.019	20	60	202	GAAGCGAAGTGGTTCCTCTC	59.018	20	ATGACTCCAAAGGCCAACAG	60.111	20	60	181	GAAGCGAAGTGGTTCCTCTC	59.018	20	TACTACGTTTTTCCGACGGC	60.131	20	60	250
RL-all_rep_c8940	1	p3	(GCG)5	15	310	324	CTTTTACTTCACGCCCCTCA	60.241	20	AGTTCCTCCATGCCCTTCTC	60.596	20	169	377	CTTTTACTTCACGCCCCTCA	60.241	20	GAGTTCCTCCATGCCCTTCT	60.596	20	169	378	CTTTTACTTCACGCCCCTCA	60.241	20	AGAGTTCCTCCATGCCCTTC	60.596	20	169	379
RL-all_rep_c8970	1	p1	(A)10	10	707	716	GGCTTCTCCAGCACAAAAAC	59.859	20	TGCTGCTTTTAACGGTGAGA	59.609	20	569	816	CTCCAGCACAAAAACCCTGT	60.149	20	TGCTGCTTTTAACGGTGAGA	59.609	20	574	816	GCTTCTCCAGCACAAAAACC	59.859	20	CAGTGCTGCTTTTAACGGTG	59.530	20	570	819
RL-all_rep_c8976	1	p3	(ATT)5	15	33	47
RL-all_c8984	1	p3	(TGC)5	15	11	25
RL-all_rep_c9009	1	p3	(GGC)5	15	317	331	CCTCCTTCTCCTGCTTCTCC	60.468	20	GAAGTGGATCCCCAAGGAGT	60.314	20	156	427	GCCTCCTTCTCCTGCTTCTC	60.617	20	GAAGTGGATCCCCAAGGAGT	60.314	20	155	427	GTCGGCGTCCTTCTTCTTC	59.942	19	GAAGTGGATCCCCAAGGAGT	60.314	20	241	427
RL-all_rep_c9049	1	p2	(GA)7	14	14	27
RL-all_rep_c9096	1	p3	(AAG)5	15	256	270	TGAAGCTGCAAATGATGAGG	59.948	20	TCTGCTTGATCTTTCTTCTTATCC	58.247	24	80	298	AAGGAGTTGGCAGGAGTTGA	59.844	20	TCTGCTTGATCTTTCTTCTTATCC	58.247	24	108	298	TGAAGCTGCAAATGATGAGG	59.948	20	TCTGCTTGATCTTTCTTCTTATCCT	59.133	25	80	298
RL-all_rep_c9106	1	p2	(TC)7	14	229	242	TGCACATACTCTCACTCACCA	57.825	21	GAAACAGGCGATGCAATTTT	60.081	20	185	369	TGCACATACTCTCACTCACCATT	59.676	23	GAAACAGGCGATGCAATTTT	60.081	20	185	369	TTCATGTACACCATTTCTGTGC	58.555	22	GAAACAGGCGATGCAATTTT	60.081	20	125	369
RL-all_rep_c9117	1	p2	(AC)45	90	206	295
RL-all_rep_c9158	1	c*	(CA)10(CGCA)6cgcg(CGCA)9(CA)37*	156	323	478
RL-all_rep_c9162	1	p3	(TCC)5	15	267	281	GCTTGTCTTGCCAACTCCTC	59.997	20	AAAAAGCACGAAGCCTTTGA	59.996	20	233	387	GCTTGTCTTGCCAACTCCTC	59.997	20	GAACGATTTGCTGCACTTGA	59.995	20	233	345	GCCAACTCCTCTTGTCTTCG	59.989	20	AAAAAGCACGAAGCCTTTGA	59.996	20	242	387
RL-all_c9190	1	p3	(ATA)5	15	83	97	AAGGATGTTCAACGAGACGG	60.111	20	TGAAGATTTTGAATTTTTCTGCC	59.616	23	32	243	AAGAGCCCAAGGATGTTCAA	59.670	20	TGAAGATTTTGAATTTTTCTGCC	59.616	23	24	243	CAACGAGACGGTATTGGACC	60.375	20	TGAAGATTTTGAATTTTTCTGCC	59.616	23	41	243
RL-all_rep_c9263	1	p2	(TA)18	36	82	117
RL-all_rep_c9276	1	p4	(ATAG)7	28	107	134	ACATTTCCCTTTCCCTTTCG	60.291	20	TTCTCTTTCTTTGTTATCATGTCCA	59.215	25	31	304	CCTTTCCCTTTCGATGTCCT	60.434	20	TTCTCTTTCTTTGTTATCATGTCCA	59.215	25	38	304	ACATTTCCCTTTCCCTTTCG	60.291	20	TGATCAGTAACCAATTATCCTATCCA	59.997	26	31	219
RL-all_rep_c9312	1	p2	(GT)10	20	337	356	TACGAAGTGAGGGGTTGAGG	60.103	20	ACGTCTTTGTTTCCACGCTT	59.780	20	277	407	TACGAAGTGAGGGGTTGAGG	60.103	20	AACGTCTTTGTTTCCACGCT	59.780	20	277	408	CTTCATCTTCGACGGGTGTT	60.111	20	ACGTCTTTGTTTCCACGCTT	59.780	20	130	407
RL-all_c9313	1	p3	(TGC)7	21	348	368	CCCACTGTCAGGACCAAAGT	60.002	20	ACAGCATCAGCAGCAACATC	60.024	20	307	427	CCCACTGTCAGGACCAAAGT	60.002	20	CCTGCTCAGGGATGACTCTC	59.945	20	307	535	CCCACTGTCAGGACCAAAGT	60.002	20	CGAGCTGAAGGATGAGGAAG	60.088	20	307	448
RL-all_rep_c9320	1	p3	(TCC)5	15	411	425	GGAGCCTTGATCTCTTGCAC	59.957	20	GCGAAGAGGAGGAAGAGGAA	60.979	20	332	457	GACATGAGGGAGGAGTGCAT	60.080	20	GCGAAGAGGAGGAAGAGGAA	60.979	20	227	457	CGAGGAGCCTTGATCTCTTG	60.088	20	GCGAAGAGGAGGAAGAGGAA	60.979	20	329	457
RL-all_rep_c9411	1	p2	(AC)8	16	173	188	AACATAAGGACACACGCACG	59.640	20	TCCTCGGGCTTCAGTACATC	60.218	20	147	359	AACATAAGGACACACGCACG	59.640	20	GCGACGTATTAGGTGCATGA	59.718	20	147	321	AACATAAGGACACACGCACG	59.640	20	CATGAGGAAGAGACGAGGCT	59.555	20	147	400
RL-all_c9415	1	c	(AC)6atgcatgcgtgtgcacacacacgcatgcacgcacgcacaa(AC)8	68	129	196	TAATCACGTGCGTGTGTGTG	60.229	20	ATGAAAATTAAGATTGTAAATTGTGTG	57.058	27	71	223	AATCACGTGCGTGTGTGTG	60.227	19	ATGAAAATTAAGATTGTAAATTGTGTG	57.058	27	72	223	AGTAATCACGTGCGTGTGTG	58.201	20	ATGAAAATTAAGATTGTAAATTGTGTG	57.058	27	69	223
RL-all_rep_c9428	1	c	(CTT)12(TCT)20	96	3	98
RL-all_rep_c9459	1	p2	(TC)7	14	80	93	GTCCTCAGTGTCAACTCGCA	60.030	20	GTCGCTCGACAGACAATCAA	59.992	20	26	188	GTCCTCAGTGTCAACTCGCA	60.030	20	CGCTCGACAGACAATCAAAA	59.988	20	26	186	GTCCTCAGTGTCAACTCGCA	60.030	20	CCGCCGTTCCTAAAATATCA	59.922	20	26	237
RL-all_rep_c9459	2	p2	(AG)7	14	429	442	CAGAGAGTTCGCCGTTTCTC	60.134	20	CCCCGCACAATCTTCTGTAA	61.021	20	297	500	TGATATTTTAGGAACGGCGG	59.922	20	AATCTTCTGTAACACACGGCG	60.183	21	218	492	TGATATTTTAGGAACGGCGG	59.922	20	ATCTTCTGTAACACACGGCG	58.802	20	218	491
RL-all_c9489	1	p3	(TTC)5	15	317	331	TCCTACAAACGTGACGACCA	60.152	20	GGAAAGAAAGAACGAAAAGACG	59.411	22	202	376	TCTGCATCTGTCGATTCACC	59.794	20	GGAAAGAAAGAACGAAAAGACG	59.411	22	168	376	TTTGCCATTAAAGTGCCCAT	60.323	20	GGAAAGAAAGAACGAAAAGACG	59.411	22	124	376
RL-all_rep_c9499	1	c	(GA)48n(AG)18aa(AG)12a(AG)13	186	1	186
RL-all_rep_c9505	1	p3	(TGC)5	15	25	39
RL-all_c9531	1	p2	(TG)6	12	344	355	TAACTCAGCCAGTGGAGGCT	60.012	20	AAGCACGGATCCTATTGTGG	59.955	20	197	474	GTAACTCAGCCAGTGGAGGC	59.874	20	AAGCACGGATCCTATTGTGG	59.955	20	196	474	AGCTGGAACATGGACGCTAT	59.723	20	AAGCACGGATCCTATTGTGG	59.955	20	270	474
RL-all_rep_c9571	1	c	(AG)43gag(GA)62	213	1	213
RL-all_c9616	1	p2	(AC)42	84	103	186
RL-all_c9740	1	p2	(AT)8	16	216	231	GTCCGGAAATTTGGGAAAAA	60.992	20	GGGGTGGAGGGTGACACTAT	61.032	20	133	275	GTCCGGAAATTTGGGAAAAA	60.992	20	TATAGGGAACAGGACAGGGG	58.859	20	133	292	CGGAAATTTGGGAAAAAGGA	61.109	20	GGGGTGGAGGGTGACACTAT	61.032	20	136	275
RL-all_rep_c9754	1	p1	(A)16	16	302	317	GATGAGGTCAAGGGAGGTCA	60.048	20	CCATTGACATCAAGCCTCAG	59.241	20	267	397	TGATGAGGTCAAGGGAGGTC	60.048	20	CCATTGACATCAAGCCTCAG	59.241	20	266	397	AAGCCCCTTGTTGAGGAAAT	59.940	20	CCATTGACATCAAGCCTCAG	59.241	20	239	397
RL-all_rep_c9758	1	c	(GA)6ggaagtttgcata(TG)13tc(TG)6tc(TG)15	97	20	116
RL-all_rep_c9766	1	p3	(ATA)5	15	76	90	GGATTGACGATCCTTCGAAAT	60.280	21	TCTCCTTTGCATAAACGCCT	59.845	20	0	216	GGATTGACGATCCTTCGAAAT	60.280	21	GTCTCCTTTGCATAAACGCC	59.713	20	0	217	GGATTGACGATCCTTCGAAAT	60.280	21	GCTTTGCTTTTCGGCTTTTA	59.624	20	0	249
RL-all_rep_c9774	1	p3	(GGA)6	18	6	23
RL-all_rep_c9791	1	c*	(TCAC)6(CT)14*	51	226	276
RL-all_rep_c9797	1	p2	(AT)9	18	340	357	TTCAGTCCAACGTGTTCTGG	59.720	20	CACTCATACGTACACCCACACA	59.410	22	206	379	TCACCGAGCTCAAAGACTCA	59.701	20	CACTCATACGTACACCCACACA	59.410	22	186	379	TGACCCAGTTTAGTGCCTGA	59.288	20	CACTCATACGTACACCCACACA	59.410	22	165	379
RL-all_rep_c9808	1	p2	(CA)7	14	386	399	AGTGCCTGTTGGAAAAATGC	60.118	20	GCGAGTGGGAGAAATAAGCA	60.352	20	251	440	ATGTGCAAAACACACCCAAA	59.864	20	GCGAGTGGGAGAAATAAGCA	60.352	20	321	440	AATGTGCAAAACACACCCAA	59.864	20	GCGAGTGGGAGAAATAAGCA	60.352	20	320	440
RL-all_rep_c9812	1	p3	(AGG)5	15	409	423	TCGTCAGGTAATGCTGCAAG	60.011	20	ATGGCTGACAATCCCACATT	60.203	20	290	568	GGGAGGAACATCATCCACAG	60.326	20	ATGGCTGACAATCCCACATT	60.203	20	333	568	AGGGAGGAACATCATCCACA	60.326	20	ATGGCTGACAATCCCACATT	60.203	20	332	568
RL-all_c9819	1	p2	(TC)8	16	124	139
RL-all_rep_c9822	1	p1	(T)13	13	205	217	TGATATGAAACATTGGCAACA	57.493	21	TTGATGAAGAGTGCGTGGAG	59.984	20	183	348	GTGATATGAAACATTGGCAACA	58.414	22	TTGATGAAGAGTGCGTGGAG	59.984	20	182	348	TGTGATATGAAACATTGGCAAC	58.414	22	TTGATGAAGAGTGCGTGGAG	59.984	20	181	348
RL-all_rep_c9837	1	p3	(CAG)5	15	143	157	CGAGGACGAAGAAGACGAAC	59.989	20	GTTCTTCAAGGTTTCGCTGC	60.000	20	80	235	CCGCTCCTGATATTCCCATA	59.878	20	GTTCTTCAAGGTTTCGCTGC	60.000	20	2	235	CGAGGACGAAGAAGACGAAC	59.989	20	CAACAGCAACAACAGGAGGA	59.873	20	80	216
RL-all_rep_c9837	2	p3	(GCT)10	30	327	356
RL-all_rep_c9912	1	c	(GAG)5gacgacttggacgacttggacgacttggacgacgacgaggaggaccacc(ACG)5	79	61	139	CGGAGGAAGAAGAGGAGGAA	60.832	20	GAGCCCAAGCACAGAGTAGG	60.012	20	40	279	CGGAGGAAGAAGAGGAGGAA	60.832	20	CGGAAGAGTGCTTTTAACGG	59.876	20	40	257	CGGAGGAAGAAGAGGAGGAA	60.832	20	CCGGAAGAGTGCTTTTAACG	59.876	20	40	258
RL-all_rep_c9930	1	p3	(ATA)5	15	165	179	TTCATCTTACGACAAAACACGG	60.032	22	AGGAAGGGCGAGCTAACTTC	59.983	20	102	346	TTCATCTTACGACAAAACACGG	60.032	22	TGTAAGGAAGGGCGAGCTAA	59.975	20	102	350	TTCATCTTACGACAAAACACGG	60.032	22	CTGAAGTGTAAGGAAGGGCG	59.869	20	102	356
RL-all_rep_c9935	1	c	(GT)9t(TG)47t(TG)7	128	4	131
RL-all_rep_c9971	1	p2	(TA)6	12	299	310	GCATCAAGGCATTTTTACCC	59.415	20	GTTAGTGTGCGCGCATGTAT	59.788	20	164	342	GCATCAAGGCATTTTTACCC	59.415	20	TAGTGTGCGCGCATGTATTT	60.303	20	164	340	GCATCAAGGCATTTTTACCC	59.415	20	TTAGTGTGCGCGCATGTATT	60.303	20	164	341
RL-all_c10016	1	p3	(AGC)6	18	9	26
RL-all_c10023	1	p2	(AG)7	14	86	99	GGTGCTAAGTGAAAAGACATCG	58.906	22	TTATCCCTTGTGCTGAACCA	59.123	20	17	165	AGGTGCTAAGTGAAAAGACATCG	59.833	23	TTATCCCTTGTGCTGAACCA	59.123	20	16	165	GGTGCTAAGTGAAAAGACATCGT	59.709	23	TTATCCCTTGTGCTGAACCA	59.123	20	17	165
RL-all_rep_c10173	1	p3	(GGC)8	24	332	355
RL-all_rep_c10199	1	p1	(T)10	10	216	225	TGAACTCTCATCAGGAATCCTTT	59.227	23	CTGGCTATCAGCAAAGCACA	60.157	20	51	313	TGAACTCTCATCAGGAATCCTTT	59.227	23	GGGTTTTCAAAAGAACCCGT	60.200	20	51	282	GCTTGTTCTTTGATTGAACTCTCA	59.934	24	GGGTTTTCAAAAGAACCCGT	60.200	20	37	282
RL-all_rep_c10266	1	p2	(AT)13	26	376	401
RL-all_rep_c10352	1	p3	(ATA)6	18	32	49
RL-all_rep_c10429	1	p3	(AGG)6	18	158	175
RL-all_rep_c10438	1	p2	(GA)44	88	1	88
RL-all_rep_c10441	1	p2	(AT)9	18	129	146	CATAGGAATGCTGAAAGGGAA	59.168	21	TCTGCATACGACTTGGGACT	58.315	20	65	167	ACATAGGAATGCTGAAAGGGAA	59.966	22	TCTGCATACGACTTGGGACT	58.315	20	64	167	CATAGGAATGCTGAAAGGGA	57.765	20	TCTGCATACGACTTGGGACT	58.315	20	65	167
RL-all_rep_c10464	1	p3	(GGC)5	15	329	343	ACGAGTCGAGCAAGGAAGG	60.539	19	AAGGAGCCTTGAGTGGGG	60.191	18	202	361	ACGAGTCGAGCAAGGAAGG	60.539	19	GTGTTGCGACTTCCCGTT	59.682	18	202	396	ACGAGTCGAGCAAGGAAGG	60.539	19	GCCGAAGGAGCCTTGAGT	60.497	18	202	365
RL-all_c10627	1	c	(TG)27(GT)20	94	372	465
RL-all_rep_c10638	1	p4	(AATA)6	24	272	295	TCAGTGTAGCCATTTCGCAC	59.871	20	GCTGAAGGTGGTTCTTTCCA	60.232	20	76	336	GTCAGTGTAGCCATTTCGCA	59.871	20	GCTGAAGGTGGTTCTTTCCA	60.232	20	75	336	TCAGTGTAGCCATTTCGCAC	59.871	20	CACGCTGAAGGTGGTTCTTT	60.291	20	76	339
RL-all_rep_c10666	1	c	(TC)6tatctctgtatgtgtccgtga(GT)8g(GT)13gn(GT)17	112	154	265
RL-all_rep_c10718	1	p3	(GGC)7	21	157	177
RL-all_c10810	1	p2	(CT)7	14	292	305	AGCTCATGGGGTCGTACTTG	60.134	20	TGAGAGGAAGAGACCTGGGA	59.913	20	124	336	AGCTCATGGGGTCGTACTTG	60.134	20	GCGAGTGACGAGTGAAGTGA	60.187	20	124	366	AGCTCATGGGGTCGTACTTG	60.134	20	AGGAAGAGACCTGGGAGGAG	59.801	20	124	332
RL-all_rep_c10834	1	p3	(TAA)5	15	17	31
RL-all_rep_c10867	1	p3	(CTT)6	18	99	116
RL-all_rep_c10889	1	c	(GA)7gttagagggtgaaagagagaaagagagagagacagagagtgaaagagagaaagagagagaggagagattgagagaaagagagagtgat(AG)8	118	121	238
RL-all_rep_c10902	1	p2	(GT)153	306	68	373
RL-all_rep_c11072	1	p3	(AAT)6	18	69	86	TAAGAAATAATCGCCGGGTG	59.922	20	GAGTCTGCGAAAGAATTCGG	59.955	20	40	262	CCACGATCGCAAGAACACTA	59.864	20	GAGTCTGCGAAAGAATTCGG	59.955	20	0	262	TAAGAAATAATCGCCGGGTG	59.922	20	TCAAGGGGGATTTCATTTTG	59.733	20	40	185
RL-all_rep_c11111	1	c	(TA)10tgtatgtg(TA)13tgtatatatatgtatatatgtg(TA)15(TG)12	130	61	190	GGATCTCCTAGAGGAATGGAAGA	60.048	23	GGTTGCAGTAGGGATATGCG	60.490	20	8	230	GAGGATCTCCTAGAGGAATGGAA	60.048	23	GGTTGCAGTAGGGATATGCG	60.490	20	6	230	GGATCTCCTAGAGGAATGGAAGA	60.048	23	GAATACAGCCAAAGCACACG	59.347	20	8	211
RL-all_rep_c11248	1	p3	(CGG)5	15	139	153	GCATTCCGGATAACACCATC	60.163	20	TGTAAGTGCACAGGTACGGC	59.788	20	54	251	AGATCGACCAGTGCAACCTC	60.269	20	TGTAAGTGCACAGGTACGGC	59.788	20	114	251	GCATTCCGGATAACACCATC	60.163	20	GTCATATTGGCGTCCAGGTC	60.348	20	54	213
RL-all_rep_c11436	1	p3	(GAC)5	15	419	433	GACGTCTTCGGGCTACCAT	60.088	19	TCGTAGCAGTGGTTGTCGAG	60.049	20	327	596	GACGTCTTCGGGCTACCAT	60.088	19	TGGAGAACTTGAGGTCTGGG	60.229	20	327	520	AGTCCTGCAGCGACATCAG	60.154	19	TGGAGAACTTGAGGTCTGGG	60.229	20	257	520
RL-all_rep_c11438	1	p2	(AC)7	14	1121	1134	AGAACTGCATTGGTTACGGG	59.993	20	TTCTGCACAAGGCCTCTCTT	60.134	20	937	1154	GCATTGGTTACGGGTGAAGT	59.859	20	TTCTGCACAAGGCCTCTCTT	60.134	20	943	1154	GAACTGCATTGGTTACGGGT	59.859	20	TTCTGCACAAGGCCTCTCTT	60.134	20	938	1154
RL-all_rep_c11440	1	p3	(TCT)5	15	831	845	GTTGTGCCAAATTACGCCTT	60.003	20	CAGTACAGTGCCATTCACCG	60.175	20	691	922	AAGTTGTGCCAAATTACGCC	60.003	20	CAGTACAGTGCCATTCACCG	60.175	20	689	922	GTTGTGCCAAATTACGCCTT	60.003	20	CAGTGCCATTCACCGTCTTA	59.716	20	691	917
RL-all_rep_c11440	2	p2	(AT)8	16	965	980	TAAGACGGTGAATGGCACTG	59.716	20	GCCATTGCCTAAAGAGAAGC	59.070	20	898	1044	TTGTCCTCGTCTTCCTCTCC	59.380	20	GCCATTGCCTAAAGAGAAGC	59.070	20	792	1044	CCTTCTCCTCCTTCTCCTCC	59.367	20	GCCATTGCCTAAAGAGAAGC	59.070	20	810	1044
RL-all_rep_c11446	1	p2	(CA)7	14	648	661	CCCGATTCTGGACTGTGTCT	60.112	20	GCAGGGGATCACCATCATTA	60.691	20	621	776	CCCGATTCTGGACTGTGTCT	60.112	20	GCGTTCATAAAGGACCCACT	59.056	20	621	842	CCCGATTCTGGACTGTGTCT	60.112	20	TTTTAGGGAATCGGTGACCC	61.042	20	621	807
RL-all_rep_c11449	1	p1	(T)12	12	144	155	GCCAGTCCTTGAGGCATTTA	60.214	20	CTCTTCTCTTGCCCCATTCA	60.331	20	6	277	GCCAGTCCTTGAGGCATTTA	60.214	20	CTTCTCTTGCCCCATTCATC	59.629	20	6	275	GCCAGTCCTTGAGGCATTTA	60.214	20	TCTTCTCTTGCCCCATTCAT	59.629	20	6	276
RL-all_rep_c11461	1	p2	(AG)6	12	94	105	GCCGAGTTTTTATCCACCCT	60.320	20	TCAAAAGCCAGCCACTTTCT	59.993	20	5	164	CTGCCGAGTTTTTATCCACC	59.569	20	TCAAAAGCCAGCCACTTTCT	59.993	20	3	164	GCCGAGTTTTTATCCACCCT	60.320	20	GTCAAAAGCCAGCCACTTTC	59.859	20	5	165
RL-all_rep_c11480	1	c	(AT)7gtaagacatgttttaagtataaataatacgcatcacctcattaggatt(A)13	75	1431	1505	AGGATTACTCCGACTGCGTT	58.817	20	TCCTTTGACTTTTCGCTGGT	59.853	20	1343	1583	AGGATTACTCCGACTGCGTT	58.817	20	AGGCTCATTGCTCAGTGCTT	60.164	20	1343	1605	AGGATTACTCCGACTGCGTT	58.817	20	AAGGCTCATTGCTCAGTGCT	60.164	20	1343	1606
RL-all_rep_c11481	1	p3	(CGC)5	15	581	595	CAGCATCTCCTTACGGTCCT	59.308	20	GTATTTCGTGCTCGGGAGTG	60.657	20	517	745	TACATTTGCACGTCACCCTC	59.572	20	CAAGGACCGTGTGGAACAG	60.137	19	430	692	TGTACATTTGCACGTCACCC	60.436	20	CAAGGACCGTGTGGAACAG	60.137	19	428	692
RL-all_rep_c11490	1	c	(G)11tgaagggggggagaggggcaaggcgcaggcag(GCCA)7	71	198	268	TTTCTTTCTGTCGCCATCGT	60.776	20	TAGCCTTGTTGCACAGCTCA	60.742	20	150	386	TTTCTTTCTGTCGCCATCG	59.933	19	TAGCCTTGTTGCACAGCTCA	60.742	20	150	386	CCCTTTTTCTTTCTGTCGCC	61.088	20	TAGCCTTGTTGCACAGCTCA	60.742	20	145	386
RL-all_rep_c11490	2	p3	(CTC)7	21	436	456	AGCTGTGCAACAAGGCTAGG	60.592	20	TATGTTGTTTTGTCTGCGGC	59.735	20	369	503	AGCTGTGCAACAAGGCTAGG	60.592	20	GTTCTTCGGGGGAGTCGTAT	60.328	20	369	520	CTCTCCGCCTTCTCCTTCTC	60.607	20	GTTCTTCGGGGGAGTCGTAT	60.328	20	412	520
RL-all_rep_c11502	1	p2	(GT)6	12	72	83	GCATGTGTGTGTGTATGTGTGTG	60.883	23	GGTTCACTCGCTCGATAAGC	59.985	20	0	225	GCATGTGTGTGTGTATGTGTGTG	60.883	23	ACTTCGTTGAGCACTGTCCC	60.307	20	0	202	GCATGTGTGTGTGTATGTGTGT	57.797	22	GGTTCACTCGCTCGATAAGC	59.985	20	0	225
RL-all_rep_c11519	1	p1	(A)10	10	340	349	AAGGCACACACCAAACAATG	59.465	20	TCGGCATAAAACTGACCAGA	59.272	20	223	438	CAAAAGGCACACACCAAACA	60.587	20	TCGGCATAAAACTGACCAGA	59.272	20	220	438	AAGGCACACACCAAACAATG	59.465	20	TCATTCGGCATAAAACTGACC	59.952	21	223	442
RL-all_rep_c11526	1	p3	(GTG)5	15	308	322	GAGGTCGGAACAGCAGAAAG	59.989	20	ACCTGTAGCAGAAACCACGG	60.171	20	175	405	GAGGTCGGAACAGCAGAAAG	59.989	20	ATGAACAACTTGGGCAATCC	59.797	20	175	369	AAAGCCTGGAGATTGGGACT	60.074	20	ACCTGTAGCAGAAACCACGG	60.171	20	191	405
RL-all_rep_c11526	2	p4	(CCTC)7	28	1049	1076
RL-all_rep_c11539	1	p2	(CT)7	14	812	825
RL-all_rep_c11556	1	p3	(CAA)6	18	55	72	GTGGACTGAAGGACTCGCAT	60.269	20	ACTCTGAGCCACAACCCAAG	60.298	20	10	251	GTGGACTGAAGGACTCGCAT	60.269	20	GGACTCGCAAACGTGTTACC	60.559	20	10	163	TTGAAGGATTCACGCTCCAT	60.603	20	ACTCTGAGCCACAACCCAAG	60.298	20	34	251
RL-all_rep_c11556	2	p3	(GCT)7	21	368	388	TGGTAACACGTTTGCGAGTC	59.764	20	GACTATGAGCAGGAGCCGAC	59.981	20	143	411	CACTGACGGCGTCTAGGTCT	60.466	20	GACTATGAGCAGGAGCCGAC	59.981	20	209	411	ATTGTGGTAACACGTTTGCG	59.512	20	GACTATGAGCAGGAGCCGAC	59.981	20	139	411
RL-all_rep_c11563	1	p3	(GCC)6	18	852	869	GTCGCAGTGCAGTTCATCAT	59.870	20	AAGTTGCTGTGCGTGCTG	59.758	18	739	891	GTCGCAGTGCAGTTCATCAT	59.870	20	CAAGTTGCTGTGCGTGCT	59.758	18	739	892	CACAGTCGTCGTATCGGTTG	60.175	20	AAGTTGCTGTGCGTGCTG	59.758	18	657	891
RL-all_rep_c11581	1	p2	(CA)20	40	1	40
RL-all_rep_c11588	1	p1	(G)13	13	128	140	ATCCACGGGAAAATGACATC	59.611	20	AGGTGGACGAGACTGGAATG	60.112	20	73	301	ATCCACGGGAAAATGACATC	59.611	20	TTGTTGTATCCCAGGCCAAT	60.192	20	73	262	ATCCACGGGAAAATGACATC	59.611	20	GATGAAGAGGAGGTGGACGA	60.199	20	73	311
RL-all_rep_c11603	1	c	(AT)35gtg(TA)9	91	420	510	CTGGCAATACGCTGACTTGA	60.011	20	CAAGCAACCAATTCCTATCCA	59.946	21	332	575	TCTATGGGCGAACACAAACA	60.111	20	CAAGCAACCAATTCCTATCCA	59.946	21	375	575	TGTTCTATGGGCGAACACAA	60.111	20	CAAGCAACCAATTCCTATCCA	59.946	21	372	575
RL-all_rep_c11620	1	p2	(CA)6	12	333	344	AATGCCTTTCGCCTTGTAAA	59.720	20	GAAGGAAACGACTCGAATGC	59.820	20	223	428	AATGCCTTTCGCCTTGTAAA	59.720	20	GGAAGGAAACGACTCGAATG	59.670	20	223	429	AATGCCTTTCGCCTTGTAAA	59.720	20	CGTCATAGGGTGAAGGAAGG	59.545	20	223	443
RL-all_rep_c11654	1	c	(TC)6tttctc(TCA)12	54	63	116	AGAAGTGCTGCGAAATGTCC	60.406	20	GCTCAGTGAGATTGTTGGCA	59.992	20	3	217	GGAGAAGTGCTGCGAAATGT	60.406	20	GCTCAGTGAGATTGTTGGCA	59.992	20	1	217	GGAGAAGTGCTGCGAAATGT	60.406	20	GCAACTTTTGGGGAGGAAAT	60.299	20	1	200
RL-all_rep_c11724	1	p3	(ATG)6	18	151	168	TTCTTCCTTACATACTTGACTTTCG	58.177	25	TCGTCTTTCCCTTCCTTTTTC	59.690	21	65	293	TTCTTCCTTACATACTTGACTTTCGT	58.914	26	TCGTCTTTCCCTTCCTTTTTC	59.690	21	65	293	GTTCTTCCTTACATACTTGACTTTCG	58.914	26	TCGTCTTTCCCTTCCTTTTTC	59.690	21	64	293
RL-all_rep_c11744	1	p3	(AGC)5	15	586	600	CAGCTCCCCCACTTAAAGGT	60.488	20	CAAAGCAACAGGTGCGTAAA	59.911	20	542	650	CAGCTCCCCCACTTAAAGGT	60.488	20	CAAAGCAACAGGTGCGTAAA	59.911	20	497	650	CAGCTCCCCCACTTAAAGGT	60.488	20	CAAAGCAACAGGTGCGTAAA	59.911	20	395	650
RL-all_rep_c11768	1	p3	(TGG)5	15	241	255	TGCCGAAGGTATGGAGAAAC	60.074	20	GCTCTTCAACCTTCTCTGGC	59.166	20	204	328	AACTGCCTCAGCCAAGGATA	59.836	20	GCTCTTCAACCTTCTCTGGC	59.166	20	87	328	TGAAGGGAAGGACCTCAAGA	59.773	20	GCTCTTCAACCTTCTCTGGC	59.166	20	177	328
RL-all_rep_c11816	1	p2	(AT)6	12	202	213	TCCTTCAGACTCCGTCCAAC	60.238	20	CGTCTGAGAACCTTTCCGTC	59.844	20	17	262	TCCTTCAGACTCCGTCCAAC	60.238	20	TCGTTTCCGTCTGAGAACCT	59.844	20	17	269	GAGGTCTTAAGCCCGTGTCA	60.255	20	CGTCTGAGAACCTTTCCGTC	59.844	20	113	262
RL-all_rep_c11821	1	p2	(AG)6	12	546	557	GTCGCAGAAGCCCGTATAAA	60.230	20	AAACACCTCCCTCCTCCATC	60.314	20	394	585	GTCGCAGAAGCCCGTATAAA	60.230	20	GAAACACCTCCCTCCTCCAT	60.314	20	394	586	GTCGCAGAAGCCCGTATAAA	60.230	20	CATCTCGAAACACCTCCCTC	59.655	20	394	592
RL-all_rep_c11865	1	p2	(TG)64	128	216	343	TTGGACCTCGTCTACTTTCACA	59.774	22	GTACGACGACGACCGACC	60.121	18	112	362	TGGACCTCGTCTACTTTCACA	58.356	21	TACGTACGACGACGACCGAC	62.109	20	113	365	TGGACCTCGTCTACTTTCACA	58.356	21	GTACGACGACGACCGACC	60.121	18	113	362
RL-all_rep_c11868	1	p2	(AT)10	20	384	403	CAGCACGAAAGAGGTGAACA	60.025	20	GGTGTGTGTGTGTGTGAAAGTAT	57.426	23	313	529	CAACAGCACGAAAGAGGTGA	60.025	20	GGTGTGTGTGTGTGTGAAAGTAT	57.426	23	310	529	TCAACAGCACGAAAGAGGTG	60.025	20	GGTGTGTGTGTGTGTGAAAGTAT	57.426	23	309	529
RL-all_rep_c11868	2	p2	(CA)7	14	515	528
RL-all_rep_c11903	1	p2	(AT)8	16	648	663
RL-all_rep_c11924	1	p3	(TCC)5	15	28	42	CCTCTTCCTCCTGATCCTCC	60.149	20	GAGCAAGTGACACCAAGCAA	60.032	20	4	151	CCTCTTCCTCCTGATCCTCC	60.149	20	GAACAAGCAAGTGACACCGA	59.880	20	4	183	CCTCTTCCTCCTGATCCTCC	60.149	20	CCAAGGAAGACCAATCGAGA	60.187	20	4	201
RL-all_rep_c11929	1	p3	(GAG)5	15	83	97
RL-all_rep_c11956	1	p2	(TA)27	54	1	54
RL-all_rep_c11974	1	p3	(CGC)5	15	64	78	TAGTTTGTGGGTGCTCCTCC	60.111	20	AACGCCTTGACCAAGAAGG	60.239	19	11	191	TAGTTTGTGGGTGCTCCTCC	60.111	20	ATGTCCTGCAGGTTGATGG	59.489	19	11	256	TAGTTTGTGGGTGCTCCTCC	60.111	20	AAACGCCTTGACCAAGAAGG	61.526	20	11	192
RL-all_c12009	1	p2	(TC)9	18	167	184
RL-all_rep_c12022	1	p2	(CA)6	12	619	630	GCCTTTCTCAGTCTGGCAAC	59.997	20	GGAGACAGCGTAACAGCCTC	60.020	20	443	674	GAGGGTGTACAACCGCAAGT	60.035	20	CACAGCAGCGATGAATGAGT	60.016	20	570	725	GAGGGTGTACAACCGCAAGT	60.035	20	ACACAGCAGCGATGAATGAG	60.016	20	570	726
RL-all_rep_c12042	1	p1	(G)11	11	599	609	AAGTCGCTCTCGCAGTAAGG	59.780	20	CGACTTCAGCCAAGTCAACA	60.025	20	519	725	AAGTCGCTCTCGCAGTAAGG	59.780	20	AATGGAGTGTCGGAGGAATG	59.927	20	519	670	AAGTCGCTCTCGCAGTAAGG	59.780	20	CAATGGAGTGTCGGAGGAAT	59.927	20	519	671
RL-all_rep_c12046	1	p1	(T)12	12	829	840	CAGTGTTGACGAAAGTCCCA	59.720	20	TCCCCAATAAAACCTGTGGA	60.162	20	760	879	CAGTGTTGACGAAAGTCCCA	59.720	20	GGATACACAAGTTCACCGGG	60.232	20	760	906	ATCTCGGCTCCTACTTGCAG	59.598	20	TCCCCAATAAAACCTGTGGA	60.162	20	636	879
RL-all_rep_c12063	1	p2	(AC)76	152	899	1050
RL-all_rep_c12072	1	p3	(GTC)5	15	1325	1339	TCGTAGCAGTGGTTGTCGAG	60.049	20	GACGTCTTCGGGCTACCAT	60.088	19	1161	1429	TGGAGAACTTGAGGTCTGGG	60.229	20	GACGTCTTCGGGCTACCAT	60.088	19	1237	1429	TGGAGAACTTGAGGTCTGGG	60.229	20	AGTCCTGCAGCGACATCAG	60.154	19	1237	1499
RL-all_rep_c12074	1	p1	(A)11	11	324	334	AGGTACACCCTCTCACACCG	60.026	20	TTTTCTCTCCGCGTCCTTTA	59.953	20	240	363	GGTACACCCTCTCACACCGT	59.883	20	TTTTCTCTCCGCGTCCTTTA	59.953	20	241	363	AGGTACACCCTCTCACACCG	60.026	20	TCCGCGTCCTTTATTGACTC	60.214	20	240	356
RL-all_rep_c12078	1	p3	(CTC)5	15	2120	2134	CATGGGAGTTACCTCTGGGA	59.920	20	CTCCTCGTCACCAACGATCT	60.261	20	1950	2173	CAGAGCTCGTACCTGCCTTC	60.156	20	CTCCTCGTCACCAACGATCT	60.261	20	1927	2173	GGACTACGACGAACGTCTCC	59.727	20	CTCCTCGTCACCAACGATCT	60.261	20	1967	2173
RL-all_rep_c12079	1	p3	(GGC)5	15	1770	1784
RL-all_rep_c12098	1	p1	(A)11	11	420	430	TCATGTTCTTCAGCGTCAGG	59.984	20	GCTCGTCCAGGTACTTCAGG	59.867	20	263	455	CCTCATGTTCTTCAGCGTCA	59.984	20	GCTCGTCCAGGTACTTCAGG	59.867	20	261	455	GCATTCTTGGTTGTCGTCCT	60.119	20	GCTCGTCCAGGTACTTCAGG	59.867	20	244	455
RL-all_rep_c12122	1	p2	(GA)28	56	189	244	GCCAAGGTCCCTCAACTACA	60.111	20	CGGAGTCCTTCCTCTTTCCT	59.811	20	83	351	GCCAAGGTCCCTCAACTACA	60.111	20	ACGGAGTCCTTCCTCTTTCC	59.676	20	83	352	GCACAAAGTAGCCAAGGTCC	59.740	20	CGGAGTCCTTCCTCTTTCCT	59.811	20	73	351
RL-all_rep_c12131	1	p2	(GT)47	94	1	94
RL-all_rep_c12151	1	p3	(AGG)5	15	1750	1764	GAGAAGTCAGCCTCACCCTG	59.986	20	CCTTCTCCTCCTCCTTCTCC	59.367	20	1590	1793	GAGAAGTCAGCCTCACCCTG	59.986	20	CCTTCTCCTTCTCCTCCTCC	59.367	20	1590	1799	GAGAAGTCAGCCTCACCCTG	59.986	20	CCTCCTTCTCCTTCTCCTCC	59.367	20	1590	1802
RL-all_rep_c12152	1	p3	(GGA)5	15	699	713	TCTTCAACATCCTGCTGTGC	59.992	20	ATTCTGGACCTTCCCTGCTT	60.074	20	568	738	CGGCTGATGTTCCTCCTTTA	60.206	20	ATTCTGGACCTTCCCTGCTT	60.074	20	480	738	ACCGTCTTCAACATCCTGCT	59.727	20	ATTCTGGACCTTCCCTGCTT	60.074	20	564	738
RL-all_rep_c12191	1	p1	(A)10	10	578	587
RL-all_rep_c12192	1	p1	(T)11	11	447	457	ATTGCATCACCCGGAACTAA	60.331	20	TTTAAACGGCAAGGCACTCT	59.883	20	210	485	ATTGCATCACCCGGAACTAA	60.331	20	TTTTAAACGGCAAGGCACTC	60.244	20	210	486	CGCTGCAATCGATGTTGTAA	60.807	20	TTTAAACGGCAAGGCACTCT	59.883	20	235	485
RL-all_rep_c12229	1	p2	(AC)8	16	62	77	ACTCCACACCCTTCGATGAT	59.384	20	CGGGAGCACTCTACTTGACC	59.867	20	17	206	ACTCCACACCCTTCGATGAT	59.384	20	CCGGGAGCACTCTACTTGAC	59.867	20	17	207	ATGACTCCACACCCTTCGAT	59.384	20	CGGGAGCACTCTACTTGACC	59.867	20	14	206
RL-all_rep_c12292	1	p2	(AC)6	12	300	311	AATGCCTTTCGCCTTGTAAA	59.720	20	GAAGGAAACGACTCGAATGC	59.820	20	202	406	CTGCAGCAGTCCAAAAGTTG	59.634	20	GAAGGAAACGACTCGAATGC	59.820	20	244	406	AATGCCTTTCGCCTTGTAAA	59.720	20	GGAAGGAAACGACTCGAATG	59.670	20	202	407
RL-all_rep_c12331	1	c	(AT)8aataaatatatatacatatatatatac(AT)18	79	281	359	AGTCGTTCATAGTGCTCCTGG	59.367	21	TTGATCAGACTATTTTCTCTTGGTG	58.877	25	158	391	TCGTTCATAGTGCTCCTGGT	58.315	20	TTGATCAGACTATTTTCTCTTGGTG	58.877	25	160	391	GTCGTTCATAGTGCTCCTGG	58.315	20	TTGATCAGACTATTTTCTCTTGGTG	58.877	25	159	391
RL-all_rep_c12346	1	c	(TA)17catatatatac(AT)13ac(TA)10	93	172	264
RL-all_rep_c12396	1	p4	(GACA)6	24	23	46
RL-all_rep_c12441	1	p2	(TC)8	16	136	151	ACCCGATATCACGGACAAAA	60.192	20	GGACTTGGGAAGTGTCTGGA	60.088	20	38	235	ACCCGATATCACGGACAAAA	60.192	20	TCTGAGGTGGACTTGGGAAG	60.229	20	38	243	ACCCGATATCACGGACAAAA	60.192	20	CTCTGAGGTGGACTTGGGAA	60.229	20	38	244
RL-all_rep_c12451	1	p2	(AT)6	12	974	985	TTGTCCTCGTCTTCCTCTCC	59.380	20	GCCATTGCCTAAAGAGAAGC	59.070	20	791	1049	CCTTCTCCTCCTTCTCCTCC	59.367	20	GCCATTGCCTAAAGAGAAGC	59.070	20	809	1049	TGTCCTCGTCTTCCTCTCCT	58.974	20	GCCATTGCCTAAAGAGAAGC	59.070	20	792	1049
RL-all_rep_c12467	1	c	(AT)8tgtaaggcgttttttaaattatgacaatgctggcgttttttttn(T)10	70	989	1058	TTACATACCCACAGGACGCA	59.988	20	GAAGTACTGCTATGGCATCCAA	59.252	22	954	1097	CGAGAGCCCGTACCATAAAA	60.089	20	GAAGTACTGCTATGGCATCCAA	59.252	22	876	1097	CTCGAGAGCCCGTACCATAA	60.227	20	GAAGTACTGCTATGGCATCCAA	59.252	22	874	1097
RL-all_rep_c12477	1	c	(TCC)7tctttgttcttctctttctcctcctcctg(CTC)9	77	591	667	GGCTTACTTCCTGTGGGTGT	59.065	20	GGGGAGAAAGAACAAAGAGGA	59.677	21	422	700	CTGTGGGTGTGAATGGAGAC	58.940	20	GGGGAGAAAGAACAAAGAGGA	59.677	21	432	700	CCTGTGGGTGTGAATGGAG	59.938	19	GGGGAGAAAGAACAAAGAGGA	59.677	21	431	700
RL-all_rep_c12486	1	p3	(GTC)5	15	1450	1464	TCGTAGCAGTGGTTGTCGAG	60.049	20	GACGTCTTCGGGCTACCAT	60.088	19	1285	1554	TGGAGAACTTGAGGTCTGGG	60.229	20	GACGTCTTCGGGCTACCAT	60.088	19	1361	1554	TGGAGAACTTGAGGTCTGGG	60.229	20	AGTCCTGCAGCGACATCAG	60.154	19	1361	1624
RL-all_rep_c12489	1	p2	(AG)6	12	94	105	GCCGAGTTTTTATCCACCCT	60.320	20	TCAAAAGCCAGCCACTTTCT	59.993	20	5	164	CTGCCGAGTTTTTATCCACC	59.569	20	TCAAAAGCCAGCCACTTTCT	59.993	20	3	164	GCCGAGTTTTTATCCACCCT	60.320	20	GTCAAAAGCCAGCCACTTTC	59.859	20	5	165
RL-all_rep_c12497	1	p3	(CGC)5	15	628	642	AAACATCCCTCCAAACCCTC	60.169	20	CAAGGACCGTGTGGAACAG	60.137	19	477	739	GAAACATCCCTCCAAACCCT	60.169	20	CAAGGACCGTGTGGAACAG	60.137	19	476	739	CAGCATCTCCTTACGGTCCT	59.308	20	GTATTTCGTGCTCGGGAGTG	60.657	20	564	792
RL-all_rep_c12500	1	p3	(TTG)6	18	961	978	ACTCTGAGCCACAACCCAAG	60.298	20	GCCATTGAAGGATTCACGTT	59.939	20	784	1001	ACTCTGAGCCACAACCCAAG	60.298	20	GTGGACTGAAGGACTCGCAT	60.269	20	784	1021	AACTCTGAGCCACAACCCAA	60.690	20	GCCATTGAAGGATTCACGTT	59.939	20	783	1001
RL-all_rep_c12501	1	c	(TCG)6ggaagagagaagaggacgtgga(TCG)7	61	19	79
RL-all_rep_c12505	1	p3	(CCG)6	18	573	590	GGGATTAAAACCTTGCCCAT	60.020	20	AAGTGGCTCGTCCGGAAT	60.622	18	402	644	AACCTTGCCCATAACCCTCT	59.827	20	AAGTGGCTCGTCCGGAAT	60.622	18	410	644	AAACCTTGCCCATAACCCTC	60.187	20	AAGTGGCTCGTCCGGAAT	60.622	18	409	644
RL-all_rep_c12517	1	p3	(CTC)5	15	498	512	GGGTTGAGATCCGTCGACTA	60.073	20	CTCCACCTCCATGATGTCCT	59.920	20	394	658	AGCAGGCTAGAGTCTCGTCG	59.914	20	CTCCACCTCCATGATGTCCT	59.920	20	417	658	AACCCATCAAGACAGGATGC	59.934	20	TTTCCGAATGGGAACATCTC	59.871	20	469	675
RL-all_rep_c12541	1	p3	(TTC)5	15	183	197	TCGGCTTTCAATGCATAACA	60.215	20	CAGAATCAGGACGTCAAGCA	59.984	20	36	313	TCGGCTTTCAATGCATAACA	60.215	20	TCAGGACGTCAAGCAACAAC	59.880	20	36	308	TGCTTCCAGAAGCTGCTCTT	60.419	20	CAGAATCAGGACGTCAAGCA	59.984	20	155	313
RL-all_rep_c12589	1	p1	(T)11	11	382	392	GGGAAATCACCATCACCATC	59.995	20	TGAATGCCCTCATCATCAAA	60.009	20	279	469	GGGAAATCACCATCACCATC	59.995	20	TTGAATGCCCTCATCATCAA	60.009	20	279	470	TAGGCCTGGAATAGGAGGGT	59.919	20	TGAATGCCCTCATCATCAAA	60.009	20	213	469
RL-all_rep_c12590	1	p3	(GTG)5	15	208	222	GAGGTCGGAACAGCAGAAAG	59.989	20	ACCTGTAGCAGAAACCACGG	60.171	20	75	305	GAGGTCGGAACAGCAGAAAG	59.989	20	ATGAACAACTTGGGCAATCC	59.797	20	75	269	AAAGCCTGGAGATTGGGACT	60.074	20	ACCTGTAGCAGAAACCACGG	60.171	20	91	305
RL-all_rep_c12603	1	p3	(CTC)5	15	573	587
RL-all_rep_c12653	1	p3	(CAT)23	69	248	316
RL-all_rep_c12655	1	c	(CT)45cn(CT)33	158	57	214
RL-all_rep_c12735	1	p2	(TG)6	12	322	333	CGTCATAGGGTGAAGGAGGA	60.065	20	ACGTCCTGCAGAAGTCCAAA	60.833	20	222	405	CGTCATAGGGTGAAGGAGGA	60.065	20	TCGCCTTGTAAAGGAGACAGA	60.001	21	222	434	CGTCATAGGGTGAAGGAGGA	60.065	20	CGTCCTGCAGAAGTCCAAA	59.968	19	222	404
RL-all_rep_c12802	1	p3	(TCT)5	15	829	843	GTTGTGCCAAATTACGCCTT	60.003	20	CAGTACAGTGCCATTCACCG	60.175	20	690	920	AAGTTGTGCCAAATTACGCC	60.003	20	CAGTACAGTGCCATTCACCG	60.175	20	688	920	GTTGTGCCAAATTACGCCTT	60.003	20	CAGTGCCATTCACCGTCTTA	59.716	20	690	915
RL-all_rep_c12803	1	p1	(A)14	14	466	479	GTCACCTCGAAGCTGTCCTC	59.993	20	CCAGCGTGACAAGAACAGAA	60.025	20	424	699	GTCACCTCGAAGCTGTCCTC	59.993	20	CTATGACGTGATGCCCCTTT	59.955	20	424	649	TCACCTCGAAGCTGTCCTCT	60.135	20	CCAGCGTGACAAGAACAGAA	60.025	20	425	699
RL-all_rep_c12807	1	p2	(AC)8	16	873	888
RL-all_rep_c12814	1	p3	(GAG)6	18	1056	1073	TATGTTGTTTTGTCTGCGGC	59.735	20	TGAGCTGTGCAACAAGGCTA	60.742	20	1007	1134	TATGTTGTTTTGTCTGCGGC	59.735	20	GAGCTGTGCAACAAGGCTAA	59.224	20	1007	1133	GTTCTTCGGGGGAGTCGTAT	60.328	20	TGAGCTGTGCAACAAGGCTA	60.742	20	990	1134
RL-all_rep_c12814	2	p1	(C)13	13	1283	1295	GAGGAGGAGAAGGAGAAGGC	59.516	20	TTTCTTTCTGTCGCCATCGT	60.776	20	1064	1341	TGACAGCTGTGAGCCTGTG	59.727	19	CGTTTCTCTCTCGACTCGCT	59.891	20	1181	1451	GGAGGAGGAGAAGGAGAAGG	59.367	20	TTTCTTTCTGTCGCCATCGT	60.776	20	1063	1341
RL-all_rep_c12825	1	p1	(T)12	12	312	323	GCTCGTCCAGGTACTTCAGG	59.867	20	TCATGTTCTTCAGCGTCAGG	59.984	20	284	477	GCTCGTCCAGGTACTTCAGG	59.867	20	CCTCATGTTCTTCAGCGTCA	59.984	20	284	479	GCTCGTCCAGGTACTTCAGG	59.867	20	GCATTCTTGGTTGTCGTCCT	60.119	20	284	496
RL-all_rep_c12863	1	c	(CGA)5tccacgtcctcttctctcttc(CGA)5tccacgtcctcttctctcttc(CGA)5	87	754	840
RL-all_rep_c12864	1	p1	(T)10	10	138	147	GGCATCTGAAGACCCTTGTC	59.661	20	CGAAAAACAAAAATCTCGAAGG	60.102	22	106	293	GGCATCTGAAGACCCTTGTC	59.661	20	TCGAAGGAAAACAACAAAACAA	59.642	22	106	278	GGCATCTGAAGACCCTTGTC	59.661	20	TCGAAGGAAAACAACAAAACA	58.306	21	106	278
RL-all_rep_c12872	1	p3	(AGC)7	21	422	442	GACTATGAGCAGGAGCCGAC	59.981	20	CCCCTAAAGACACGAGTCCA	60.103	20	397	672	GACTATGAGCAGGAGCCGAC	59.981	20	GTCTAGGCTTCCTCTTGGGC	60.349	20	397	599	ATGACTATGAGCAGGAGCCG	60.384	20	CCCCTAAAGACACGAGTCCA	60.103	20	395	672
RL-all_rep_c12883	1	p1	(T)11	11	463	473
RL-all_rep_c12891	1	p3	(CCG)6	18	201	218	AGTCACACGCTCTGGGAAGT	59.907	20	CCTGGAGCTCCTGAAGCA	60.221	18	116	375	ACACGCTCTGGGAAGTTTTG	60.291	20	CCTGGAGCTCCTGAAGCA	60.221	18	120	375	CACACGCTCTGGGAAGTTTT	60.291	20	CCTGGAGCTCCTGAAGCA	60.221	18	119	375
RL-all_rep_c12894	1	p3	(GAC)5	15	123	137	GACGTCTTCGGGCTACCAT	60.088	19	TCGTAGCAGTGGTTGTCGAG	60.049	20	31	300	GACGTCTTCGGGCTACCAT	60.088	19	TGGAGAACTTGAGGTCTGGG	60.229	20	31	224	ACGTCTTCGGGCTACCATTC	61.401	20	TCGTAGCAGTGGTTGTCGAG	60.049	20	32	300
RL-all_rep_c12903	1	p3	(GGC)5	15	169	183	CAAGGACCGTGTGGAACAG	60.137	19	AAACATCCCTCCAAACCCTC	60.169	20	71	333	CAAGGACCGTGTGGAACAG	60.137	19	GAAACATCCCTCCAAACCCT	60.169	20	71	334	GTATTTCGTGCTCGGGAGTG	60.657	20	CAGCATCTCCTTACGGTCCT	59.308	20	18	246
RL-all_rep_c12920	1	p3	(GAG)7	21	30	50	GCAGGAGGAGGAGAAAGAGAA	60.081	21	TTCTGGCTACTTCCTGTGGG	60.246	20	1	220	GCAGGAGGAGGAGAAAGAGAA	60.081	21	TCTGGCTACTTCCTGTGGGT	59.721	20	1	219	AGCAGGAGGAGGAGAAAGAGA	59.708	21	GTTGCCTCTTCTGGTTCTGG	59.844	20	0	234
RL-all_rep_c12953	1	p3	(GTC)5	15	84	98
RL-all_rep_c12967	1	p3	(CGA)5	15	81	95	ACGATCCACGTCCTCTCTTC	59.258	20	CTCGTAGTCTTCGGGAATGG	59.688	20	30	167	GACGATCCACGTCCTCTCTT	59.258	20	CGTAGTCTTCGGGAATGGAG	59.688	20	29	165	GACGATCCACGTCCTCTCTT	59.258	20	CTCGTAGTCTTCGGGAATGG	59.688	20	29	167
RL-all_rep_c12990	1	p3	(GCT)6	18	237	254	GTGGTGACGAGTAGTGGGCT	60.182	20	CGACGGAAGAGAGAGCAAAC	60.134	20	101	364	GTGGTGACGAGTAGTGGGCT	60.182	20	AACAGCGACGGAAGAGAGAG	59.745	20	101	369	GACGAGTAGTGGGCTGAGGA	60.408	20	CGACGGAAGAGAGAGCAAAC	60.134	20	106	364
RL-all_rep_c13007	1	p2	(CA)63	126	1455	1580
RL-all_rep_c13016	1	p3	(TCT)5	15	923	937	GTTGTGCCAAATTACGCCTT	60.003	20	TCAGTACAGTACCATTCACCGTC	59.042	23	783	1015	AAGTTGTGCCAAATTACGCC	60.003	20	TCAGTACAGTACCATTCACCGTC	59.042	23	781	1015	GTTGTGCCAAATTACGCCTT	60.003	20	TCAGTACAGTACCATTCACCGTCT	59.985	24	783	1015
RL-all_rep_c13016	2	p2	(AT)6	12	1057	1068
RL-all_rep_c13027	1	p1	(T)10	10	588	597	CTCGTGACCTCCTCTCCAAG	59.978	20	GGCAGTCACAAAAATGAATAACT	57.393	23	410	668	AGTCTGGCTGAACACTGCCT	60.057	20	GGCAGTCACAAAAATGAATAACT	57.393	23	524	668	ACAGAAGAGGCAAAGGCTCA	60.134	20	GGCAGTCACAAAAATGAATAACT	57.393	23	457	668
RL-all_rep_c13051	1	p1	(T)10	10	423	432	TCCCAAAGAAAAGTAGAGCGA	59.098	21	GGAATTGGTGAATTTGGGTG	60.029	20	345	535	TCCCAAAGAAAAGTAGAGCGA	59.098	21	TGGAATTGGTGAATTTGGGT	60.029	20	345	536	CCCAAAGAAAAGTAGAGCGAGA	60.015	22	GGAATTGGTGAATTTGGGTG	60.029	20	346	535
RL-all_rep_c13075	1	p3	(CAA)6	18	57	74	GCCATTGAAGGATTCACGTT	59.939	20	ACTCTGAGCCACAACCCAAG	60.298	20	32	250	GCCATTGAAGGATTCACGTT	59.939	20	AACTCTGAGCCACAACCCAA	60.690	20	32	251	GCCATTGAAGGATTCACGTT	59.939	20	CACAACCCAAGAGGAGACCT	59.149	20	32	241
RL-all_rep_c13075	2	p3	(GCT)7	21	367	387	TGGTAACACGTTTGCGAGTC	59.764	20	GACTATGAGCAGGAGCCGAC	59.981	20	142	410	CACTGACGGCGTCTAGGTCT	60.466	20	GACTATGAGCAGGAGCCGAC	59.981	20	208	410	ATTGTGGTAACACGTTTGCG	59.512	20	GACTATGAGCAGGAGCCGAC	59.981	20	138	410
RL-all_rep_c13147	1	p1	(G)11	11	658	668	TCACTCACGTAGTTCACGCC	59.905	20	GACCTCAAGATGGTGGAGGA	60.048	20	563	798	TCACTCACGTAGTTCACGCC	59.905	20	ACGACCTCAAGATGGTGGAG	60.112	20	563	800	ACTCACGTAGTTCACGCCCT	59.792	20	GACCTCAAGATGGTGGAGGA	60.048	20	565	798
RL-all_rep_c13158	1	p3	(AAT)9	27	217	243	ACCCTTTGTAGCGTTGTTGC	60.176	20	TACCGAACGGTAGATCAGGC	60.096	20	134	393	CTGCATGTGTTACGTGAGGG	60.175	20	ACGGTAGATCAGGCACTTGG	60.134	20	111	387	ACCCTTTGTAGCGTTGTTGC	60.176	20	ACGGTAGATCAGGCACTTGG	60.134	20	134	387
RL-all_rep_c13171	1	p3	(AGA)5	15	649	663
RL-all_rep_c13196	1	p1	(A)11	11	13	23
RL-all_rep_c13206	1	p3	(GGC)6	18	27	44	CAAGTTGCTGTGTGTGCTGG	61.551	20	GTCGCAGTGCAGTTCATCAT	59.870	20	2	155	CAAGTTGCTGTGTGTGCTGG	61.551	20	CACAGTCGTCGTATCGGTTG	60.175	20	2	237	CAAGTTGCTGTGTGTGCTGG	61.551	20	GCAGTTCATCATCTCCGTCA	59.794	20	2	147
RL-all_rep_c13232	1	p3	(GCA)7	21	276	296	CGACGGAAGAGAGAGCAAAC	60.134	20	CTGGTGACGAGTAGTGGGCT	60.321	20	167	420	CGACGGAAGAGAGAGCAAAC	60.134	20	GACGAGTAGTGGGCTGAGGA	60.408	20	167	415	AACAGCGACGGAAGAGAGAG	59.745	20	CTGGTGACGAGTAGTGGGCT	60.321	20	162	420
RL-all_rep_c13316	1	p3	(GCA)6	18	513	530
RL-all_rep_c13342	1	p3	(CCG)6	18	107	124	CGTCGACTCCCACTCTCTTC	59.986	20	AGATTTCGGGCTAAAGGGAA	60.034	20	0	251	CGTCGACTCCCACTCTCTTC	59.986	20	AACGGTCCAGTCAGATTTCG	60.111	20	0	263	CGTCGACTCCCACTCTCTTC	59.986	20	TAAAATACCCGTGACCTGCC	59.823	20	0	225
RL-all_rep_c13342	2	p2	(CT)10	20	566	585	AGGAGGCTTTCAGGAGGAAG	59.950	20	AGCCGAAAGACTCCCTGTTT	60.247	20	335	607	AGGAGGCTTTCAGGAGGAAG	59.950	20	CCGAAAGACTCCCTGTTTTG	59.705	20	335	605	AGGAGGCTTTCAGGAGGAAG	59.950	20	GCCGAAAGACTCCCTGTTTT	60.610	20	335	606
RL-all_rep_c13365	1	c	(TAA)5t(ATA)6atg(AAT)5(TAA)5ttataataataac(AAT)14	122	205	326	TCATTCCTAAAAGTCTTCCCTATTG	59.138	25	GCTTTGTTGTTTGTTGGTTTTT	58.261	22	154	420	TCATTCCTAAAAGTCTTCCCTATTG	59.138	25	AGCTTTGTTGTTTGTTGGTTTTT	59.171	23	154	421	TCATTCCTAAAAGTCTTCCCTATTG	59.138	25	AAGCTTTGTTGTTTGTTGGTTTT	59.171	23	154	422
RL-all_rep_c13367	1	p2	(GT)6	12	160	171	GGAGACAGCGTAACAGCCTC	60.020	20	GCCTTTCTCAGTCTGGCAAC	59.997	20	115	346	GGAGACAGCGTAACAGCCTC	60.020	20	GAGGGTGTACAACCGCAAGT	60.035	20	115	219	TCTTGGACACTACTGCGTGC	60.056	20	GCCTTTCTCAGTCTGGCAAC	59.997	20	133	346
RL-all_rep_c13418	1	p2	(TG)9	18	95	112	GCACCGATCCAGAAGAATGT	60.081	20	GCCCTCATTCAGGAGATCAA	60.158	20	24	259	GCACCGATCCAGAAGAATGT	60.081	20	AGGGCAGTTTGAGACGAATG	60.255	20	24	183	GCACCGATCCAGAAGAATGT	60.081	20	GAAGGGCAGTTTGAGACGAA	60.375	20	24	185
RL-all_rep_c13445	1	p2	(CA)14	28	467	494
RL-all_rep_c13460	1	p3	(GCT)5	15	111	125	AACGGCGAGGCCTTTATC	60.177	18	CGACGGAAGAGAGAGCAAAC	60.134	20	44	235	GAGGCCTTTATCCTCGGC	59.733	18	CGACGGAAGAGAGAGCAAAC	60.134	20	50	235	GGCGAGGCCTTTATCCTC	59.733	18	CGACGGAAGAGAGAGCAAAC	60.134	20	47	235
RL-all_rep_c13477	1	p3	(AGG)5	15	406	420	AGACAAGGTCCTCATGGTGG	59.962	20	CCACCTTCTCCTCCTCTTCC	60.186	20	266	444	AGACAAGGTCCTCATGGTGG	59.962	20	CCCACCTTCTCCTCCTCTTC	60.186	20	266	445	ATATTGTATGCGGTCTCGGC	59.951	20	CCACCTTCTCCTCCTCTTCC	60.186	20	292	444
RL-all_rep_c13481	1	p3	(CAC)5	15	492	506
RL-all_rep_c13483	1	c	(ATA)5gtagtagtagtggaagtagaggtagtaatagtagc(AGT)5(AAT)12gaaaaatatacatatat(TA)6	130	58	187
RL-all_rep_c13486	1	p2	(CT)7	14	797	810
RL-all_rep_c13506	1	p2	(GT)6	12	153	164	GGAGACAGCGTAACAGCCTC	60.020	20	GAGGGTGTACAACCGCAAGT	60.035	20	108	212	GGAGACAGCGTAACAGCCTC	60.020	20	AGAGGGTGTACAACCGCAAG	60.171	20	108	213	TGAGTTGCTGTTTCGACGAG	60.175	20	GAGGGTGTACAACCGCAAGT	60.035	20	72	212
RL-all_rep_c13530	1	p1	(T)10	10	327	336	TTGTGCCAAATGCAGAAAAG	59.849	20	AAAGGAATAATCAAAAGCGCC	59.601	21	92	358	GTTGTGCCAAATGCAGAAAA	59.712	20	AAAGGAATAATCAAAAGCGCC	59.601	21	91	358	CCTTCACAACGGAAGAGATG	58.286	20	TAAAGGACGCGGAGAGAAAA	59.953	20	131	382
RL-all_rep_c13582	1	p2	(GA)7	14	77	90	AGCCGAAAGACTCCCTGTTT	60.247	20	AGAGGAGGCTTTTCAGGAGG	59.950	20	54	321	CGAAAGACTCCCTGTTTTGG	59.705	20	AGAGGAGGCTTTTCAGGAGG	59.950	20	57	321	CCGAAAGACTCCCTGTTTTG	59.705	20	AGAGGAGGCTTTTCAGGAGG	59.950	20	56	321
RL-all_rep_c13582	2	p3	(GGC)6	18	532	549	AGATTTCGGGCTAAAGGGAA	60.034	20	CGTCGACTCCCACTCTCTTC	59.986	20	406	657	AGATTTCGGGCTAAAGGGAA	60.034	20	TCGTCGACTCCCACTCTCTT	59.986	20	406	658	AACGGTCCAGTCAGATTTCG	60.111	20	CGTCGACTCCCACTCTCTTC	59.986	20	394	657
RL-all_rep_c13582	3	p1	(C)11	11	660	670
RL-all_rep_c13585	1	p2	(CA)7	14	280	293	ACGTTTCATAGCCGCATTTT	59.614	20	GCCTGGACGAGTGCTAAGAC	60.020	20	176	333	ACGTTTCATAGCCGCATTTT	59.614	20	GAGGAGAAGACGGGCTACCT	59.840	20	176	422	ACGTTTCATAGCCGCATTTT	59.614	20	GGACGAGTGCTAAGACGAGC	60.164	20	176	329
RL-all_rep_c13586	1	p1	(T)10	10	45	54	CCCTACCCTTGACAGTATGCC	60.748	21	CCCTGTTGCAGCCTAAAAAG	59.876	20	0	142	ACCCTTGACAGTATGCCAGA	58.158	20	CACCCCCATGGTATTACTGG	59.926	20	4	171	CCCTACCCTTGACAGTATGCC	60.748	21	TGGGAAGGTTAACCCTGTTG	59.824	20	0	154
RL-all_rep_c13586	2	p3	(ATA)11	33	407	439	TCCATGGATCCTGATGAGATAA	59.344	22	AATGTTATTTTGCCCCCTCC	60.020	20	332	503	TCCATGGATCCTGATGAGATAA	59.344	22	CGTGGAGCTCATGTCGTTTA	59.864	20	332	592	GAATCAAGAGAACCTTTCCCA	58.227	21	AATGTTATTTTGCCCCCTCC	60.020	20	242	503
RL-all_rep_c13626	1	p1	(G)10	10	283	292	ACCTCATCCAGGTTTGATGC	59.934	20	TCTAAATAGCACTAACGGCATTTT	58.541	24	181	423	ACCTCATCCAGGTTTGATGC	59.934	20	AAAATCTAAATAGCACTAACGGCA	58.541	24	181	427	CCTCATCCAGGTTTGATGCT	60.073	20	TCTAAATAGCACTAACGGCATTTT	58.541	24	182	423
RL-all_rep_c13629	1	c	(CA)30n(AC)12an(AC)14	115	433	547
RL-all_rep_c13667	1	c	(TAA)10t(ATA)8(TAA)8	79	185	263
RL-all_rep_c13681	1	c	(T)21gagacataagggttagttgacctagcatttggctgtgtgctgatttgtggatttgatatattgatttatca(GT)7	106	437	542	GCTTCCGCTCTTTATTCGTG	59.982	20	GAAAGAAGGGTCGTGGTGAA	60.088	20	401	605	TGCTTCCGCTCTTTATTCGT	59.982	20	GAAAGAAGGGTCGTGGTGAA	60.088	20	400	605	GCTTCCGCTCTTTATTCGTG	59.982	20	GGAAGCTCGGAGTCTCTCCT	60.096	20	401	637
RL-all_rep_c13694	1	p2	(GA)8	16	70	85	AGTAGAGCACGAGCCGAAAG	59.780	20	AGGAGGCTTTCAGGAGGAAG	59.950	20	36	314	AGCCGAAAGACTCCCTGTTT	60.247	20	AGGAGGCTTTCAGGAGGAAG	59.950	20	47	314	CGAAAGACTCCCTGTTTTGG	59.705	20	AGGAGGCTTTCAGGAGGAAG	59.950	20	50	314
RL-all_rep_c13704	1	p3	(GGC)6	18	240	257	AGATTTCGGGCTAAAGGGAA	60.034	20	GAGGAGGATCGTCGTGACC	60.637	19	117	313	AACGGTCCAGTCAGATTTCG	60.111	20	GAGGAGGATCGTCGTGACC	60.637	19	105	313	CCAGTCAGATTTCGGGCTAA	60.206	20	GAGGAGGATCGTCGTGACC	60.637	19	111	313
RL-all_rep_c13744	1	p3	(AAT)16	48	396	443	TCCATGGATCCTGATGAGATAA	59.344	22	CACCAGAGCTGTGCTTGTTT	59.086	20	321	549	TCCATGGATCCTGATGAGATAA	59.344	22	ACACCAGAGCTGTGCTTGTTT	59.968	21	321	550	TCCATGGATCCTGATGAGATAA	59.344	22	CCAGAGCTGTGCTTGTTTTC	58.650	20	321	547
RL-all_c13757	1	p3	(AAT)7	21	1	21
RL-all_rep_c13761	1	p2	(CA)7	14	148	161	AGTCTCTCCTGAGCTGCGTC	59.890	20	ATGGTGAGTAATGCTTCCGC	60.103	20	49	324	GAGTCTCTCCTGAGCTGCGT	59.890	20	ATGGTGAGTAATGCTTCCGC	60.103	20	48	324	AGTCTCTCCTGAGCTGCGTC	59.890	20	TGACCTAGCATTTGGCTGTG	59.864	20	49	234
RL-all_rep_c13786	1	c	(ATA)5acaacaataacaataataataacaataataat(ATA)11g(TAA)10	111	109	219
RL-all_rep_c13812	1	p2	(GT)57	114	69	182
RL-all_rep_c13818	1	p3	(AAT)6	18	83	100
RL-all_rep_c13839	1	c	(TG)7a(GT)12t(TG)41	122	302	423
RL-all_rep_c13852	1	p3	(AAT)8	24	261	284	CACTGCCTTGACACCTTTGA	59.873	20	ATGTGTCCTAAGCCACACCC	59.851	20	193	364	TCACTGCCTTGACACCTTTG	59.873	20	ATGTGTCCTAAGCCACACCC	59.851	20	192	364	TCACCATTCACTGCCTTGAC	59.682	20	ATGTGTCCTAAGCCACACCC	59.851	20	185	364
RL-all_rep_c13870	1	c	(AC)6aatcccacacatacacactcacatacacgcacacgcacacg(CA)11	75	9	83
RL-all_rep_c14060	1	c	(GCA)6gcggcaccaccactgccatcggcggaggaggagccgcg(GCC)6	74	791	864	GTGTCCAAGCTGGGTCATTT	59.973	20	AGAGAGATGCCTCTTTCGGC	61.010	20	681	886	GTGTCCAAGCTGGGTCATTT	59.973	20	GAGAGATGCCTCTTTCGGC	60.050	19	681	885	AGCAGTGCTACCCAAGAAGC	59.644	20	AGAGAGATGCCTCTTTCGGC	61.010	20	761	886
RL-all_s14299	1	p3	(GAG)5	15	254	268	GGGGGATCGTATGTTGTTTG	60.051	20	CTGTGCAACAAGGCTAAACG	59.530	20	195	326	CGTATGTTGTTTGTCTGCGG	60.172	20	CTGTGCAACAAGGCTAAACG	59.530	20	202	326	GGGGGATCGTATGTTGTTTG	60.051	20	TGAGCTGTGCAACAAGGCTA	60.742	20	195	330
RL-all_s14312	1	p3	(GCT)5	15	220	234	CTGGTGACGAGTAGTGGGCT	60.321	20	CGACGGAAGAGAGAGCAAAC	60.134	20	84	342	GACGAGTAGTGGGCTGAGGA	60.408	20	CGACGGAAGAGAGAGCAAAC	60.134	20	89	342	CTGGTGACGAGTAGTGGGCT	60.321	20	AACAGCGACGGAAGAGAGAG	59.745	20	84	347
RL-all_s14540	1	p3	(GGC)6	18	196	213	AGATTTCGGGCTAAAGGGAA	60.034	20	GAGGAGGATCGTCGTGACC	60.637	19	70	268	ATTTCGGGCTAAAGGGAGAA	60.034	20	GAGGAGGATCGTCGTGACC	60.637	19	11	268	AACGGTCCAGTCAGATTTCG	60.111	20	GAGGAGGATCGTCGTGACC	60.637	19	58	268
RL-all_s14564	1	p1	(T)10	10	361	370	TTTTCTCTCCGCGTCCTTTA	59.953	20	GGTACACCCTCTCACACCGT	59.883	20	330	451	TTTTCAGGCGCTTTTGATTT	59.832	20	TTATGGCAGCTGATGCAGAC	59.979	20	298	406	TTTTTCAGGCGCTTTTGATT	59.832	20	TTATGGCAGCTGATGCAGAC	59.979	20	297	406
RL-all_s14694	1	p3	(CTC)6	18	174	191
RL-all_s14940	1	p3	(GCT)6	18	131	148	GACGAGTAGTGGGCTGAGGA	60.408	20	CGACGGAAGAGAGAGCAAAC	60.134	20	0	258	ACGAGTAGTGGGCTGAGGAG	59.474	20	CGACGGAAGAGAGAGCAAAC	60.134	20	1	258	GACGAGTAGTGGGCTGAGGA	60.408	20	AACAGCGACGGAAGAGAGAG	59.745	20	0	263
RL-all_s14962	1	p2	(AC)12	24	439	462
RL-all_s15386	1	p2	(CA)6	12	24	35	TGTGGCTTCGCTCTATACTCTTC	60.055	23	CAGCAGCGATGAATGAGTTG	60.562	20	1	128	TGTGGCTTCGCTCTATACTCTT	58.314	22	ACACAGCAGCGATGAATGAG	60.016	20	1	131	TGTGGCTTCGCTCTATACTCTT	58.314	22	TGAGTTGCTGTTTCGACGAG	60.175	20	1	115
RL-all_s15509	1	c	(G)11ttgaagggggggagaggggcaaggcgcaggcag(GCCA)5	64	169	232	GAGCCCTTTTTCTTTCTGCC	60.320	20	GTGGCTTAGCCTTGTTGCAC	60.837	20	113	358	GAGCCCTTTTTCTTTCTGCC	60.320	20	GGCTTAGCCTTGTTGCACAG	60.964	20	113	356	GAGCCCTTTTTCTTTCTGCC	60.320	20	TGGCTTAGCCTTGTTGCAC	60.003	19	113	357
RL-all_s15509	2	p3	(CTC)5	15	396	410	GTGCAACAAGGCTAAGCCAC	60.837	20	GTTTTGTCTGCGGCCGTT	62.192	18	339	450	GCCTGTGCAACAAGGCTAAG	60.964	20	GTTTTGTCTGCGGCCGTT	62.192	18	335	450	AGCCTGTGCAACAAGGCTAA	60.964	20	GTTTTGTCTGCGGCCGTT	62.192	18	334	450
RL-all_s15662	1	p3	(AAC)5	15	175	189	TGAGTGGCTGTGCTTAATCG	60.011	20	CCATTGTCTACAACCAGGGC	60.375	20	128	232	TGAGTGGCTGTGCTTAATCG	60.011	20	GCCATTGTCTACAACCAGGG	60.375	20	128	233	TGAGTGGCTGTGCTTAATCG	60.011	20	CGGAGCCATTGTCTACAACC	60.517	20	128	237
RL-all_s15671	1	p3	(GCA)5	15	497	511
RL-all_s15789	1	p3	(AGG)5	15	1	15
RL-all_s15868	1	p3	(GCA)6	18	269	286	ACGGAGAGAGAGCAAACCCT	60.393	20	CGAGGCCTTTATCCTCGAC	59.782	19	164	346	GAGAGAGAGCAAACCCTCCA	59.530	20	CGAGGCCTTTATCCTCGAC	59.782	19	167	346	CAAACCCTCCACGTCTTCAG	60.680	20	CGAGGCCTTTATCCTCGAC	59.782	19	176	346
RL-all_s15922	1	p3	(CCG)6	18	62	79	CTTCTTCATGGCCTTGTGAC	58.287	20	CCTGGAGCTCCTGAAGCA	60.221	18	2	236	CCTTCTTCATGGCCTTGTG	59.226	19	CCTGGAGCTCCTGAAGCA	60.221	18	1	236	TCTTCATGGCCTTGTGACG	60.823	19	CCTGGAGCTCCTGAAGCA	60.221	18	4	236
RL-all_s15993	1	p1	(A)10	10	233	242	GGTACACCCTCTCACACCGT	59.883	20	TTTTCTCTCCGCGTCCTTTA	59.953	20	151	271	TTATGGCAGCTGATGCAGAC	59.979	20	TTTTTCAGGCGCTTTTGATT	59.832	20	196	303	CCCCTACACTTCCCATGAAA	59.784	20	TTTTCTCTCCGCGTCCTTTA	59.953	20	123	271
RL-all_s16017	1	p2	(TC)7	14	1	14
RL-all_s16106	1	p2	(GT)6	12	74	85	TGCATGTGTGTGTGTATGTGTG	59.988	22	ATCCACAGTGATGCGTTTGA	60.120	20	1	221	TGCATGTGTGTGTGTATGTGTG	59.988	22	TCATCCACAGTGATGCGTTT	60.120	20	1	223	TGCATGTGTGTGTGTATGTGTG	59.988	22	GCGTTTGAAGAGTGTTTCCC	59.717	20	1	209
RL-all_s16154	1	p1	(T)11	11	273	283	TTTTCTCTCCGCGTCCTTTA	59.953	20	GGTACACCCTCTCACACCGT	59.883	20	241	365	TTTTCTCTCCGCGTCCTTTA	59.953	20	CCCCTACACTTCCCATGAAA	59.784	20	241	393	TCCGCGTCCTTTATTGACTC	60.214	20	GGTACACCCTCTCACACCGT	59.883	20	248	365
RL-all_s16351	1	p3	(GCT)6	18	109	126
RL-all_s16394	1	p3	(CAA)6	18	53	70	GCCATTGAAGGATTCACGTT	59.939	20	CAGAAACGGGAACTCTGAGC	59.989	20	28	256	GTGGACTGAAGGACTCGCAT	60.269	20	CAGAAACGGGAACTCTGAGC	59.989	20	8	256	GCCATTGAAGGATTCACGTT	59.939	20	ACTCTGAGCCACAACCCAAG	60.298	20	28	245
RL-all_s16448	1	p3	(GAG)8	24	265	288	CTCCTCGTCACCAACGATCT	60.261	20	GGACTACGACGAACGTCTCC	59.727	20	224	431	CTCCTCGTCACCAACGATCT	60.261	20	CCTCTGGGACTACGACGAAC	59.721	20	224	437	CTCCTCGTCACCAACGATCT	60.261	20	ACCTCTGGGACTACGACGAA	59.721	20	224	438
RL-all_s16488	1	p3	(TAG)5	15	422	436
RL-all_s16583	1	p2	(TG)15	30	4	33
RL-all_s16613	1	p2	(AG)6	12	112	123	GAAGGACGGAAGGATGGAAG	60.959	20	AGCTTTGTCGGCAGTAAGGA	60.015	20	62	165	GAAGGACGGAAGGATGGAAG	60.959	20	AGCTTTGTCGGCAGTAAGGA	60.015	20	6	165	GAAGGACGGAAGGATGGAA	59.995	19	AGCTTTGTCGGCAGTAAGGA	60.015	20	62	165
RL-all_s16635	1	p3	(TGG)5	15	192	206
RL-all_s16641	1	c	(TCG)5ggaagagggaagaggacgtggt(TCG)5	52	10	61
RL-all_s16699	1	p1	(C)10	10	83	92	GTGGTGTCTTTTGGGGGTTT	61.008	20	ACCTTTGCTGTGCCAGGTT	60.706	19	4	111	GTGTCTTTTGGGGGTTTGG	60.195	19	ACCTTTGCTGTGCCAGGTT	60.706	19	7	111	GGTGTCTTTTGGGGGTTTG	60.195	19	ACCTTTGCTGTGCCAGGTT	60.706	19	6	111
RL-all_s16743	1	p1	(A)14	14	206	219	GGTGCATTAAACACCAAGCA	59.590	20	TTGCCAGTTTCATCCTTCAA	59.247	20	127	308	TGGTGCATTAAACACCAAGC	59.590	20	TTGCCAGTTTCATCCTTCAA	59.247	20	126	308	CCCAACTATCACCGGTTTCA	60.745	20	TTGCCAGTTTCATCCTTCAA	59.247	20	103	308
RL-all_s16874	1	p3	(GGC)5	15	274	288
RL-all_s16877	1	p3	(GCA)6	18	235	252
RL-all_s17210	1	p3	(GAG)5	15	306	320	TATGTTGTTTTGTCTGCGGC	59.735	20	TGAGCTGTGCAACAAGGCTA	60.742	20	258	381	TATGTTGTTTTGTCTGCGGC	59.735	20	GAGCTGTGCAACAAGGCTAA	59.224	20	258	380	TATGTTGTTTTGTCTGCGGC	59.735	20	GTGCAACAAGGCTAAGCCAC	60.837	20	258	375
RL-all_s17210	2	p4	(GGCT)5	20	479	498
RL-all_s17219	1	p3	(GCT)5	15	111	125	AACGGCGAGGCCTTTATC	60.177	18	CGACGGAAGAGAGAGCAAAC	60.134	20	44	234	AACGGCGAGGCCTTTATC	60.177	18	GAGCAAACCTCCACGTCTTC	59.851	20	44	222	GAGGCCTTTATCCTCGGC	59.733	18	CGACGGAAGAGAGAGCAAAC	60.134	20	50	234
RL-all_s17276	1	p1	(A)11	11	96	106	GGTACACCCTCTCACACCGT	59.883	20	TTTTCTCTCCGCGTCCTTTA	59.953	20	13	134	TTATGGCAGCTGATGCAGAC	59.979	20	TTTTCAGGCGCTTTTTGATT	59.832	20	58	166	TTATGGCAGCTGATGCAGAC	59.979	20	TTTTTCAGGCGCTTTTTGAT	59.832	20	58	167
RL-all_s17417	1	p3	(GGA)5	15	1	15
RL-all_s17743	1	p3	(GCT)5	15	111	125	AACGGCGAGGCCTTTATC	60.177	18	CGACGGAAGAGAGAGCAAAC	60.134	20	44	235	GAGGCCTTTATCCTCGGC	59.733	18	CGACGGAAGAGAGAGCAAAC	60.134	20	50	235	GGCGAGGCCTTTATCCTC	59.733	18	CGACGGAAGAGAGAGCAAAC	60.134	20	47	235
RL-all_s17942	1	p2	(GT)8	16	42	57	TTTGTTTACCGGCTATGACC	57.635	20	TCAATTGTCATCAGGACCTCAG	60.111	22	21	169	GTTTGTTTACCGGCTATGACC	58.504	21	TCAATTGTCATCAGGACCTCAG	60.111	22	20	169	TTTGTTTACCGGCTATGACC	57.635	20	TCATCAGGACCTCAGAAAAGTG	59.328	22	21	162
RL-all_s18049	1	p2	(AG)9	18	49	66
RL-all_s18287	1	p2	(GA)19	38	416	453
RL-all_s18922	1	p3	(GAG)5	15	262	276	TATGTTGTTTTGTCTGCGGC	59.735	20	TGAGCTGTGCAACAAGGCTA	60.742	20	213	332	TATGTTGTTTTGTCTGCGGC	59.735	20	GAGCTGTGCAACAAGGCTAA	59.224	20	213	331	GTTCTTCGGGGGAGTCGTAT	60.328	20	TGAGCTGTGCAACAAGGCTA	60.742	20	196	332
RL-all_s19137	1	p3	(GAG)5	15	245	259	TATGTTGTTTTGTCTGCGGC	59.735	20	TGAGCTGTGCAACAAGGCTA	60.742	20	196	320	CTACGTACTCCCCTCCCCTT	59.457	20	TGAGCTGTGCAACAAGGCTA	60.742	20	47	320	TATGTTGTTTTGTCTGCGGC	59.735	20	CACCCTTGAGCTGTGCAAC	60.457	19	196	326
RL-all_s19194	1	p2	(AC)19	38	443	480
RL-all_s19295	1	p3	(GAG)6	18	220	237	TATGTTGTTTTGTCTGCGCC	59.735	20	TGAGCTGTGCAACAAGGCTA	60.742	20	172	306	TATGTTGTTTTGTCTGCGCC	59.735	20	GAGCTGTGCAACAAGGCTAA	59.224	20	172	305	GTTCTTCGGGGGAGTCGTAT	60.328	20	TGAGCTGTGCAACAAGGCTA	60.742	20	155	306
RL-all_s19295	2	p4	(GGCT)5	20	402	421
RL-all_s19612	1	p2	(CA)54	108	348	455
RL-all_s19818	1	p2	(CA)23	46	302	347
RL-all_s19834	1	c	(CA)12(TA)11	46	420	465
RL-all_s19901	1	p2	(AC)6	12	159	170	AATGCCTTTCGCCTTGTAAA	59.720	20	GAAGGAAACGACTCGAATGC	59.820	20	62	265	CTGCAGCAGTCCAAAAGTTG	59.634	20	GAAGGAAACGACTCGAATGC	59.820	20	104	265	AATGCCTTTCGCCTTGTAAA	59.720	20	GGAAGGAAACGACTCGAATG	59.670	20	62	266
RL-all_s20004	1	p1	(T)12	12	256	267	ATTGCATCACCCGGAACTAA	60.331	20	TTTAAACGGCAAGGCACTCT	59.883	20	73	350	ATTGCATCACCCGGAACTAA	60.331	20	TTTTTAAACGGCAAGGCACT	59.758	20	73	352	ATTGCATCACCCGGAACTAA	60.331	20	TTTTAAACGGCAAGGCACTC	60.244	20	73	351
RL-all_s20114	1	p2	(AC)6	12	221	232	TGCAGCAGTCCAAAAAGTTG	60.027	20	GAAGGAAACGACTCGAATGC	59.820	20	165	327	TGCAGCAGTCCAAAAAGTTG	60.027	20	GGAAGGAAACGACTCGAATG	59.670	20	165	328	AATGCCTTTCGCCTTGTAAA	59.720	20	GAAGGAAACGACTCGAATGC	59.820	20	122	327
